# Supplementary material for: Analyzing public opinion on China’s “Double Reduction” policy: A sentiment and content analysis of microblog discourse
Source: PLoS One. 2026 Mar 11;21(3):e0338541. doi: 10.1371/journal.pone.0338541 (PMC12978475; doi:10.1371/journal.pone.0338541)
Supplement: S1 File — (ZIP) [file pone.0338541.s001.zip]

Archive with 4 entries (3 files):
- Data/
- Data/data 1.xlsx
- Data/data 2.xlsx
- Data/data 3.xlsx
