# Supplementary material for: Analyzing public opinion on China’s “Double Reduction” policy: A sentiment and content analysis of microblog discourse
Source: PLoS One. 2026 Mar 11;21(3):e0338541. doi: 10.1371/journal.pone.0338541 (PMC12978475; doi:10.1371/journal.pone.0338541)
Supplement: S1 File — (ZIP) [file pone.0338541.s001.zip › Data/data 1.xlsx]

## Sheet: Sheet1
Title	Tendency	Release Media	web page	word count	Key words	Author	Release time	Abstract	Hot trend
Fulfilling the Mission with Solid Efforts: Passionately Striding Towards a Modern New Zhenjiang - Report at the 8th Congress of the Communist Party of Zhenjiang	Neutral	Today Zhenjiang	http://cmstop.zt.jsw.com.cn/chuangxin/p/137195.html	16724	double reduction，sport	Today's Zhenjiang	2021/10/20 11:32:00	The Eighth Congress of the Communist Party of China in Zhenjiang was a very important meeting held at a historical moment of building a moderately prosperous society in all respects at a high level and advancing towards the second centenary goal. All the people of Zhenjiang can confidently and proudly say that Zhenjiang lives up to the era and we live up to Zhenjiang, opening up channels for upwa…	0
How Is the Physical and Health Status of Primary and Secondary School Students in Our Province? A Preview	Neutral	Sohu News	http://www.sohu.com/a/496176176_121123853	2963	double reduction，sport	Together Watch the Guandong News	2021/10/20 11:27:00	How are the body shape, function, physical fitness, and vision of students in our province's primary and secondary schools? According to the 'Outline of the Plan', the national physical fitness and health standard pass rate for students in schools is 92%, and the excellent rate of the national student physical fitness and health standard is over 25%. Recently, the provincial education department …	0
Colorful school-based clubs are recruiting new members —— Welcome to Jinyi Experimental School's school-based club recruitment	Neutral	Sohu News	http://news.sohu.com/a/496118210_120323459	558	double reduction，sport	jysy Colorful Childhood	2021/10/20 11:25:00	In order to implement the dual-reduction policy, continuously tap into students' potential, and enhance their comprehensive literacy and overall educational quality, the first phase of the elite club recruitment at Jinyi Experimental Primary School for this semester has ended. The elite clubs are school-level clubs and operate from Monday to Thursday. The second phase will involve grade-level clu…	6
Colorful school-based clubs are recruiting new members —— Welcome to Jinyi Experimental School's school-based club recruitment	Neutral	Sohu News	http://www.sohu.com/a/496118210_120323459	469	double reduction，sport	jysy Colorful Childhood	2021/10/20 11:25:00	In order to implement the dual-reduction policy, continuously tap into students' potential, and enhance their comprehensive literacy and overall educational quality, the first phase of the elite club recruitment at Jinyi Experimental Primary School for this semester has ended. The elite clubs are school-level clubs and operate from Monday to Thursday. The second phase will involve grade-level clu…	6
Despite the 'Double Reduction' policy, these three types of tutoring classes are skirting the rules, attracting countless parents to spend money	Neutral	Kankan Express	http://kuaibao.qq.com/s/20211020A03YAI00	2089	double reduction，sport	Orange Loves Yoga	2021/10/20 11:24:53	The impact and turmoil that the dual-reduction policy has brought to the education sector have attracted widespread attention from all sectors of society. The after-school tutoring industry has been most affected by the dual-reduction policy, and it can be said that this policy has caused the entire education and training industry to 'fall from grace.' The world-renowned physicist Yang Zhenning s…	17
Despite the 'Double Reduction' policy, these three types of tutoring classes are skirting the rules, attracting countless parents to spend money	Neutral	Tencent Net	https://new.qq.com/omn/20211020/20211020A03YAI00	2089	double reduction，sport	Orange Loves Yoga	2021/10/20 11:24:53	The impact and turmoil that the dual-reduction policy has brought to the education sector have attracted widespread attention from all sectors of society. The after-school tutoring industry has been most affected by the dual-reduction policy, and it can be said that this policy has caused the entire education and training industry to 'fall from grace.' The world-renowned physicist Yang Zhenning s…	17
Half of the middle school teachers are doctors! In the face of the 'teaching fever', we need 'cool thinking'!	Neutral	WeChat	http://mp.weixin.qq.com/s?__biz=MzkwMDI0NzM3NQ==&mid=2247484693&idx=1&sn=a2947febc0ee10b957a0e7bc5bde6be4	1581	double reduction，sport	Xiwen Impression	2021/10/20 11:24:42	Recently, the topic 'Half of the middle school teacher interviews are Ph.D.s' has risen to the top of Weibo's hot search. It's that time of year again for autumn recruitment, and this year, teacher positions are still 'hotly sought after.' The education industry is also 'getting tough.' According to 'CCTV News Quick Look' on Weibo, last Friday, Hou Xiaoxue, a master's student in biology at Beijin…	11
Morning Reading | 24 positive cases in 7 provinces including Beijing! Multiple tourist groups infected! Tianjin issues new epidemic prevention requirements for two consecutive days!	Neutral	People's Daily Client	https://wap.peopleapp.com/article/rmh24179229/0	1500	double reduction，sport	Beautiful Wuqing	2021/10/20 11:24:00	Weather: Clear skies turning cloudy during the day, southwest wind at 2-3 levels, 20% chance of precipitation; at night, cloudy skies turning clear, southwest wind at 2-3 levels, 20% chance of precipitation; the highest temperature is 15°C, the lowest temperature is 6°C. The spokesperson for the Ministry of National Defense, Tan Kefei, expressed serious concern over the U.S. nuclear submarine col…	11
Shunqing: Building a high-quality development demonstration area for the Cheng-Yu region's dual-city economic circle	Neutral	Sina Highlights	https://k.sina.cn/article_2625204852_9c797274020012021.html	5933	double reduction，sport	Nanchong News Network	2021/10/20 11:18:00	On the morning of October 17th, the 7th Congress of the Communist Party of China in Shunqing District, Nanchong City was inaugurated. The extension and expansion of the High-tech Avenue and the completion of the third phase of the High-tech Zone were carried out. Support was provided to key enterprises such as Zhongke Jiwei, Huaxun Fangzhou, and KPS to expand production and capacity, and to becom…	4
Shunqing: Building a high-quality development demonstration area for the Cheng-Yu region's dual-city economic circle	Positive	Sina Finance Headlines	http://cj.sina.com.cn/articles/2625204852/9c797274020012021	5933	double reduction，sport	Nanchong News Network	2021/10/20 11:18:00	On the morning of October 17th, the 7th Congress of the Communist Party of China in Shunqing District, Nanchong City was inaugurated. The extension and expansion of the High-tech Avenue and the completion of the third phase of the High-tech Zone were carried out. Support was provided to key enterprises such as Zhongke Jiwei, Huaxun Fangzhou, and KPS to expand production and capacity, and to becom…	4
Shunqing: Building a high-quality development demonstration area for the Cheng-Yu region's dual-city economic circle	Positive	Sina Finance Headlines	http://cj.sina.com.cn/articles/view/2625204852/9c797274020012021	5933	double reduction，sport	Nanchong News Network	2021/10/20 11:18:00	On the morning of October 17th, the 7th Congress of the Communist Party of China in Shunqing District, Nanchong City was inaugurated. The extension and expansion of the High-tech Avenue and the completion of the third phase of the High-tech Zone were carried out. Support was provided to key enterprises such as Zhongke Jiwei, Huaxun Fangzhou, and KPS to expand production and capacity, and to becom…	4
Shunqing: Building a high-quality development demonstration area for the Cheng-Yu region's dual-city economic circle	Neutral	UC Headlines	http://m.uczzd.cn/ucnews/news?aid=6765471452158740433	5926	double reduction，sport	Nanchong News Network	2021/10/20 11:18:00	On the morning of October 17th, the 7th Congress of the Communist Party of China in Shunqing District, Nanchong City was inaugurated. The extension and expansion of the High-tech Avenue and the completion of the third phase of the High-tech Zone were carried out. Support was provided to key enterprises such as Zhongke Jiwei, Huaxun Fangzhou, and KPS to expand production and capacity, and to becom…	4
Pay attention to the question, it's so-called rich kids. Article by Jumping Mom Education is constantly improving, always in order to reduce the burden of students' learning, has introduced many policies, has attracted a lot of attention. Now more and more students are receiving education, which leads to a heavy burden of learning, while education is constantly reforming, education departments ar…	Neutral	Baijiahao	https://baijiahao.baidu.com/s?id=1713947012577238216#1117791067753903014	1500	double reduction，sport	RRXX99	2021/10/20 11:14:49	The education provided by Mommy Jump has been continuously improving, always aiming to reduce the burden of student learning. Many policies have been introduced, gaining a lot of attention. Now, more and more students are receiving education, which leads to a heavy burden on students. At the same time, education is constantly undergoing reforms. The education departments have been introducing new…	303
How to protect your baby's eyes and children's eyesight, after the 'Double Reduction' this is what makes moms most worried	Neutral	Zhihu Column	https://zhuanlan.zhihu.com/p/423510027	1340	double reduction，sport	The Big Tree and Cotton	2021/10/20 11:13:59	After the 'Double Reduction' policy, the school also provided after-school tutoring, which indeed made it more convenient for parents to pick up their children. One class is for review and homework, while the other is for interest activities, which are very rich. However, there are not daily outdoor activities. Now that it's cold, when we get home, it's already dark. So the time for the children …	0
Mudanjiang establishes a homework coordination system to enhance students' comprehensive quality	Neutral	Oriental Information	https://mini.eastday.com/nsa/211020111329467298388.html	687	double reduction，sport	People's Information	2021/10/20 11:13:00	To effectively reduce the burden of homework for students, cultivate their health awareness, work habits, and qualities, and further enhance the overall quality of students, the city's education bureau recently issued a notice on 'Sports, Aesthetic, and Labor Education Homework', focusing on four key areas of 'one reduction, one increase, one optimization, and one evaluation'. It accurately grasp…	13
Suddenly discovered that 'there is a way through the mountain of books with diligence as the path, and the sea of learning has no end but with suffering as the boat' is wrong! Students should study when they want to and play when they want to, we can't make our little ancestors suffer! Article by Jumping Mom Education is constantly improving, always in order to reduce the burden of students' lear…	Neutral	Baijiahao	https://baijiahao.baidu.com/s?id=1713947012577238216#1117791048360185713	1500	double reduction，sport	Sharp Sight	2021/10/20 11:11:35	The saying, 'The sea of study is endless and苦作舟' is incorrect! Students should learn when they want to and play when they want to, we can't make our young masters suffer! The education has been continuously improving, always in an effort to reduce the burden of learning for students. Many policies have been introduced and have received a lot of attention. Now, more and more students are receiving…	0
Forwarded	Neutral	Toutiao	http://www.toutiao.com/item/7020979725321683751/	1500	double reduction，sport	A Peanut Shell	2021/10/20 11:07:13	The Ministry of Education: 'Double Reduction'! In ten years, children with promise will mostly come from the following nine types of families. Liang Qichao replied that the foundation must be interest; everyone must live in interest, and life will have value. Plato once said that there must be a balance between physical education and intellectual education, and more and more scientific research r…	87
Expert Talk | Professor Lu Jianfei from Shanghai Normal University: The English teaching reform under the 'Double Reduction' needs to be viewed dialectically	Neutral	WeChat	http://mp.weixin.qq.com/s?__biz=MzU3NDM4NjI2NQ==&mid=2247486852&idx=2&sn=1e2e2e98686c2201ed255a96be42fb03	6583	double reduction，sport	Surging Parent-Child	2021/10/20 11:06:28	On July 24th, the General Office of the CPC Central Committee and the General Office of the State Council issued the 'Opinions on Further Reducing the Homework Burden and Extracurricular Training Burden in Compulsory Education'. Experts at the meeting believe that in the era of artificial intelligence, high-quality English talents and multilingual foreign language talents remain a necessity for n…	0
New Oriental faces a 'wave of layoffs', education training positions cut 40,000, teachers' salaries greatly reduced	Neutral	Baijiahao	https://baijiahao.baidu.com/s?id=1714106317195417099	1667	double reduction，sport	Good Teacher Educates	2021/10/20 11:06:00	As the overall quality of the population has generally improved, education has become the focus of every family. In order to improve their children's grades, many parents choose to spend heavily on tutoring classes for various subjects. Yu Minhong, the founder of New Oriental, said that the offline enrollment for primary and secondary schools will gradually stop, and teaching points in various ci…	0
Haidian moms are looking for alternatives, Pudong moms are returning to public schools? Middle-class families are 'dual escape'	Neutral	Dongchedi	https://m.dcdapp.com/motor/m/feed/detail?group_id=7020979320109662756	4976	double reduction，sport	Reading First	2021/10/20 11:05:34	Even the most knowledgeable parents will feel tired in the endless battle of pushing their children to excel. Sixty percent of parents firmly choose the current path. After the implementation of the double reduction policy, have you changed your educational path planning for your child (within the system/outside the system)? These two soul-searching questions will always linger in the hearts of p…	3
Haidian moms are looking for alternatives, Pudong moms are returning to public schools? Middle-class families are 'dual escape'	Neutral	Toutiao	http://www.toutiao.com/item/7020979320109662756/	5105	double reduction，sport	Reading First	2021/10/20 11:05:34	Even the most knowledgeable parents will feel exhausted in the endless battle of pushing their children to excel, with sixty percent of parents firmly choosing the current path. After the implementation of the Double Reduction policy, has your planning for your child's educational path (within or outside the system) changed? These two soul-searching questions will constantly linger in the minds o…	3
Haidian moms are looking for alternatives, Pudong moms are returning to public schools? Middle-class families are 'dual escape'	Neutral	Yidianzixun	http://www.yidianzixun.com/article/0YFTUCwH	4798	double reduction，sport	Yoyo Mom,加油呀	2021/10/20 11:05:34	Even the most knowledgeable parents will feel exhausted in the endless battle of pushing their children to excel, with sixty percent of parents firmly choosing the current path. After the implementation of the Double Reduction policy, has your planning for your child's educational path (within or outside the system) changed? These two soul-searching questions will constantly linger in the minds o…	3
The 'Double Reduction' policy needs to be improved with five 'additions'	Neutral	Changcheng Net	http://edu.hebei.com.cn/system/2021/10/20/100795352.shtml	1500	double reduction，sport	China Education Daily	2021/10/20 10:54:40	■ Focus on 'Double Reduction' ■ In order to alleviate the increasingly severe educational anxiety of parents, recently, the General Office of the CPC Central Committee and the General Office of the State Council officially released the 'Double Reduction' policy, further clarifying the responsibilities of families and schools, and also bringing about comprehensive issues of subsequent policy suppo…	53
Is it okay to补课 at home? Legislation is underway	Neutral	Dongchedi	https://m.dcdapp.com/motor/m/feed/detail?group_id=7020973779731907085	3173	double reduction，sport	Chengdu Business Daily Education Report	2021/10/20 10:51:28	On October 19th, the draft of the Family Education Promotion Law was submitted for the third reading to the Standing Committee of the 13th National People's Congress, and a new provision proposed in the draft has attracted widespread attention: parents or other guardians of minors should reasonably arrange the time for minors to study, rest, entertain, and engage in physical exercise, to avoid in…	4
Is it okay to补课 at home? Legislation is underway	Neutral	Yidianzixun	http://www.yidianzixun.com/article/0YFLOVoo	3173	double reduction，sport	Chengdu Business Daily Education Report	2021/10/20 10:51:28	On October 19th, the draft of the Family Education Promotion Law was submitted for the third reading to the Standing Committee of the 13th National People's Congress, and a new provision proposed in the draft has attracted widespread attention: parents or other guardians of minors should reasonably arrange the time for minors to study, rest, entertain, and engage in physical exercise, to avoid in…	4
Is it okay to补课 at home? Legislation is underway	Neutral	Toutiao	http://www.toutiao.com/item/7020973779731907085/	3231	double reduction，sport	Chengdu Business Daily Education Report	2021/10/20 10:51:28	On October 19th, the draft of the Family Education Promotion Law was submitted for the third reading to the Standing Committee of the 13th National People's Congress, and a new provision proposed in the draft has attracted widespread attention: if parents or other guardians indeed commit illegal acts, they can be punished according to the Criminal Law or the Public Security Administration Punishm…	4
Is it okay to补课 at home? Legislation is in progress!	Neutral	Sohu News	http://www.sohu.com/a/496110358_402100	1500	double reduction，sport	Chengdu Children's Group	2021/10/20 10:51:00	On October 19th, the draft of the Family Education Promotion Law was submitted to the Standing Committee of the 13th National People's Congress for a third reading. A new provision proposed in the draft has attracted widespread attention: The parents or other guardians of minors should reasonably arrange the time for minors to study, rest, entertain, and engage in physical exercise, to avoid over…	4
Mudanjiang has established a homework coordination system to improve students' comprehensive quality.	Neutral	Dongchedi	https://m.dcdapp.com/motor/m/feed/detail?group_id=7020975324141715998	764	double reduction，sport	Northeast Network	2021/10/20 10:50:03	Recently, the Municipal Education Bureau issued the 'Notice on Doing Well in Physical, Aesthetic, and Labor Education Homework' to effectively reduce the burden of student homework, cultivate students' health awareness, work habits, and qualities, and further enhance the overall quality of students. The focus is on four key aspects of 'one reduction, one increase, one optimization, and one evalua…	13
Mudanjiang has established a homework coordination system to improve students' comprehensive quality.	Neutral	Sina Highlights	https://k.sina.cn/article_7517400647_1c0126e4705901ktco.html	686	double reduction，sport	People's Micro View	2021/10/20 10:50:03	The Northeast Network reported on October 20th that in order to effectively reduce the burden of student homework, cultivate students' health awareness, work habits, and qualities, and further enhance the overall quality of students, the Municipal Education Bureau recently issued the 'Notice on Doing Well in Physical, Aesthetic, and Labor Education Homework.' The focus is on four key aspects of '…	13
Mudanjiang has established a homework coordination system to improve students' comprehensive quality.	Neutral	Toutiao	http://www.toutiao.com/item/7020975324141715998/	767	double reduction，sport	Northeast Network	2021/10/20 10:50:03	In order to effectively reduce the burden of student homework, cultivate students' health awareness, work habits, and qualities, and further enhance the overall quality of students, the Municipal Education Bureau recently issued the 'Notice on Doing Well in Physical, Aesthetic, and Labor Education Homework.' The focus is on four key aspects of 'one reduction, one increase, one optimization, and o…	13
Mudanjiang has established a homework coordination system to improve students' comprehensive quality.	Neutral	Yidianzixun	http://www.yidianzixun.com/article/0YFMuktS	764	double reduction，sport	Cao Hui	2021/10/20 10:50:03	In order to effectively reduce the burden of student homework, cultivate students' health awareness, work habits, and qualities, and further enhance the overall quality of students, the Municipal Education Bureau recently issued the 'Notice on Doing Well in Physical, Aesthetic, and Labor Education Homework.' The focus is on four key aspects of 'one reduction, one increase, one optimization, and o…	13
Mudanjiang has established a homework coordination system to improve students' comprehensive quality.	Neutral	Yidianzixun	http://www.yidianzixun.com/article/0YFMulmB	764	double reduction，sport	Northeast Network Yidian Hao	2021/10/20 10:50:03	In order to effectively reduce the burden of student homework, cultivate students' health awareness, work habits, and qualities, and further enhance the overall quality of students, the Municipal Education Bureau recently issued the 'Notice on Doing Well in Physical, Aesthetic, and Labor Education Homework.' The focus is on four key aspects of 'one reduction, one increase, one optimization, and o…	13
Mudanjiang has established a homework coordination system to improve students' comprehensive quality.	Neutral	Baijiahao	https://baijiahao.baidu.com/s?id=1714105968191137613	691	double reduction，sport	People's Information	2021/10/20 10:50:00	To effectively reduce the burden of homework on students, cultivate their health awareness, work habits, and qualities, and further enhance the overall quality of students, the City Education Bureau recently issued the 'Notice on Doing Well in Sports, Aesthetic Education, and Labor Education Homework'. It focuses on four key aspects of 'one reduction, one increase, one optimization, and one evalu…	13
Introducing 'living water' to rejuvenate vitality and set sail again. Yuhang implements high-level famous teacher recruitment and training, cultivating a fertile ground for talents.	Neutral	NetEase Number	https://c.m.163.com/news/a/GMOE1B990537MIRK.html	1612	double reduction，sport	A Small Stream	2021/10/20 10:49:24	With the current implementation of the plan for high-quality educational development, the construction of the teaching staff in Yuhang continues to strengthen. The cultivation project for prestigious schools, teachers, and principals is advancing, the subject education of teacher ethics and professional conduct and the 'five-one' activities of teacher ability construction are deepening. The overa…	6
A pair of black gloves that shed black渣 and color, all over the body. If I knew, I wouldn't have tried to pull. As society continues to develop, the comprehensive talents trained by traditional exam-oriented education may not meet the requirements. The future will need a large number of compound talents, and education has therefore undergone significant changes. The middle school entrance examina…	Neutral	Baijiahao	https://baijiahao.baidu.com/s?id=1714029624547717125#1117790898154732713	1500	double reduction，sport	Dao Fangjie Wa	2021/10/20 10:46:33	A pair of black gloves that shed black渣 and color is stuck all over, I should have known not to try pulling them. There is often a question that physical education teachers should be strong and healthy, but they seem to always be sick. After looking forward to physical education class for a long time, the teacher gets sick, and the class is always changed to another subject. As society continues …	0
Double reduction, parents don't worry, schools are improving classroom quality.	Neutral	Kankan Express	http://kuaibao.qq.com/s/20211020A03D3200	1011	double reduction，sport	Hearing and Thinking	2021/10/20 10:46:04	On October 19th, the Education, Science and Technology Sports Bureau of Yuechi County carried out an efficient classroom inquiry competition in the Shiya supervision area. More than a hundred schools from the county and several supervision areas participated, with a total of 12 young and middle-aged teachers competing at Shiya Primary School. At 8:00 in the morning, the multimedia classroom at Sh…	4
Double reduction, parents don't worry, schools are improving classroom quality.	Neutral	Tencent Net	https://new.qq.com/omn/20211020/20211020A03D3200	1011	double reduction，sport	Hearing and Thinking	2021/10/20 10:46:04	On October 19th, the Education, Science and Technology Sports Bureau of Yuechi County carried out an efficient classroom inquiry competition in the Shiya supervision area. More than a hundred schools from the county and several supervision areas participated, with a total of 12 young and middle-aged teachers competing at Shiya Primary School. At 8:00 in the morning, the multimedia classroom at Sh…	4
These nine types of families often educate children who succeed.	Neutral	WeChat	http://mp.weixin.qq.com/s?__biz=MzA4ODc1MDgxNA==&mid=2650566514&idx=1&sn=3e01cd0d86c7da4291d68ffcda8d7490	4140	double reduction，sport	Si Yuan Tang Children's Classic Learning and Chinese Studies Garden	2021/10/20 10:46:02	The Ministry of Education: 'After ten years of 'double reduction', children from these 9 types of families are likely to be successful! The implementation of 'double reduction' undoubtedly raises the requirements for parents. Liang Qichao replied, 'What is the foundation of your life philosophy?' Liang Qichao replied, 'It should be based on interest. Everyone must live in interest, and life is va…	278
Double reduction, parents don't worry, schools are improving classroom quality.	Neutral	Baijiahao	https://baijiahao.baidu.com/s?id=1714105049490697504	1013	double reduction，sport	Hearing and Thinking	2021/10/20 10:46:00	On October 19th, the Yuechi County Education, Science and Sports Bureau conducted a contest on efficient classroom inquiry in the Shiya supervision responsibility area. Over a hundred schools from the county, several supervision responsibility areas, a total of 12 middle-aged and young teachers participated in the competition at Shiya Primary School. At 8:00 in the morning, the multimedia classro…	4
Double reduction, parents don't worry, schools are improving classroom quality.	Neutral	Yidianzixun	http://www.yidianzixun.com/article/0YFGqMl8	1017	double reduction，sport	Hearing and Thinking	2021/10/20 10:45:40	On October 19th, the Yuechi County Education, Science and Sports Bureau conducted a contest on efficient classroom inquiry in the Shiya supervision responsibility area. Over a hundred schools from the county, several supervision responsibility areas, a total of 12 middle-aged and young teachers participated in the competition at Shiya Primary School. At 8:00 in the morning, the multimedia classro…	4
Double reduction, parents don't worry, schools are improving classroom quality.	Neutral	Dongchedi	https://m.dcdapp.com/motor/m/feed/detail?group_id=7020971770668712486	1017	double reduction，sport	Hearing and Thinking	2021/10/20 10:45:25	On October 19th, the Yuechi County Education, Science and Sports Bureau conducted a contest on efficient classroom inquiry in the Shiya supervision responsibility area. Over a hundred schools from the county, several supervision responsibility areas, a total of 12 middle-aged and young teachers participated in the competition at Shiya Primary School. At 8:00 in the morning, the multimedia classro…	4
Xingzhi Morning Post: Zhonggong has received a letter of concern; Guangdong strengthens the supervision of pre-collection funds for school training institutions.	Neutral	Dongchedi	https://m.dcdapp.com/motor/m/feed/detail?group_id=7020970959461040677	2889	double reduction，sport	Xing Zhi Capital VMC	2021/10/20 10:41:45	On October 18th, China Civil Education announced that it had received a letter of concern from the Shenzhen Stock Exchange, requiring the company to provide detailed explanations regarding the advance of the multi-province joint examination, changes in recruitment examinations for teachers, comprehensive, medical and other sectors, and the postponement of exams. Additionally, the company was aske…	1
Xingzhi Morning Post: Zhonggong Education has received a letter of concern from the Shenzhen Stock Exchange; Guangdong strengthens the supervision of pre-collection funds for school training institutions.	Neutral	Xueqiu	https://xueqiu.com/8316489206/200592009	2886	double reduction，sport	Xing Zhi Capital VMC	2021/10/20 10:41:36	On October 18th, China Civil Education announced that it had received a letter of concern from the Shenzhen Stock Exchange, requiring the company to provide detailed explanations regarding the advance of the multi-province joint examination, changes in recruitment examinations for teachers, comprehensive, medical and other sectors, and the postponement of exams. Additionally, the company was aske…	1
Dongyin Sports: More basketball, more health security for teenagers.	Neutral	Parent-Child Forum	https://bbs.pcbaby.com.cn/topic-22225498.html	683	double reduction，sport	Qin Yuan	2021/10/20 10:41:00	In our inherent cognition, often playing basketball can make children grow taller, indeed, there is a certain scientific basis for this, but the benefits of playing basketball are not limited to this alone. Additionally, regularly participating in basketball can enhance human physical functions, and metabolic and digestive functions can be continuously strengthened through exercise. When commenti…	12
Concerning your child! The provincial quality monitoring annual report for primary and secondary school sports and health has been released!	Neutral	Fuzhou明珠	http://www.zohi.tv/page_news_list/p/219530.html	1500	double reduction，sport	Fuzhou明珠	2021/10/20 10:38:00	On October 15th, the Provincial Department of Education and the Provincial Office of Education Supervision publicly released the annual report on physical and health quality monitoring in primary and secondary schools in our province. The report shows that the overall level of physical health among primary and secondary school students in our province exceeds the national physical health standard…	0
Guo Shuqing's speech at the 2021 Financial Street Forum: Serving high-quality development.	Neutral	China Banking Journal	http://www.zgyhy.com.cn/zixun/zixun_xq?6529	3442	double reduction，sport	New Media Contribution	2021/10/20 10:37:07	The pace of construction of Beijing's 'four centers' is accelerating, and the level of 'four services' is continuously improving, with the national financial management center function becoming more comprehensive. At that time, many cities were frequently renovating and repairing sidewalks, and in some places, they could be replaced three times in five years. We used to joke that the condition of…	0
The latest notice from the Ministry of Education: Is another subject included in the college entrance examination? The comments section is one-sided.	Neutral	WeChat	http://mp.weixin.qq.com/s?__biz=MzkzOTE2Njg0OQ==&mid=2247487429&idx=4&sn=e87f184e865d45dae10ed3633eb8e10c	1358	double reduction，sport	Academic Debate	2021/10/20 10:34:58	Before reading this article, please click on the blue font above, then click 'follow', so that you can continue to receive the latest articles for free. Some people also believe that although students' physical fitness is important, the approach must be emphasized. If it is included in assessments, students in high school, who already face tremendous pressure, might be overwhelmed. Note that this…	12
Mudanjiang has established a homework coordination system to improve students' comprehensive quality.	Neutral	Northeast Net	https://m.dbw.cn/heilongjiang/system/2021/10/20/058745526.shtml	786	double reduction，sport	Northeast Network	2021/10/20 10:34:00	Effectively reduce the burden of students' homework, cultivate students' awareness of health, work habits and quality, and further enhance the comprehensive quality of students. Recently, the municipal education bureau issued the 'Notice on Doing a Good Job in Sports, Aesthetic Education, and Labor Education Homework', focusing on four key aspects of 'one reduction, one increase, one optimization…	13
Mudanjiang has established a homework coordination system to improve students' comprehensive quality.	Neutral	Sohu News	http://www.sohu.com/a/496131634_99962390	778	double reduction，sport	Northeast Network	2021/10/20 10:34:00	Effectively reduce the burden of students' homework, cultivate students' awareness of health, work habits and quality, and further enhance the comprehensive quality of students. Recently, the municipal education bureau issued the 'Notice on Doing a Good Job in Sports, Aesthetic Education, and Labor Education Homework', focusing on four key aspects of 'one reduction, one increase, one optimization…	13
Mudanjiang has established a homework coordination system to improve students' comprehensive quality.	Neutral	Northeast Net	http://heilongjiang.dbw.cn/system/2021/10/20/058745526.shtml	844	double reduction，sport	Northeast Network	2021/10/20 10:33:32	Effectively reduce the burden of students' homework, cultivate students' awareness of health, work habits and quality, and further enhance the comprehensive quality of students. Recently, the municipal education bureau issued the 'Notice on Doing a Good Job in Sports, Aesthetic Education, and Labor Education Homework', focusing on four key aspects of 'one reduction, one increase, one optimization…	13
Mudanjiang has established a homework coordination system to improve students' comprehensive quality.	Neutral	Northeast Net	https://heilongjiang.dbw.cn/system/2021/10/20/058745526.shtml	835	double reduction，sport	Zhang Lei & Zhao Wenjun	2021/10/20 10:33:32	To effectively reduce the homework burden for students, cultivate their health awareness, work habits, and qualities, and further enhance the comprehensive quality of students, the city's education bureau recently issued the 'Notice on Doing a Good Job in Sports, Aesthetic Education, and Labor Education Homework', focusing on four key areas of 'one reduction, one increase, one optimization, and o…	13
Experts are all sorts of?? As society continues to develop, the comprehensive talents cultivated by traditional exam-oriented education may find it difficult to meet the requirements. The future will require a large number of interdisciplinary talents, and thus education has undergone significant changes. The middle school entrance exam has become a turning point in students' fate. This year, man…	Neutral	Baijiahao	https://baijiahao.baidu.com/s?id=1714029624547717125#1117790804122876813	1501	double reduction，sport	Hu Yimin 4x	2021/10/20 10:30:53	As society continues to develop, the comprehensive talents trained by traditional exam-oriented education may not be able to meet the requirements. The future will require a large number of interdisciplinary talents, and thus education has undergone significant changes. There is often a question:理应 be physically strong sports teachers, but they are frequently ill. When we finally look forward to …	17
Shorten the school system? Various experimental zones have denied rumors: false!	Neutral	WeChat	http://mp.weixin.qq.com/s?__biz=MzA5MzAzMTQ3NA==&mid=2650409343&idx=8&sn=c71c06df970360bf2ab26d84897fe1e7	2568	double reduction，sport	51 Finance Circle	2021/10/20 10:30:00	On October 18th, experimental areas such as Shanghai denied rumors circulating online about 'shortening the school system', among other content. The Shanghai Municipal Education Commission responded that Sanming Municipal Education Bureau, as one of the 12 national experimental zones for comprehensive reform of basic education, has officially issued its overall reform plan in July this year. The …	0
After the 'Double Reduction' policy was implemented, what are children who don't attend classes costing over 80,000 yuan doing?	Neutral	Yidianzixun	http://www.yidianzixun.com/article/0YFsdf64	3148	double reduction，sport	There is a Little Teacher	2021/10/20 10:28:27	Reporter: Zhang Jianxin, Li Yating. Less homework, tutoring classes stopped, and after-school activities enriched... In September, the 'Double Reduction' policy offered a special back-to-school gift to primary and secondary school students across the country. It also inevitably raises the question of how to ensure the quality of learning after the 'Double Reduction'. Du Huirong, the Party branch …	2
What changes will education evaluation undergo from kindergarten to high school? Zhejiang is currently seeking public opinions.	Neutral	Fuyang News Net	http://www.fynews.com.cn/html/2021/10/20/16346969324976.html	1500	double reduction，sport	Fuyang News Network	2021/10/20 10:28:00	The Zhejiang Provincial Education Department recently released the implementation plan for deepening the reform of educational evaluation in the new era. The deadline for this public consultation is October 25, 2021. The draft clearly states that it will improve the content, methods, and scoring of the middle school entrance exam sports test, encourage universities to add sports tests in comprehe…	4
Aurora: 2021 Q3 Mobile Internet Industry Data Research Report	Neutral	Luo Boyan Research	https://m-robo.datayes.com/information/news/97716865	12819	double reduction，sport	Radish Investment Research	2021/10/20 10:28:00	Summary: Searches, downloads, and second-hand e-commerce ranked second and third in user growth year-on-year, with increases of 61 million and 53 million respectively. Titans like Douyin have entered the search field, and the user scale of the search industry is expected to experience a second growth spurt. 5G technology and professional sports commentary by MiGu attract professional sports fans,…	1
Speech at the Mobilization Meeting of the 'Four Greats' of Anyi Middle School	Neutral	Toutiao	http://www.toutiao.com/item/7020966279666287142/	4298	double reduction，sport	Dreaming of Educators	2021/10/20 10:27:50	Today, we at Anzhong High School have cancelled senior grade classes to use our day off for a whole-day mobilization meeting on 'transforming work style, rectifying issues, implementing work, and enhancing image.' It must be quite rare to do so, which shows how important this meeting is. Now, let me convey to you the meeting requirements from the video meeting of the Nanchang City警示教育 I attended …	1
Speech at the Mobilization Meeting of the 'Four Greats' of Anyi Middle School	Neutral	Dongchedi	https://m.dcdapp.com/motor/m/feed/detail?group_id=7020966279666287142	4255	double reduction，sport	Dreaming of Educators	2021/10/20 10:27:50	Hello everyone, teachers! Today, we at Anzhong High School have cancelled senior grade classes to use our day off for a whole-day mobilization meeting on 'transforming work style, rectifying issues, implementing work, and enhancing image.' It must be quite rare to do so, which shows how important this meeting is. Now, let me convey to you the meeting requirements from the video meeting of the Nan…	1
Tutoring teachers are also working hard and dedicating their labor! Parents and students with poor conditions, let the elite parents and top students decide! By / Jumping Mom Education has been constantly improving, always in order to reduce the burden of students' learning, has introduced many policies, has gained a lot of attention. Now more and more students are receiving education, which lead…	Neutral	Baijiahao	https://baijiahao.baidu.com/s?id=1713947012577238216#1117790782885605210	1500	double reduction，sport	Peng Zhi Min V0	2021/10/20 10:27:21	Tutoring center teachers also labor with heart and soul! Let the elite parents and academic stars decide for those students and parents with poor conditions!文/Tiaotiao Mama Education has been constantly improving, always aiming to reduce the burden of students' learning. It has introduced many policies, gaining a lot of attention. Now, more and more students are receiving education, which leads t…	0
Not worth a look By / Jumping Mom Education has been constantly improving, always in order to reduce the burden of students' learning, has introduced many policies, has gained a lot of attention. Now more and more students are receiving education, which leads to a heavy burden on students' learning, at the same time education has been constantly reforming, education departments have been constant…	Neutral	Baijiahao	https://baijiahao.baidu.com/s?id=1713947012577238216#1117790773461875814	1500	double reduction，sport	Fruit味粽子045	2021/10/20 10:25:46	文/Tiaotiao Mama Education has been constantly improving, always aiming to reduce the burden of students' learning. It has introduced many policies, gaining a lot of attention. Now, more and more students are receiving education, which leads to a heavy burden of learning. At the same time, education has been continuously reforming, and the relevant education departments have been constantly introd…	303
2022 China Chongqing Youth Quality Education and Family Education Exhibition	Neutral	China Expo	http://zhan-hui.com/a/kuaibao/19363.html	4558	double reduction，sport	Organizing Committee	2021/10/20 10:25:00	The China Chongqing Youth Children's Quality Education and Family Education Exhibition Committee, with the purpose of 'promoting scientific methods of family education, displaying high-quality learning products, and widely promoting hobbies outside of learning,' caters to individual needs and interests... The China Western Education Expo, along with the introduction of the national 双减令 (Double Re…	0
The Central Committee of the China National Democratic Construction Association has found that to deepen the 'Double Reduction', supportive policies are needed.	Positive	Yidianzixun	http://www.yidianzixun.com/article/0YFJzGHu	4247	double reduction，sport	People's Political Consultative Conference Education Weekly	2021/10/20 10:21:47	On September 26th, when the central research group of the China Democratic National Construction Association arrived at the Dajingmen Primary School in Qiaoxi District, Zhangjiakou City, the children of the school ice hockey team were doing warm-up exercises on the playground. Principal Li Haiying of Dajingmen Primary School said that ice hockey has helped many children find their interests, beco…	0
Morning Reading | 24 positive cases in Beijing and 6 other provinces! Multiple tourist groups infected! Tianjin has released new requirements for epidemic prevention and control for two consecutive days!	Neutral	The Paper	https://m.thepaper.cn/newsDetail_forward_14984091	1500	double reduction，sport	The Paper	2021/10/20 10:21:00	Weather: Today will be sunny with scattered clouds during the day, southwest wind 2-3 levels, with a 20% chance of precipitation; at night, it will be cloudy with clearing skies, southwest wind 2-3 levels, with a 20% chance of precipitation; the highest temperature will be 15°C, and the lowest temperature will be 6°C. The spokesperson for the Ministry of National Defense, Tan Kefei, in response t…	11
Morning Reading | 24 positive cases in Beijing and 6 other provinces! Multiple tourist groups infected! Tianjin has released new requirements for epidemic prevention and control for two consecutive days!	Neutral	The Paper	https://www.thepaper.cn/newsDetail_forward_14984091	1500	double reduction，sport	The Paper	2021/10/20 10:21:00	Weather: Today will be sunny with scattered clouds during the day, southwest wind 2-3 levels, with a 20% chance of precipitation; at night, it will be cloudy with clearing skies, southwest wind 2-3 levels, with a 20% chance of precipitation; the highest temperature will be 15°C, and the lowest temperature will be 6°C. The spokesperson for the Ministry of National Defense, Tan Kefei, in response t…	11
Another course纳入高考？The Ministry of Education has issued the latest notice on the reform of the college entrance examination, but the comments section is one-sided.	Neutral	Tencent Highlights	https://post.mp.qq.com/kan/article/2419953344-1812482489.html?_wv=2147483777&sig=9fac44506d7525de353972822afeeae0&article_id=1812482489&time=1634696453&_pflag=1&x5PreFetch=1&rowkey=518616f7ce861852&cc_media_type=10001	1042	double reduction，sport	Monologue of a Person Who Got Through	2021/10/20 10:20:28	The Ministry of Education has responded, with comments being overwhelmingly one-sided. The new college entrance examination reform has always been a focal point of attention, and some believe that while students' physical fitness is important, the method must be emphasized. If it is included in the assessment, students who are already under immense pressure in high school may be overwhelmed. To d…	12
Another course纳入高考？The Ministry of Education has issued the latest notice on the reform of the college entrance examination, but the comments section is one-sided.	Neutral	Sohu News	http://3g.k.sohu.com/t/n562134156	1045	double reduction，sport	Monologue of a Person Who Got Through	2021/10/20 10:17:00	To date, 14 provinces and cities across the country have launched the new college entrance examination. After the autumn semester begins, including Anhui, Gansu, Heilongjiang, Guangxi, Jilin, Jiangxi, Guizhou, and 7 other provinces, have also announced their official participation,取消文理分科，三年后也就是2024年正式实施。Some believe that while students' physical fitness is important, the method must be emphasized…	12
Another course纳入高考？The Ministry of Education has issued the latest notice on the reform of the college entrance examination, but the comments section is one-sided.	Neutral	Kuaixun	https://www.360kuai.com/9a8839d6db0a2780c	1029	double reduction，sport	Monologue of a Person Who Got Through	2021/10/20 10:16:37	The Ministry of Education has responded, with comments being overwhelmingly one-sided. The new college entrance examination reform has always been a focal point of attention, and some believe that while students' physical fitness is important, the method must be emphasized. If it is included in the assessment, students who are already under immense pressure in high school may be overwhelmed. To d…	12
Another course纳入高考？The Ministry of Education has issued the latest notice on the reform of the college entrance examination, but the comments section is one-sided.	Neutral	Sina Highlights	https://k.sina.cn/article_5994679678_1654f8d7e001011ns3.html	1029	double reduction，sport	Monologue of a Person Who Got Through	2021/10/20 10:16:21	The Ministry of Education has responded, with comments being overwhelmingly one-sided. The new college entrance examination reform has always been a focal point of attention, and some believe that while students' physical fitness is important, the method must be emphasized. If it is included in the assessment, students who are already under immense pressure in high school may be overwhelmed. To d…	12
Another course纳入高考？The Ministry of Education has issued the latest notice on the reform of the college entrance examination, but the comments section is one-sided.	Neutral	Sina Finance Headlines	http://cj.sina.com.cn/articles/view/5994679678/1654f8d7e001011ns3	999	double reduction，sport	Monologue of a Person Who Got Through	2021/10/20 10:16:00	As of now, 14 provinces and cities across the country have initiated the new college entrance examination. After the start of the fall semester, seven more provinces, including Anhui, Gansu, Heilongjiang, Guangxi, Jilin, Jiangxi, and Guizhou, have also announced their official participation in the new system, abolishing the division between liberal arts and science. The system is set to be fully …	12
Another course纳入高考？The Ministry of Education has issued the latest notice on the reform of the college entrance examination, but the comments section is one-sided.	Neutral	Sina Finance Headlines	http://cj.sina.com.cn/articles/5994679678/1654f8d7e001011ns3	999	double reduction，sport	Monologue of a Person Who Got Through	2021/10/20 10:16:00	As of now, 14 provinces and cities across the country have initiated the new college entrance examination. After the start of the fall semester, seven more provinces, including Anhui, Gansu, Heilongjiang, Guangxi, Jilin, Jiangxi, and Guizhou, have also announced their official participation in the new system, abolishing the division between liberal arts and science. The system is set to be fully …	12
Another subject added to the college entrance exam? The Ministry of Education issues the latest notice on the reform of the college entrance exam, but the comment section is one-sided	Neutral	NetEase Number	https://c.m.163.com/news/a/GMOC42RI0516E7OR.html	1029	double reduction，sport	Monologue of a Person Who Got Through	2021/10/20 10:15:58	In response, the Ministry of Education has received a one-sided commentary. The reform of the new college entrance examination has always been a focal point of attention. Some argue that while physical fitness is important for students, the method of incorporating it into assessments must be considered carefully. If added to the already high-pressure environment of high school, students might bec…	12
#Mudanjiang##Mudanjiang Headline##After-school services# According to the latest announcement from Mudanjiang People's Heart Network, an anonymous post inquired about the issue of after-school services at Jiangnan Experimental Primary School. The specific situation is as follows: Other primary schools offer an interest and special skills class every day, why does Jiangnan Experimental Primary Sch…	Neutral	Toutiao	http://www.toutiao.com/item/1714103017482247/	1111	double reduction，sport	China Education Investment and Research	2021/10/20 10:13:43	#Mudanjiang#Mudanjiang Headline#After-School Services# According to the latest announcement from Mudanjiang People's Network, an anonymous post inquired about the after-school services at Jiangnan Experimental Primary School. While other primary schools offer an interest and special skills class every day, why does Jiangnan Experimental only offer it once a week? Every day, after two periods of a…	1
#Mudanjiang##Mudanjiang Headline##After-school services# According to the latest announcement from Mudanjiang People's Heart Network, an anonymous post inquired about the issue of after-school services at Jiangnan Experimental Primary School. The specific situation is as follows: Other primary schools offer an interest and special skills class every day, why does Jiangnan Experimental Primary Sch…	Neutral	Dongchedi	https://m.dcdapp.com/motor/m/feed/detail?group_id=1714103017482247	1111	double reduction，sport	China Education Investment and Research	2021/10/20 10:13:43	#Mudanjiang#Mudanjiang Headline#After-School Services# According to the latest announcement from Mudanjiang People's Network, an anonymous post inquired about the after-school services at Jiangnan Experimental Primary School. While other primary schools offer an interest and special skills class every day, why does Jiangnan Experimental only offer it once a week? Every day, after two periods of a…	1
Youth Commentary: What two young people did right precisely proves what education should do right	Neutral	Sina Highlights	https://k.sina.cn/article_1854570915_6e8a81a3020011nrk.html	960	double reduction，sport	Youth Daily	2021/10/20 10:13:22	One is a high school freshman named Luo Xiang, born in the post-2005 generation. During the National Day holiday, he bravely jumped into the lake to save someone in Qiandao Lake. He also used the first aid knowledge he had learned to save the life of the person who fell into the water. Both of these young people claim to be ordinary people, yet they shine with the pure brilliance of youth. The no…	8
Youth Commentary: What two young people did right precisely proves what education should do right	Neutral	Sina Finance Headlines	http://cj.sina.com.cn/articles/view/1854570915/6e8a81a3020011nrk	960	double reduction，sport	Youth Daily	2021/10/20 10:13:00	One of them is Luo Xiang, a post-05 high school freshman who bravely jumped into the river to save someone during the National Day holiday at Qiandao Lake. He also used the first aid knowledge he learned to save the life of the person who fell into the water. Both of these young men claim to be ordinary people, yet they shine with the pure brilliance of youth. The noble spirit of righteous action…	8
Youth Commentary: What two young people did right precisely proves what education should do right	Neutral	Sina Finance Headlines	http://cj.sina.com.cn/articles/1854570915/6e8a81a3020011nrk	960	double reduction，sport	Youth Daily	2021/10/20 10:13:00	One of them is Luo Xiang, a post-05 high school freshman who bravely jumped into the river to save someone during the National Day holiday at Qiandao Lake. He also used the first aid knowledge he learned to save the life of the person who fell into the water. Both of these young men claim to be ordinary people, yet they shine with the pure brilliance of youth. The noble spirit of righteous action…	8
A poor student and a good student both ask the teacher for help. The poor student doesn't understand 1 plus 1 after several explanations, while the good student asks about 1 plus ten. The good student complains that the teacher has explained it to him several times and won't explain it to him. The poor student says that since you can do 1 plus 9, why are you competing with me? By / Jumping Mother…	Neutral	BaiDu Baijia	https://baijiahao.baidu.com/s?id=1713947012577238216#1117790695535334718	1500	double reduction，sport	Defeat All Invaders	2021/10/20 10:12:47	The average student and the good student both went to the teacher for explanations. The average student asked about 1 plus 1 several times and still didn't understand, while the good student asked about 1 plus ten. Education has been continuously improving, always to reduce the burden of students' learning. Many policies have been introduced and have attracted a lot of attention. Now more and mor…	0
Another subject added to the college entrance exam? The Ministry of Education issues the latest notice on the reform of the college entrance exam, but the comment section is one-sided	Neutral	YidianZixun	http://www.yidianzixun.com/article/0YFDBJeF	1048	double reduction，sport	The Monologue of the Successful	2021/10/20 10:12:00	The Ministry of Education responded that comments are overwhelmingly in favor of the new college entrance examination reform, which has always been a focal point of attention. Some believe that although students' physical fitness is important, the method must be taken into account. If it is included in the assessment, students who are already under great pressure in high school may be overwhelmed…	12
The subjects of the middle school entrance exam will see 'changes', with increased weight on physical education, art, and music, causing worry among parents	Neutral	YidianZixun	http://www.yidianzixun.com/article/0YFDAd02	1698	double reduction，sport	Education Fan Observation	2021/10/20 10:11:56	The educational issues of students have always been deeply concerned by all sectors of society. The current 'Double Reduction' policy and the proposal to 'promote aesthetic education' have once again brought this matter to the forefront. Therefore, the Ministry of Education has stated that in order to cultivate the all-around development of children's morality, intelligence, physical health, aest…	12
Promoting development through family and school co-education - Dongying City Chunhui Primary School hosts the inauguration of a base for innovative practices in family education and a symposium for the Smart Parent Academy	Positive	NetEase News	https://c.m.163.com/news/a/GMOBR2RH043798HD.html	1253	double reduction，sport	Dongying Economic and Technological Development Zone	2021/10/20 10:11:02	In order to further implement the fundamental task of 'establishing morality and cultivating people', combined with the relevant contents of the 'Double Reduction' and 'Five Management' policies, Dongying Spring Sunshine Primary School, relying on 'symbiotic education', adheres to the concept of 'harmonious symbiosis' in education and the beautiful encounter, continuously innovates the moral educ…	2
Yes, it's not just what's in the textbooks By / Jumping Mother's education is constantly improving, always in an effort to reduce the burden of students' learning, many policies have been introduced, attracting a lot of attention. Now more and more students are receiving education, which leads to a heavy burden of learning, while education is constantly reforming, education departments are consta…	Neutral	BaiDu Baijia	https://baijiahao.baidu.com/s?id=1713947012577238216#1117790679267264911	1500	double reduction，sport	She Yunxi stly	2021/10/20 10:10:05	The education provided by Mama Tiaotiao has been constantly improving, aiming to alleviate the burden of students' studies. Many policies have been introduced and have attracted a lot of attention. Now, an increasing number of students are receiving education, which has led to a heavy burden on students. At the same time, education continues to reform, and the relevant educational departments hav…	303
Another subject added to the college entrance exam? The Ministry of Education issues the latest notice on the reform of the college entrance exam, but the comment section is one-sided	Neutral	Sohu News	http://www.sohu.com/a/496099883_719175	1003	double reduction，sport	The Monologue of the Successful	2021/10/20 10:09:00	To date, 14 provinces and cities across the country have initiated the new college entrance examination system. After the autumn semester begins, including Anhui, Gansu, Heilongjiang, Guangxi, Jilin, Jiangxi, and Guizhou, another seven provinces have also announced their formal participation in the new college entrance examination,取消文理分科, and will officially implement it in 2024. Some argue that …	12
What exactly is the annual negative list for market access?	Neutral	LuoBo Touyan	https://m-robo.datayes.com/information/news/97715262	3593	double reduction，sport	Radish Investment Research	2021/10/20 10:09:00	On October 8th, the National Development and Reform Commission held a press conference to introduce the first national version of the Negative List for Market Access. When introducing this list, Xu Shanzhang, Director of the Reform and System Department of the NDRC, said that there are indeed no precedents internationally. Professor Chen Sheng from the School of Public Administration at Chongqing…	0
Another subject added to the college entrance exam? The Ministry of Education issues the latest notice on the reform of the college entrance exam, but the comment section is one-sided	Neutral	DongCheDi	https://m.dcdapp.com/motor/m/feed/detail?group_id=7020319290746208776	1029	double reduction，sport	Education Kun Kun Says	2021/10/20 10:08:47	The education department responded, with comments overwhelmingly in support of the new college entrance examination reform, which has always been a focal point of attention. Some argue that while students' physical fitness is important, the method must be considered. If included in assessments, students already under immense pressure in high school might become overwhelmed. To date, 14 provinces …	12
Another subject added to the college entrance exam? The Ministry of Education issues the latest notice on the reform of the college entrance exam, but the comment section is one-sided	Neutral	KanDian Kuaibao	http://kuaibao.qq.com/s/20211020A02TYE00	999	double reduction，sport	The Monologue of the Successful	2021/10/20 10:08:04	To date, 14 provinces and cities across the country have initiated the new college entrance examination system. After the autumn semester begins, including Anhui, Gansu, Heilongjiang, Guangxi, Jilin, Jiangxi, and Guizhou, another seven provinces have also announced their formal participation in the new college entrance examination,取消文理分科, and will officially implement it in 2024. Some argue that …	12
Another subject added to the college entrance exam? The Ministry of Education issues the latest notice on the reform of the college entrance exam, but the comment section is one-sided	Neutral	Tencent News	https://new.qq.com/omn/20211020/20211020A02TYE00	999	double reduction，sport	The Monologue of the Successful	2021/10/20 10:08:04	To date, 14 provinces and cities across the country have initiated the new college entrance examination system. After the autumn semester begins, including Anhui, Gansu, Heilongjiang, Guangxi, Jilin, Jiangxi, and Guizhou, another seven provinces have also announced their formal participation in the new college entrance examination,取消文理分科, and will officially implement it in 2024. Some argue that …	12
How to Scientifically Assign Physical Education Homework Under the Double Reduction Policy	Neutral	WeChat	http://mp.weixin.qq.com/s?__biz=MzIzNTczMTE2NA==&mid=2247496836&idx=3&sn=f973cd12690e2df3936880bc4b02c40d	2535	double reduction，sport	PE Teachers in Primary and Secondary Schools	2021/10/20 10:07:47	On April 19th, the Ministry of Education issued the	12
What Impact Has the Double Reduction Policy Had on Physical Education and Training Institutions After Nearly Half a Year?	Neutral	WeChat	http://mp.weixin.qq.com/s?__biz=MzIzNTY2NDA1Mg==&mid=2247551185&idx=2&sn=c37703e20f8d34c13472a23338772117	1500	double reduction，sport	Sports and Education Alliance CSEA	2021/10/20 10:07:32	The 'Double Reduction' policy has been in place for nearly half a year. Although it does not directly target the sports education and training industry, under the environment where after-school tutoring for academic subjects is being hindered and children are under pressure to reduce stress, many see—this as the true 'spring' for sports education and training institutions! As the saying goes, opp…	0
Reports of Complaints Keep Coming in, Parents Take Pride in It! Multiple Verbal Battles Are Unfolding at Prestigious Schools in Shanghai, But Where Exactly Is the Problem?	Neutral	WeChat	http://mp.weixin.qq.com/s?__biz=MzkyMDIwMTE1Nw==&mid=2247491291&idx=1&sn=696da6ca0c4bdf6df3c784f773162ba6	2924	double reduction，sport	Middle and High School Students' Math and Science Learning	2021/10/20 10:05:24	Article by Shi Wuji: Shanghai Jianping Middle School is one of the 'Eight Great金刚' in Shanghai. The parents in the letter's conclusion have this to say in this thin complaint letter: I want to tell my child why there are often tears in my parents' eyes, because of the profound love for you. In terms of fate and exams, if there is a one-point difference, parents have to pay tens of thousands or ev…	1
Fujian Province Publishes Annual Report on Quality Monitoring of Physical Education and Health in Primary and Secondary Schools	Neutral	Beijing Youth Daily	http://edu.ynet.com/2021/10/20/3375704t3294.html	1500	double reduction，sport	Beijing Youth Daily Online	2021/10/20 10:05:13	On October 15th, the Provincial Department of Education and the Provincial Education Supervision Office publicly released the annual report on the quality monitoring of physical education and health in our province's primary and secondary schools. The report indicates that the national physical health standard pass rate for students in our province has reached 92%, and the excellent pass rate for…	48
Five 'Additions' Are Needed to Fully Implement the Double Reduction Policy	Neutral	Jiyun	https://jiyun.hebyun.com.cn/pages/2021/10/20/e5dada038d8b46dba2baa1bdb413996f.html	1500	double reduction，sport	Ji Yun	2021/10/20 10:03:13	Focusing on the 'Double Reduction': In order to alleviate the increasingly severe educational anxiety of parents, the General Office of the CPC Central Committee and the General Office of the State Council have officially issued the 'Double Reduction' policy, further clarifying the responsibilities of families and schools, and also bringing about comprehensive policy support issues. A large amoun…	53
The Middle School Entrance Examination Subjects Are Going to Change, With Increased Weight on Physical Education, Art, Music, and Parents Are Worried	Neutral	WeChat	http://mp.weixin.qq.com/s?__biz=MzI5MjU2ODA5MA==&mid=2247490535&idx=3&sn=30ed79fffd1c83587aa26df2599e65af	1714	double reduction，sport	A Little Classroom	2021/10/20 10:01:57	The educational issues of students have always been a concern for all sectors of society. With the current 'Double Reduction' policy and the proposal to 'promote aesthetic education', this matter has once again been brought to the forefront. Therefore, the Ministry of Education has stated that in order to cultivate the all-around development of children's morality, intelligence, physical fitness,…	12
Leverage the Double Reduction Policy to Update the Family Learning Landscape	Neutral	Jiyun	https://jiyun.hebyun.com.cn/pages/2021/10/20/954f0f0cc8ab4ad2a0afc1709172c61e.html	1500	double reduction，sport	Ji Yun	2021/10/20 09:56:49	Without the 'Double Reduction' policy, the schoolization of family education would be almost inevitable. Earlier scholars have pointed out that the broader definition of family education should be an education implemented among family members; in the family, the purposeful and conscious influences between parents and children, children and parents, elders and the younger, and the younger and elde…	50
Zhongshan Parents Must See! New Online Service for After-School Care Launched! And It's Free	Neutral	Zhongshan TV Station	http://www.zsbtv.com.cn/a/bdxw/content_170997.shtml	1500	double reduction，sport	Zhongshan TV Station	2021/10/20 09:55:36	Recently, the Zhongshan Municipal Education and Sports Bureau issued the 'Notice on Establishing a Management Platform for After-School Services in Compulsory Education Stages' Zhong Jiao Ti Tong [2021] No. 224, requiring each town and street education administrative department to select a management platform for after-school services by October 30th, in accordance with the 'Technical Requirement…	0
The Middle School Entrance Examination Subjects Are Going to Change, With Increased Weight on Physical Education, Art, Music, and Parents Are Worried	Neutral	Tencent Kandian	https://post.mp.qq.com/kan/article/3531272495-1812478114.html?_wv=2147483777&sig=519370dc7a6e2f503a8653a3adae64c8&article_id=1812478114&time=1634694814&_pflag=1&x5PreFetch=1&rowkey=050616f733b38052&cc_media_type=10001	1500	double reduction，sport	Mommy is the Queen	2021/10/20 09:53:16	The educational issues of students have always been deeply concerned by all sectors of society. The current 'Double Reduction' policy and the proposal to 'promote aesthetic education' have once again brought this matter to the forefront. Therefore, the Ministry of Education states that to cultivate children's all-around development of morality, intelligence, physical fitness, aesthetics, and labo…	12
Nanchang Limai Offers Diverse Elective Courses to Cultivate Students' Competitive Spirit in Sports	Neutral	YidianZixun	http://www.yidianzixun.com/article/0YFAsVWx	1500	double reduction，sport	Hot News Information	2021/10/20 09:49:09	In order to better implement the 'Double Reduction' policy and enrich children's lives beyond studying, Nanchang Limai International School has launched a variety of elective courses, including sports and competitive courses, which better improve children's comprehensive physical fitness and cultivate their sportsmanship. Let the 'Double Reduction' become a reality. The great thinker Rousseau onc…	2
Establish a Comprehensive Homework System to Enhance Students' Comprehensive Quality	Neutral	Mudanjiang Municipal People's Government	http://m.mdj.gov.cn/bmdt/202110/t20211020_326908.html	759	double reduction，sport	Mudanjiang Municipal People's Government	2021/10/20 09:48:49	To effectively reduce students' homework burden, cultivate students' health awareness, work habits, and qualities, and further enhance the overall quality of students, the Municipal Education Bureau recently issued the 'Notice on Doing Well in Family Homework for Physical, Aesthetic, and Labor Education', focusing on four key aspects of 'one reduction, one increase, one optimization, and one eval…	13
I'm from Beijing Xicheng District. If you say one class is 150 yuan, once a week, that's 600 a month. The total for language, math, and English should be 1800 yuan! Wuhan's tutoring can't be cheaper than Beijing's! Education is constantly improving, always in an effort to reduce the burden of learning for students,推出了很多政策，得到了很多人的关注。现在	Neutral	BaiDu Baijia	https://baijiahao.baidu.com/s?id=1713947012577238216#1117790547857636811	1500	double reduction，sport	Silver Ingot View Mountain Behind the Lake	2021/10/20 09:48:10	If you say one class is 150, once a week, that's 600 a month, so the total for language, math, and English should be 1800, right?武汉补课 cannot be cheaper than 北京, no matter how cheap it gets! Education has been constantly improving, always in an effort to reduce the burden on students' learning, introducing many policies that have garnered much attention. Now more and more students are receiving ed…	0
Heavyweight White Paper!	Neutral	Toutiao	http://www.toutiao.com/item/7020956264402387488/	28604	double reduction，sport	Chiping Procuratorate	2021/10/20 09:47:04	暂时无法生成对应内容	0
Heavyweight White Paper!	Neutral	DongCheDi	https://m.dcdapp.com/motor/m/feed/detail?group_id=7020956264402387488	28474	double reduction，sport	Chiping Procuratorate	2021/10/20 09:47:04	暂时无法生成对应内容	0
The Middle School Entrance Examination Subjects Are Going to Change, With Increased Weight on Physical Education, Art, Music, and Parents Are Worried	Neutral	Qu Toutiao	http://html2.qktoutiao.com/detail/2021/10/20/1646692969.html	1500	double reduction，sport	Xiu Bao Mommy	2021/10/20 09:45:56	暂时无法生成对应内容	12
The 2022 Middle School Entrance Examination Will Have Changes, The Score of Physical Education Will Increase, Candidates Next Year Should Prepare Early	Neutral	WeChat	http://mp.weixin.qq.com/s?__biz=Mzg5MTU4NDk0Mg==&mid=2247491269&idx=2&sn=bae1fff3751c4489dafa094c7a508bcb	1536	double reduction，sport	Liaoshen School Entrance Management	2021/10/20 09:45:52	暂时无法生成对应内容	0
Buy 30, Get 10 Off! Guangdong's Temperature Takes Another Roller Coaster Ride | Good Morning Guangdong	Neutral	NetEase Hao	https://c.m.163.com/news/a/GMOACL240514Q3T9.html	1500	double reduction，sport	Guangdong Release	2021/10/20 09:45:40	暂时无法生成对应内容	8
[Shehong Direct Recruitment Network October Issue 3] —️ This Week's High-Quality Job Positions Recommended, Find a Good Job Quickly! Quickly Recruit Talents!	Neutral	WeChat	http://mp.weixin.qq.com/s?__biz=MzA4MzYxNjczMw==&mid=2650779561&idx=2&sn=61bce4dc598b2b8b61b333a74ea3eb8e	14713	double reduction，sport	Shehong Net	2021/10/20 09:44:57	暂时无法生成对应内容	0
New Regulations for Primary and Secondary Schools, 'Extracurricular Tutoring' Can Continue to Operate, But Must Meet 'Hard' Conditions!	Neutral	WeChat	http://mp.weixin.qq.com/s?__biz=MzkxOTI0MDY1Ng==&mid=2247492435&idx=7&sn=0cf39ec102229517442565829c208468	1500	double reduction，sport	Already Youth	2021/10/20 09:43:40	Before reading this article, please click on the blue font above first, then click 'follow', so that you can continue to receive articles for free. Note: This article is reproduced from the internet. If there is any infringement, please contact us for deletion. Thank you. After continuous calls and requirements, the double reduction policy has finally been implemented. Students in the nine-year c…	3
My Family Runs a Training Institution, I Have Data to Support, This Summer I Enrolled 326 Children, Only 17 of Them Requested Preparatory Courses, and These Children Are All Top Students in the Class, Because the Courses They Studied Previously Have Been Proven to Be Well Mastered, They Choose to Take Preparatory Courses, What Is the Proportion? Only 5.2%. And Your Claim That the Teachers Are Not…	Negative	BaiDu Baijia	https://baijiahao.baidu.com/s?id=1713947012577238216#1117790508432931917	1500	double reduction，sport	Leisurely Cow 1229	2021/10/20 09:41:36	My family runs a training institution. I have data to support this. In the summer, I recruited a total of 326 children. Only 17 of them asked for preparatory classes, and these children are all top students in their classes. Because the courses they have taken before have been tested and found to be well mastered, they choose to take preparatory classes. The proportion is only 5.2%. The reason yo…	0
Unlock the Growth Code, Explore Unlimited Possibilities, 2022 MAGIC3 Promotion Conference Held	Neutral	Kuaixinwen	https://www.360kuai.com/918ca5bce1d837bea	1481	double reduction，sport	Heart Only for You Chaos	2021/10/20 09:39:52	The MAGIC3 Shanghai Youth Three-on-Three Super Basketball Tournament promotional event was successfully held at the Putuo Gymnasium, attracting nearly a hundred sponsors and media representatives. Deputy Director of Shanghai Sports Bureau, Song Hui, delivered a speech. Song Hui said that basketball is the most popular and focused sport in the world. Shanghai has always had a good atmosphere for b…	37
The Middle School Entrance Examination Subjects Are Going to Change, With Increased Weight on Physical Education, Art, Music, and Parents Are Worried	Neutral	YidianZixun	http://www.yidianzixun.com/article/0YFFKOjx	1500	double reduction，sport	Honesty and Dignity	2021/10/20 09:39:34	The educational issues of students have always been deeply concerned by all sectors of society. Nowadays, the 'double reduction' policy and the proposal to 'promote aesthetic education' have once again brought this matter to the public's attention. Therefore, the Ministry of Education stated that in order to cultivate children's all-round development of morality, intelligence, physical education,…	12
The Middle School Entrance Examination Subjects Are Going to Change, With Increased Weight on Physical Education, Art, Music, and Parents Are Worried	Neutral	YidianZixun	http://www.yidianzixun.com/article/0YFAAl3v	1500	double reduction，sport	Mommy is the Queen	2021/10/20 09:39:19	The educational issues of students have always been deeply concerned by all sectors of society. Nowadays, the 'double reduction' policy and the proposal to 'promote aesthetic education' have once again brought this matter to the public's attention. Therefore, the Ministry of Education stated that in order to cultivate children's all-round development of morality, intelligence, physical education,…	12
The Education Work Conference was held in Huili, sounding the charge to build the 'Liangshan Southern Regional Education Center'	Neutral	Contemporary Business News	http://www.cjddsb.com/depth/285609.html	1038	double reduction，sport	Contemporary Business Journal	2021/10/20 09:38:44	暂时无法生成对应内容	0
The shockwave of China's 'Double Reduction' policy: A large number of workers in the U.S. have lost their jobs	Neutral	WeChat	http://mp.weixin.qq.com/s?__biz=MzIyNjc3NzU4OQ==&mid=2247490067&idx=1&sn=4a38880f90c66b685333408d61075c92	4972	double reduction，sport	Education and Training Industry 365	2021/10/20 09:38:00	This article is转载自Vista World派, author詹涓. The training class market in China has flapped its wings, and Sarah Keane in the United States, but some teachers argue that they are not the culprits. Hunter said, 'The Last Lesson'. Recently, many foreign teachers have been busier than usual. VIPKid released an official statement saying that the company supports the double reduction policy and will no l…	0
The 'Double Reduction' has a significant impact on昂立 Education's business: Subject training accounts for 80% of the company's revenue, and is now transforming into quality and vocational education	Neutral	WeChat	http://mp.weixin.qq.com/s?__biz=MzIyNjc3NzU4OQ==&mid=2247490067&idx=3&sn=e3223a757952ca5e59cc3ab098ab6e56	2367	double reduction，sport	Education and Training Industry 365	2021/10/20 09:38:00	Published a stock trading risk warning announcement, stating that the company's stock rose by more than 20% in three consecutive trading days on October 13, 2021, October 14, 2021, and October 15, 2021, which is a stock trading abnormal fluctuation situation as stipulated by the 'Shanghai Stock Exchange Trading Rules'. It increased by 176.83%. The company announced that in response to the double …	0
Training classes are over! We've discovered the favorite children's general knowledge magazine of the middle class in Europe and America	Neutral	WeChat	http://mp.weixin.qq.com/s?__biz=MzIyNjc3NzU4OQ==&mid=2247490067&idx=2&sn=47e1f8d7dc7f70e55e76b76539be21bd	3556	double reduction，sport	Education and Training Industry 365	2021/10/20 09:38:00	If a child reads a lot of books, magazines, and articles on science, technology, nature, history, and culture from a young age, it can effectively improve the child's ability to understand the world and think independently. The child's reading and even examinations will present the characteristics of 'strong ability, great potential, and strong momentum'. However, judging from the current situati…	0
We don't do after-school tutoring, willing to spend money on养别人的, let's see the effect in a few years. The surrounding tutoring doesn't seem to make students learn better. Education is constantly improving, always in an effort to reduce the burden of learning for students, many policies have been introduced and have attracted a lot of attention. Now more and more students are receiving education,…	Neutral	BaiDu Baijia	https://baijiahao.baidu.com/s?id=1713947012577238216#1117790484168435217	1500	double reduction，sport	hhlbs	2021/10/20 09:37:34	My family does not have after-school classes. I am willing to spend money to raise others'. Let's see the effect in a few years. I haven't seen any good learners among those who have after-school classes around. Written by the mother of Tiao Tiao. Education has been constantly improving, always in order to reduce the burden of students' learning,推出了很多政策, has attracted a lot of attention. Now more…	52
The subjects of the middle school entrance exam will undergo 'changes', with the proportion of sports, art, music increased, but parents are worried	Neutral	Tencent News	https://new.qq.com/omn/20211020/20211020A02EZN00	1500	double reduction，sport	Mommy is the Queen	2021/10/20 09:37:23	The educational issues of students have always been deeply concerned by all sectors of society, and now the 'Double Reduction' policy and the proposal to 'promote aesthetic education' have once again brought this issue to everyone's attention. Therefore, the Ministry of Education stated that in order to cultivate children's all-round development of morality, intelligence, physical education, aest…	12
The subjects of the middle school entrance exam will undergo 'changes', with the proportion of sports, art, music increased, but parents are worried	Neutral	KanDian Kuaibao	http://kuaibao.qq.com/s/20211020A02EZN00	1500	double reduction，sport	Mommy is the Queen	2021/10/20 09:37:23	The educational issues of students have always been deeply concerned by all sectors of society, and now the 'Double Reduction' policy and the proposal to 'promote aesthetic education' have once again brought this issue to everyone's attention. Therefore, the Ministry of Education stated that in order to cultivate children's all-round development of morality, intelligence, physical education, aest…	12
The subjects of the middle school entrance exam will undergo 'changes', with the proportion of sports, art, music increased, but parents are worried	Neutral	NetEase Hao	https://c.m.163.com/news/a/GMO9T3B10546H5PJ.html	1714	double reduction，sport	Lilbao's Mommy	2021/10/20 09:37:13	The educational issues of students have always been a concern of all sectors of society. The current	12
The subjects of the middle school entrance exam will undergo 'changes', with the proportion of sports, art, music increased, but parents are worried	Neutral	DongCheDi	https://m.dcdapp.com/motor/m/feed/detail?group_id=7020584380963865091	1500	double reduction，sport	Chips Mommy	2021/10/20 09:37:07	The educational issues of students have always been a concern of all sectors of society. The current	12
The subjects of the middle school entrance exam will undergo 'changes', with the proportion of sports, art, music increased, but parents are worried	Neutral	YidianZixun	http://www.yidianzixun.com/article/0YFK571w	1500	double reduction，sport	Human Resources Practical Deng Yujin	2021/10/20 09:36:55	The educational issues of students have always been a concern of all sectors of society. The current	12
The subjects of the middle school entrance exam will undergo 'changes', with the proportion of sports, art, music increased, but parents are worried	Neutral	YidianZixun	http://www.yidianzixun.com/article/0YFK569D	1500	double reduction，sport	Kindergarten Teacher Rui Rui	2021/10/20 09:36:55	The educational issues of students have always been a concern of all sectors of society. The current	12
The subjects of the middle school entrance exam will undergo 'changes', with the proportion of sports, art, music increased, but parents are worried	Neutral	BaiDu Baijia	https://baijiahao.baidu.com/s?id=1714100702197722508	1500	double reduction，sport	Little Zhang Teacher Says Education	2021/10/20 09:36:00	The educational issues of students have always been a concern of all sectors of society. The current	12
Shunqing: Building a high-quality development demonstration area for the Cheng-Yu region's dual-city economic circle	Neutral	Shunqing District People's Government Website	http://www.shunqing.gov.cn/t/131461.html	6002	double reduction，sport	Shunqing District People's Government Network	2021/10/20 09:36:00	On the morning of October 17th, the 7th Congress of the Communist Party of China in Shunqing District, Nanchong City, was inaugurated. The extension and expansion of the High-tech Avenue, the support for key enterprises such as Zhongke Jiwei, Huaxun Fangzhou, and Kaipusong to expand production and capacity and grow stronger, the promotion of technical upgrades and innovative development for backb…	4
Youth commentary: What two young people did right precisely proves what education should do	Neutral	BaiDu Baijia	https://baijiahao.baidu.com/s?id=1714100637541218756	1012	double reduction，sport	People's Information	2021/10/20 09:35:57	One of them is Luo Xiang, a high school freshman born in the 2000s, who bravely jumped into the river to save someone during the National Day holiday at Qiandao Lake. He also used the first aid knowledge he learned to save the life of the person who fell into the water. Both of these young men claim to be ordinary people, yet they shine with the pure brilliance of youth. The spirit of altruism is…	8
Training institutions guarantee you get into Tsinghua or Peking University. Education is constantly improving, always in an effort to reduce the burden of learning for students, many policies have been introduced and have attracted a lot of attention. Now more and more students are receiving education, which leads to a heavy learning burden for students, while education is always in constant refo…	Neutral	BaiDu Baijia	https://baijiahao.baidu.com/s?id=1713947012577238216#1117790473015034417	1500	double reduction，sport	hhlbs	2021/10/20 09:35:42	The education sector has been constantly improving, aiming to reduce the academic burden on students. Many policies have been introduced and have attracted a lot of attention. Now, more and more students are receiving education, which leads to a heavy academic burden. At the same time, education is constantly undergoing reforms, and educational authorities keep introducing new policies that also …	303
Accurately grasp the original intent and value of after-school services	Neutral	China Education Equipment Network	http://www.ceiea.com/html/202110/202110200935260756.shtml	1500	double reduction，sport	China Education Equipment Network	2021/10/20 09:35:00	Editor's note: 'Enhancing after-school services at schools to meet the diverse needs of students' is a clear requirement of the 'Double Reduction' policy. After a period of practice, various compulsory education schools have accumulated rich experience in promoting after-school services and are also facing certain practical issues. How to realistically solve these problems is necessary for the he…	36
Even if you have money, you won't补, just to piss you off, this 补 also has to go搬砖, haha. Education is constantly improving, always in an effort to reduce the burden of learning for students, many policies have been introduced and have attracted a lot of attention. Now more and more students are receiving education, which leads to a heavy learning burden for students, while education is always in …	Neutral	BaiDu Baijia	https://baijiahao.baidu.com/s?id=1713947012577238216#1117790465880580718	1500	double reduction，sport	hhlbs	2021/10/20 09:34:31	The education sector has been constantly improving, aiming to reduce the academic burden on students. Many policies have been introduced and have attracted a lot of attention. Now, more and more students are receiving education, which leads to a heavy academic burden. At the same time, education is constantly undergoing reforms, and educational authorities keep introducing new policies that also …	0
How to Rank Without Ranking: By Jumping Mom, education is constantly being improved to reduce the burden on students, introducing many policies that have gained a lot of attention. Now, more and more students are receiving education, which leads to a heavy burden of study, while education continues to reform. The education authorities keep introducing new policies.	Neutral	BaiDu Baijia	https://baijiahao.baidu.com/s?id=1713947012577238216#1117790461715175414	1500	double reduction，sport	hhlbs	2021/10/20 09:33:49	The education sector has been constantly improving, aiming to reduce the academic burden on students. Many policies have been introduced and have attracted a lot of attention. Now, more and more students are receiving education, which leads to a heavy academic burden. At the same time, education is constantly undergoing reforms, and educational authorities keep introducing new policies that also …	303
Changzhi: Striving Ahead in Promoting High-Quality Development in All Aspects	Positive	The Paper	https://m.thepaper.cn/newsDetail_forward_14985233	2998	double reduction，sport	Changzhi News Network	2021/10/20 09:33:00	The Shanxi Daily reported on October 19th that Changzhi has been striving to promote high-quality development and is leading the way across the country. From the sky, it seems like the wind is sweeping across the world, and the clouds are moving at the summit of Taihang. From 2016 to 2021, these five years have been a time of perseverance and continuous victories for Changzhi. During these years,…	1
Changzhi: Striving Ahead in Promoting High-Quality Development in All Aspects	Positive	The Paper	https://www.thepaper.cn/newsDetail_forward_14985233	2998	double reduction，sport	The Paper - Changzhi News Network	2021/10/20 09:33:00	The Shanxi Daily reported on October 19th that Changzhi is striving for excellence in promoting high-quality development, racing across the world and stirring the peaks of Taihang. From 2016 to 2021, these five years have seen Changzhi's steadfast efforts and continuous victories in overcoming difficulties. During this period, Changzhi's economic output has remained second in the province, the ad…	1
Physical education bonus points make it unfair for heavier children; some children are born heavier due to family genetics. Even if they score well in academics, they can't get into high school without passing the physical education test. My heavy child just quit studying, as physical education is a no-go, and high school is pointless. Society continues to develop, and the traditional exam-orient…	Neutral	BaiDu Baijia	https://baijiahao.baidu.com/s?id=1714029624547717125#1117790456674423919	1500	double reduction，sport	zhan6934633	2021/10/20 09:32:59	With the added points for sports, those children who are overweight are at a disadvantage. Some children are born胖胖 (fat) due to family genetics, and even if they score well in academics, they can't get into high school. My overweight child just stopped going to school because they couldn't pass the sports test anyway. There's often a question that comes to mind: sports teachers should be strong …	0
It's mainly the training institutions that are too greedy, with exorbitant fees. By Jumping Mom, education is constantly being improved to reduce the burden on students, introducing many policies that have gained a lot of attention. Now, more and more students are receiving education, which leads to a heavy burden of study, while education continues to reform.	Negative	BaiDu Baijia	https://baijiahao.baidu.com/s?id=1713947012577238216#1117790456141887618	1500	double reduction，sport	Copy Yan Shan 0z	2021/10/20 09:32:53	Written by Mama Tiao Tiao, education has been constantly improving, always with the aim of reducing the burden on students' learning. Many policies have been introduced and have attracted a lot of attention. Nowadays, more and more students are receiving education, which leads to a heavy burden of learning. At the same time, education continues to reform, and the relevant departments keep introdu…	303
Heilongjiang Holds a News Conference on 'Improving the Basic Living Security Standards for Orphans in Heilongjiang Province and Promoting the Protection of Minors at a High Level'	Neutral	WeChat	http://mp.weixin.qq.com/s?__biz=MzIwNDQ0MDE1Mw==&mid=2247496496&idx=1&sn=7a3818b11429abb63bc93ac1112a09c5	7661	double reduction，sport	Heilongjiang Civil Affairs	2021/10/20 09:32:38	On October 19th, Heilongjiang held a press conference on	0
Save 10 on purchases over 30! Guangdong temperatures are on another 'roller coaster' | Good Morning Guangdong	Neutral	Tencent Kandian	https://post.mp.qq.com/kan/article/2265821793-1812474643.html?_wv=2147483777&sig=fba12e47ed4c42fb63442691ef5da8c9&article_id=1812474643&time=1634693556&_pflag=1&x5PreFetch=1&rowkey=413616f718e73952&cc_media_type=10001	1500	double reduction，sport	Guangdong Release	2021/10/20 09:32:27	As of 24:00 on October 19th, the province has reported a total of 6,145 positive cases of COVID-19. The Guangzhou CDC issued a reminder on the 19th that those who have had contact with confirmed cases should report themselves. Since October 2nd, those who have traveled to Zhangye and Jiuquan in Gansu Province, and Alxa League in Inner Mongolia; since the 14th, those who have traveled to Jiayuguan…	8
Y-Tempo Sports: More basketball activities, giving teenagers more health security	Positive	Snowball	https://xueqiu.com/7038486683/200576964	677	double reduction，sport	Mizu稚女	2021/10/20 09:32:20	In our inherent understanding, playing basketball frequently can make a child grow taller, and indeed, there is some scientific basis for this. However, the benefits of playing basketball are not limited to this alone. In addition, participating in basketball regularly can also enhance physical functions, metabolic and digestive functions can be continuously strengthened through exercise. Basketb…	12
Which children's study tables are highly recommended with great discounts for the 2021 Double Eleven shopping festival?	Positive	Zhihu	https://www.zhihu.com/answer/2179364819	1227	double reduction，sport	A Hundred Sunsets of Loka	2021/10/20 09:30:54	Recently, a hot news story about 37 parents signing a petition to ask a girl in the same class to transfer schools has sparked heated discussion. The teacher believes that if one relaxes now, when it comes to the college entrance exam N years later, children will be eliminated for still valuing scores over everything else. By then, parents would regret it too late. The news reports a serious disa…	0
I don't know where you are. In Wuhan, unless you sign up for something really expensive, it's not that extreme. Here,巨人(Giant) is quite famous; a class costs less than 150. Once a week is enough. By Jumping Mom, education is constantly being improved to reduce the burden on students, introducing many policies that have gained a lot of attention.	Neutral	BaiDu Baijia	https://baijiahao.baidu.com/s?id=1713947012577238216#1117790436392972214	1500	double reduction，sport	The Three Lives Stone Jade Jade Jade	2021/10/20 09:29:36	Here, giants are considered quite famous for a class that costs less than 150. The education of /Tiao Tiao Mother has been constantly improving, always in an effort to reduce the burden of student learning. Many policies have been introduced and have attracted a lot of attention. Now more and more students are receiving education, which leads to a heavy learning burden. At the same time, educatio…	0
My son is 9 years old. He started running in August and now runs home from school every day, a distance of 2300 meters, with me biking alongside [smiley]. His health has improved and so has his spirit; this term his learning state is明显(much) better than before. Society continues to develop, and the traditional exam-oriented education may not meet the requirements. The future will need a lot of co…	Neutral	BaiDu Baijia	https://baijiahao.baidu.com/s?id=1714029624547717125#1117790426954348313	1500	double reduction，sport	Quan Like the Wind 04z	2021/10/20 09:28:01	My son is 9 years old. He started running in August and now runs home from school every day, covering a distance of 2300 meters. I accompany him on a bike [smiley]. Since his body has gotten better, his spirit has improved. This semester, his learning state is明显 better than before. There is a common question: If physical education teachers should be strong and robust, why do they often fall ill? …	0
Who is to blame for the 'demise' of Jingrui Education?	Neutral	LuoBo Touyan	https://m-robo.datayes.com/information/news/97708387	3482	double reduction，sport	Radish Research	2021/10/20 09:27:00	On October 13th, facing huge operational difficulties, Elite Education officially announced the suspension of business. Zhang Xi posted in his WeChat Moments that he expressed the deepest apologies, having been一心 in education, but indeed because the investment expansion was too aggressive, neglecting investment and financial management. In particular, the failed acquisition of Giant Education led…	0
The goal of educational institutions is money, parents are anxious for their children to succeed! Ask which scientist was made by tutoring! By Jumping Mom Education has been constantly improving, always in order to reduce the burden of students' learning, many policies have been introduced and have attracted a lot of attention. Now more and more students are receiving education, which leads to a …	Neutral	BaiDu Baijia	https://baijiahao.baidu.com/s?id=1713947012577238216#1117790420656193714	1500	double reduction，sport	The Vastness of Heaven and Earth	2021/10/20 09:26:58	The goal of educational training institutions is money; parents are eager for their children to succeed! One might ask, which scientist was made through after-school tutoring?! The education of /Tiao Tiao Mother has been constantly improving, always in an effort to reduce the burden of student learning. Many policies have been introduced and have attracted a lot of attention. Now more and more st…	52
Do you think students take tutoring every day without stopping?? Most children study English on weekends, math, at most, one more subject. A class of a thousand is really enough. By Jumping Mom Education has been constantly improving, always in order to reduce the burden of students' learning, many policies have been introduced and have attracted a lot of attention. Now more and more students are…	Neutral	BaiDu Baijia	https://baijiahao.baidu.com/s?id=1713947012577238216#1117790419621885416	1500	double reduction，sport	The Three Lives Stone Jade Jade Jade	2021/10/20 09:26:48	Most children study English on weekends, and at most add one more subject like math. The education of /Tiao Tiao Mother has been constantly improving, always in an effort to reduce the burden of student learning. Many policies have been introduced and have attracted a lot of attention. Now more and more students are receiving education, which leads to a heavy learning burden. At the same time, ed…	0
Motivation Sports: More basketball activities, giving teenagers more health protection	Positive	Snowball	https://xueqiu.com/4643656304/200575845	677	double reduction，sport	Lemon稚1205	2021/10/20 09:26:42	In our inherent cognition, often playing basketball can make a child's height grow, indeed, this has a certain scientific basis, but the benefits of playing basketball are not limited to this. In addition, often participating in basketball can enhance human physical functions, metabolic and digestive functions can be continuously strengthened during exercise. Basketball requires moderation and pr…	12
Louxing District: Taking multiple measures to effectively advance the 'Double Reduction' policy	Positive	Louxing Online	https://louxing.rednet.cn/content/2021/10/14/10294349.html	1196	double reduction，sport	Louxing Online	2021/10/20 09:25:54	On August 31st, the district education bureau held a district-wide meeting to arrange and deploy 'Double Reduction' work, further regulating the operations of extracurricular training institutions, reducing the burden of extracurricular training for students in compulsory education, and issued a notice on 'Initiating a special month for rectification and standardization of extracurricular trainin…	5
In Wuhan, it's okay. Usually, a tutoring class is 100 yuan each time. If you take two subjects, it's 200. Four times a month is eight hundred yuan. By Jumping Mom Education has been constantly improving, always in order to reduce the burden of students' learning, many policies have been introduced and have attracted a lot of attention. Now more and more students are receiving education, which lea…	Neutral	BaiDu Baijia	https://baijiahao.baidu.com/s?id=1713947012577238216#1117790412498547917	1500	double reduction，sport	The Three Lives Stone Jade Jade Jade	2021/10/20 09:25:37	By Jumping Mama Education has been constantly improving, always in order to reduce the burden of students' learning,推出了很多政策, attracting a lot of attention, now more and more students are receiving education, which leads to a heavy burden of learning for students. At the same time, education is constantly reforming, and educational departments have been constantly introducing new policies, attract…	0
With no training classes, children whose parents are not well-educated have to rely on themselves. If they don't work hard at school, they have even fewer opportunities. By Jumping Mom Education has been constantly improving, always in order to reduce the burden of students' learning, many policies have been introduced and have attracted a lot of attention. Now more and more students are receivin…	Neutral	BaiDu Baijia	https://baijiahao.baidu.com/s?id=1713947012577238216#1117790409341421711	1500	double reduction，sport	The Just Xiao Ming 1007	2021/10/20 09:25:05	Training classes are gone, parents with low education levels who can't help their children have to rely on themselves. If you don't work hard at school, there will be even fewer opportunities. By Jumping Mama Education has been constantly improving, always in order to reduce the burden of students' learning,推出了很多政策, attracting a lot of attention. Now more and more students are receiving education…	52
Aurora: 2021 Q3 Mobile Internet Industry Data Research Report	Neutral	Dajing Network	http://www.fx116.com.cn/a/wangyikeji/2021/1020/498505.html	13845	double reduction，sport	Xiaoqing	2021/10/20 09:25:00	Released the '2021 Q3 Mobile Internet Industry Data Research Report', through an overview of the overall app market and industry and app feature rankings, analyzing hot topics, observing niche areas, revealing the App traffic value ranking, and presenting a comprehensive picture of the data situation of the mobile internet industry apps in Q3 2021. Giants like Douyin have entered the search race,…	1
Spend 30, get 10 off! Guangdong temperature is playing 'roller coaster' | Good Morning Guangdong	Neutral	Tencent News	https://new.qq.com/omn/20211020/20211020A02BNG00	1500	double reduction，sport	Guangdong Release	2021/10/20 09:24:50	As of 24:00 on October 19th, the province has reported a cumulative total of 6,145 confirmed positive cases of COVID-19. Guangzhou CDC: Please report any contact with confirmed cases. On October 2nd, the Guangzhou CDC issued a reminder for those with travel history to Zhangye and Jiuquan in Gansu, Alxa League in Inner Mongolia, since October 14th, those with travel history to Jiayuguan in Gansu, …	8
Spend 30, get 10 off! Guangdong temperature is playing 'roller coaster' | Good Morning Guangdong	Neutral	YidianZixun	http://www.yidianzixun.com/article/0YFA9uKK	1500	double reduction，sport	Jige Has Material	2021/10/20 09:24:50	By the 24th hour of October 19th, the province had reported a cumulative total of 6,145 positive cases of COVID-19. Guangzhou CDC: Please report if you have intersected with confirmed cases. On October 19th, the Guangzhou Center for Disease Control and Prevention issued a reminder that individuals who have traveled to Zhangye and Jiuquan cities in Gansu Province, and to the Alxa League in Inner M…	8
Spend 30, get 10 off! Guangdong temperature is playing 'roller coaster' | Good Morning Guangdong	Neutral	Express Highlights	http://kuaibao.qq.com/s/20211020A02BNG00	1500	double reduction，sport	Guangdong Release	2021/10/20 09:24:50	By the 24th hour of October 19th, the province had reported a cumulative total of 6,145 positive cases of COVID-19. Guangzhou CDC: Please report if you have intersected with confirmed cases. On October 19th, the Guangzhou Center for Disease Control and Prevention issued a reminder that individuals who have traveled to Zhangye and Jiuquan cities in Gansu Province, and to the Alxa League in Inner M…	8
Spend 30, get 10 off! Guangdong temperature is playing 'roller coaster' | Good Morning Guangdong	Neutral	Sina Viewpoints	https://k.sina.cn/article_2775872784_a574751001900xm4d.html	1500	double reduction，sport	Guangdong Release	2021/10/20 09:24:50	By the 24th hour of October 19th, the province had reported a cumulative total of 6,145 positive cases of COVID-19. Guangzhou CDC: Please report if you have intersected with confirmed cases. On October 19th, the Guangzhou Center for Disease Control and Prevention issued a reminder that individuals who have traveled to Zhangye and Jiuquan cities in Gansu Province, and to the Alxa League in Inner M…	8
Spend 30, get 10 off! Guangdong temperature is playing 'roller coaster' | Good Morning Guangdong	Neutral	The Paper	https://www.thepaper.cn/newsDetail_forward_14984408	1500	double reduction，sport	The Paper	2021/10/20 09:24:00	By the 24th hour of October 19th, the province had reported a cumulative total of 6,145 positive cases of COVID-19. Guangzhou CDC: Please report if you have intersected with confirmed cases. On October 19th, the Guangzhou Center for Disease Control and Prevention issued a reminder that individuals who have traveled to Zhangye and Jiuquan cities in Gansu Province, and to the Alxa League in Inner M…	8
Spend 30, get 10 off! Guangdong temperature is playing 'roller coaster' | Good Morning Guangdong	Neutral	Sina Finance Headlines	http://cj.sina.com.cn/articles/view/2775872784/a574751001900xm4d	1500	double reduction，sport	Guangdong Release	2021/10/20 09:24:00	By the 24th hour of October 19th, the province had reported a cumulative total of 6,145 positive cases of COVID-19. Guangzhou CDC: Please report if you have intersected with confirmed cases. On October 19th, the Guangzhou Center for Disease Control and Prevention issued a reminder that individuals who have traveled to Zhangye and Jiuquan cities in Gansu Province, and to the Alxa League in Inner M…	8
Spend 30, get 10 off! Guangdong temperature is playing 'roller coaster' | Good Morning Guangdong	Neutral	Sohu News	http://www.sohu.com/a/496157611_121106875	2540	double reduction，sport	The Stories of Liang Guang	2021/10/20 09:24:00	By the 24th hour of October 19th, the province had reported a cumulative total of 6,145 positive cases of COVID-19. White House spokesperson Psaki stated that the FBI participated in the rescue of the kidnapped American citizen but refused to disclose details of the operation. Japan's Ministry of Internal Affairs招牌 was splashed with paint. According to the Japan Broadcasting Corporation, on the m…	8
You're so right! By Jumping Mom Education has been constantly improving, always in order to reduce the burden of students' learning, many policies have been introduced and have attracted a lot of attention. Now more and more students are receiving education, which leads to a heavy burden of learning for students, while education continues to reform, education departments continue to introduce new…	Neutral	Baidu Baijia	https://baijiahao.baidu.com/s?id=1713947012577238216#1117790401797779712	1500	double reduction，sport	Europemark	2021/10/20 09:23:50	The education provided by Mama Tiao has been continuously improving, always with the aim of reducing the academic burden on students. Many policies have been introduced and have garnered a lot of attention. Now, more and more students are receiving education, which has led to a heavy burden for students. At the same time, education continues to reform. The education authorities keep introducing n…	303
Sports is a process of long-term persistence. The purpose of our country's emphasis on sports is to strengthen the physical fitness of young people. As long as you're not going to the national team, why would you need specialized training? Just坚持 exercising for half an hour every day is enough. As society continues to develop, the talents cultivated by traditional exam-oriented education may find…	Neutral	Baidu Baijia	https://baijiahao.baidu.com/s?id=1714029624547717125#1117790398301611319	1500	double reduction，sport	Quan Like the Wind 04z	2021/10/20 09:23:15	Physical education is a long-term process of perseverance. Our country places importance on physical education to ensure that young people are strong and healthy. Unless one is aiming for the national team, why would they need specialized training? There is often a question: shouldn't physical education teachers be robust and strong? Yet, they often fall ill. After eagerly waiting for physical ed…	0
Youth Commentary | What two young people did right precisely proves what education should do right.	Neutral	NetEase Account	https://c.m.163.com/news/a/GMO93BCA0536OG3N.html	998	double reduction，sport	Please Call Me Education Master	2021/10/20 09:23:07	One is a post-2005 high school student named Luo Xiang. During the National Day holiday, he bravely jumped into the lake to rescue someone, and also used the first aid knowledge he had learned to save the life of the person who fell into the water. Both of these young men claim to be ordinary people, yet they embody the pure brilliance of youth. The noble spirit of acting with righteousness is se…	8
Learning and implementing the 'Double Reduction' policy, implementing 'Five-Managements'.	Positive	WeChat	http://mp.weixin.qq.com/s?__biz=MzAwMzY2MjQ4MA==&mid=2649627687&idx=1&sn=25a2fc34a8a89532d6b499ccf9a09a3e	2077	double reduction，sport	Liaocheng Youth Military School	2021/10/20 09:23:06	Homework management - Schools, based on the requirements of the higher education administrative department regarding 'homework management', have set clear standards and requirements for the total amount, types, time, and correction of homework. Homework for each grade is uniformly managed through a process that includes subject group leader review, class teacher coordination, and random checks by…	0
Youth Commentary: What two young people did right precisely proves what education should do right.	Neutral	Youth Daily	http://www.why.com.cn/epaper/webpc/qnb/html/2021-10/20/content_124474.html	969	double reduction，sport	Youth Report	2021/10/20 09:20:47	One is a post-2005 high school student named Luo Xiang. During the National Day holiday, he bravely jumped into the lake to rescue someone, and also used the first aid knowledge he had learned to save the life of the person who fell into the water. Both of these young men claim to be ordinary people, yet they embody the pure brilliance of youth. The noble spirit of acting with righteousness is se…	8
No more tutoring for academic subjects, but with the value of arts, sports, and music increasing, it seems like it's going to cost more to learn these!文/ Jumping Mama Education has been constantly improving, always in an effort to reduce the burden of learning for students. Many policies have been introduced and have received a lot of attention. Now more and more students are receiving education,…	Neutral	Baidu Baijia	https://baijiahao.baidu.com/s?id=1713947012577238216#1117790379902690919	1500	double reduction，sport	Dousheng vO	2021/10/20 09:20:11	Subjects like the arts and sports are not allowed to be supplemented, while the scores for music, sports, and aesthetics are increased. This means students will have to spend more money on these subjects!文/跳跳妈妈 Education has been continuously improving, always with the aim of reducing the academic burden on students. Many policies have been introduced and have garnered a lot of attention. Now, mo…	52
Establish a homework coordination system to improve students' overall quality.	Neutral	Mudanjiang Municipal People's Government	http://www.mdj.gov.cn/shizheng/bmdt/202110/t20211020_326908.html	1500	double reduction，sport	Mudanjiang Municipal People's Government	2021/10/20 09:20:00	To effectively reduce the burden of homework for students, cultivate their health awareness, work habits, and qualities, and further enhance the comprehensive quality of students, the city's education department recently issued the 'Notice on Doing Well in Physical, Aesthetic, and Labor Education Homework', focusing on four key aspects of 'one reduction, one increase, one optimization, and one ev…	13
Found a set of original reading exercises that actually replaced my 800 yuan per class foreign teacher lessons!	Neutral	QQ Viewpoints	https://post.mp.qq.com/kan/article/762428059-1812468065.html?_wv=2147483777&sig=22368332df8df223cc4fe49141359863&article_id=1812468065&time=1634690804&_pflag=1&x5PreFetch=1&rowkey=534616f5de320352&cc_media_type=10001	1500	double reduction，sport	Zao Ma and Kai Mo	2021/10/20 09:19:44	It has been over two months since the introduction of the double reduction policy, and its effectiveness is gradually becoming apparent. Previously, we said we would take one step at a time and see, but now that school has started, even the most patient mother can no longer remain calm. More and more parents are asking what to do with so little homework and such a relaxed attitude from the school…	3
Problems arise from children and parents with psychological deformities. In every field of 360, there is a top expert. Previously, education was about spending money, and many parents only focused on grades and diplomas, neglecting the cultivation of self-reliance and social skills, which led to low physical and mental quality in children. If children are healthy and strong, even if they go back …	Negative	Baidu Baijia	https://baijiahao.baidu.com/s?id=1714029624547717125#1117790374412988810	1500	double reduction，sport	Quan Like the Wind 04z	2021/10/20 09:19:16	Problems also arise from children and parents with psychological deformities. In every field, there are experts, and in the past, education was all about money. Many parents only focused on grades and diplomas, neglecting the cultivation of self-care and social skills, which resulted in low physical and mental quality in children. If a child is healthy and strong, even if they go back to farm in …	0
2022 China Western (Chengdu and Chongqing) Art Education Industry Brand Franchise and Supporting Facilities Exhibition.	Neutral	China Fair	http://zhan-hui.com/a/kuaibao/19373.html	1500	double reduction，sport	Organizing Committee	2021/10/20 09:18:00	The brand chain and supporting facilities exhibition of the art education industry will showcase art education results, art education equipment, art education resources, intangible cultural heritage, art and technological innovation, art education training... The China Western Education Expo and the national double reduction order have severely impacted subject-based off-campus tutoring and train…	0
Parents are not all-knowing; each has their own expertise. Many pieces of knowledge are beyond what parents can teach. Just like schools have teachers for Chinese, math, English, physics, chemistry, music, art, and sports, generally speaking, each subject teacher can only teach the courses of their own subject and at their own teaching level. 文/ Jumping Mama Education has been constantly improvin…	Neutral	Baidu Baijia	https://baijiahao.baidu.com/s?id=1713947012577238216#1117790363003163419	1500	double reduction，sport	renhui1954	2021/10/20 09:17:22	Just as schools have teachers for Chinese, math, English, physics, chemistry, music, art, and physical education, in general, each subject teacher can only tutor the subjects they teach and are of the level they teach. The education of /Tiao Tiao's mother has been constantly improving, always aiming to reduce the burden of learning for students, and has introduced many policies that have attracte…	0
Wanan County held the 2020-2021 academic year 'Three Examinations' quality analysis and the work of primary and secondary schools.	Neutral	China Construction Bidding Network	https://www.jszhaobiao.com/projectinfo-detail-186622232.html	1500	double reduction，sport	China Construction Bidding Network	2021/10/20 09:16:02	On the morning of October 18th, the county education and sports bureau organized the 2020-2021 academic year 'Three Examinations' quality analysis and primary and secondary school performance recognition meeting at the new campus of Wan'an No. 2 Middle School. Minister Lin Zhi-min pointed out in his speech that one should establish a sense of awe for one's own position. County Standing Committee …	5
In the past, people didn't have enough to eat or wear, but they still managed to get by. Now try to let children do that. 文/ Jumping Mama Education has been constantly improving, always in an effort to reduce the burden of learning for students. Many policies have been introduced and have received a lot of attention. Now more and more students are receiving education, which leads to a heavy burde…	Neutral	Baidu Baijia	https://baijiahao.baidu.com/s?id=1713947012577238216#1117790353305872313	1500	double reduction，sport	Cluster Spring Leg Sand 45	2021/10/20 09:15:45	In the past, people could not eat their fill, eat well, dress well, or dress warmly and still manage to get by. Now, if children try the same, they find it difficult. Education, as written by Mama Tiaotiao, has been constantly improving. It has been working to reduce the burden on students and has introduced many policies that have garnered a lot of attention. Now, more and more students are rece…	52
Hehe[Hehe][Hehe] Education has been constantly improving, always in an effort to alleviate the burden of students' learning. Many policies have been introduced, gaining a lot of attention. Now more and more students are receiving education, which leads to a heavy burden on students, while education continues to reform, and the relevant education departments keep introducing new policies.	Neutral	Baidu Baijia	https://baijiahao.baidu.com/s?id=1713947012577238216#1117790342629659812	1500	double reduction，sport	Peaceful Peace m4Yri	2021/10/20 09:13:58	As written by Mama Tiaotiao, education has been constantly improving. It has been working to reduce the burden on students and has introduced many policies that have garnered a lot of attention. Now, more and more students are receiving education, which has led to a heavy burden on students. At the same time, education has been constantly reforming. The relevant education departments have been co…	303
Agreed, the so-called double reduction is actually increasing the burden on parents. Education has been constantly improving, always in an effort to alleviate the burden of students' learning. Many policies have been introduced, gaining a lot of attention. Now more and more students are receiving education, which leads to a heavy burden on students, while education continues to reform, and the re…	Neutral	Baidu Baijia	https://baijiahao.baidu.com/s?id=1713947012577238216#1117790338832354518	1500	double reduction，sport	3 Ai Ye	2021/10/20 09:13:20	As written by Mama Tiaotiao, education has been constantly improving. It has been working to reduce the burden on students and has introduced many policies that have garnered a lot of attention. Now, more and more students are receiving education, which has led to a heavy burden on students. At the same time, education has been constantly reforming. The relevant education departments have been co…	303
It's a requirement to recite a classic poem every day, but it seems the teachers didn't plan for it. Their teachers are not reliable, it's said they will be replaced. Education has been constantly improving, always in an effort to alleviate the burden of students' learning. Many policies have been introduced, gaining a lot of attention. Now more and more students are receiving education, which le…	Neutral	Baidu Baijia	https://baijiahao.baidu.com/s?id=1713947012577238216#1117790338787115611	1500	double reduction，sport	She Yuxi stly	2021/10/20 09:13:20	As written by Mama Tiaotiao, education has been constantly improving. It has been working to reduce the burden on students and has introduced many policies that have garnered a lot of attention. Now, more and more students are receiving education, which has led to a heavy burden on students. At the same time, education has been constantly reforming. The relevant education departments have been co…	52
Does that mean no one is training anymore, and everyone is going to vocational schools? Don't you realize that training is a serious phenomenon of internal competition? Your way of thinking is really unique. Education has been constantly improving, always in an effort to alleviate the burden of students' learning. Many policies have been introduced, gaining a lot of attention. Now more and more s…	Neutral	Baidu Baijia	https://baijiahao.baidu.com/s?id=1713947012577238216#1117790319563283914	1500	double reduction，sport	Qingming	2021/10/20 09:10:08	As written by Mama Tiaotiao, education has been constantly improving. It has been working to reduce the burden on students and has introduced many policies that have garnered a lot of attention. Now, more and more students are receiving education, which has led to a heavy burden on students. At the same time, education has been constantly reforming. The relevant education departments have been co…	0
Can't afford one-on-one tutoring and you're out? Education has been constantly improving, always in an effort to alleviate the burden of students' learning. Many policies have been introduced, gaining a lot of attention. Now more and more students are receiving education, which leads to a heavy burden on students, while education continues to reform, and the relevant education departments keep in…	Neutral	Baidu Baijia	https://baijiahao.baidu.com/s?id=1713947012577238216#1117790314661834518	1500	double reduction，sport	Kustmajie99	2021/10/20 09:09:18	As written by Mama Tiaotiao, education has been constantly improving. It has been working to reduce the burden on students and has introduced many policies that have garnered a lot of attention. Now, more and more students are receiving education, which has led to a heavy burden on students. At the same time, education has been constantly reforming. The relevant education departments have been co…	303
Double Reduction落地 —— Parents and children need to change.	Neutral	Sina Blog	http://blog.sina.com.cn/s/blog_c2e165a10102z0no.html	1500	double reduction，sport	Tianjin No. 9 Middle School Heart Language Club	2021/10/20 09:09:08	Firstly, mental health is an important part of overall health, with physical and mental well-being being closely related and influencing each other; secondly, appropriate exercise benefits emotional health and can prevent or alleviate anxiety and depression; thirdly, seeking help actively when facing psychological issues is a responsible and intelligent behavior; fourthly, poor sleep should not b…	0
Following the logic of the Ministry of Education, this should be extended to other areas, such as residential housing. Why should some people live in mansions while others in a family of four or five have to live in just 50-60 square meters? We are all Chinese, why do some live well and others live poorly? Should we also have a fair distribution of housing based on the Ministry of Education's 'fa…	Neutral	Baidu Baijia	https://baijiahao.baidu.com/s?id=1713947012577238216#1117790312134519714	1500	double reduction，sport	renhui1954	2021/10/20 09:08:53	Applying the Ministry of Education's logic to other fields, residential housing areas should also be basically the same for everyone. Why do some people live in mansions while others, a family of four or five, live in only 50-60 square meters? We are all Chinese, so why do some live well while others live poorly? Shouldn't there be a fair distribution of housing, just like the Ministry of Educati…	0
All extracurricular training classes should be cancelled, including art, physical education, and music. If these are included in the middle school entrance exam, it will only increase the financial burden on parents because the cost of art training is very high. In addition, it will increase the burden on students' learning, because some children are naturally weak in art and will struggle to lea…	Neutral	Baidu Baijia	https://baijiahao.baidu.com/s?id=1713947012577238216#1117790309367609415	1500	double reduction，sport	Next Ice True c0	2021/10/20 09:08:26	Incorporating these into the middle school entrance exam would further increase the financial burden on parents as art training fees are expensive. Additionally, it would increase the academic workload for students. Some children are naturally lacking in artistic talent and would struggle to learn well, no matter how hard they try, just to pass the exam. Article by Jumping Mom: Education is const…	0
No no no, many parents around me are forced to give extra lessons to their children. If everyone else is补课 and you're not, you get eliminated. You haven't understood the real intention of the national double reduction policy at all. A severe phenomenon of internal competition created by a capitalist is described by you as market rules. How much do you want to be mistreated? The education of Ms. J…	Neutral	Baidu Baijia	https://baijiahao.baidu.com/s?id=1713947012577238216#1117790306890618915	1500	double reduction，sport	Qingming	2021/10/20 09:08:01	暂时无法生成对应内容	0
No one has the right to deprive students of their right to learn! The education of Ms. Jump Jump has been constantly improving, always in an effort to reduce the burden of students' studies. Many policies have been introduced and have received a lot of attention. Now more and more students are receiving an education, which leads to a heavy burden of studies. At the same time, education has been c…	Neutral	Baidu Baijia	https://baijiahao.baidu.com/s?id=1713947012577238216#1117790306458705812	1500	double reduction，sport	Good People Live in Peace fhvy4	2021/10/20 09:07:56	暂时无法生成对应内容	6
I fully support the double reduction and the cancellation of mid-week classes. Have you ever thought about why children actively request extra lessons? Because they can't understand, keep up, or do well in their studies. Why can't they understand? Because the teachers don't explain things thoroughly, quickly, skip topics, or assign too many exercises. Why do the teachers explain quickly and skip …	Negative	Baidu Baijia	https://baijiahao.baidu.com/s?id=1713947012577238216#1117790305127902218	1500	double reduction，sport	Use Yonghan 1	2021/10/20 09:07:43	暂时无法生成对应内容	0
What changes will education evaluation undergo from kindergarten to high school? Zhejiang is currently soliciting opinions.	Neutral	Lin'an News Network	http://www.lanews.com.cn/content/2021-10/20/content_9289567.htm	1500	double reduction，sport	Journalist Hu Hong	2021/10/20 09:06:27	Recently, the Education Department of Zhejiang Province released the implementation plan for deepening the reform of educational evaluation in the new era. The deadline for this public consultation is October 25, 2021. The draft explicitly states that it aims to improve the content, methods, and scoring of the middle school entrance exam physical fitness test, encourage universities to add physic…	4
Your child doesn't need to补课, please don't interfere with others. They choose to补课 is their own matter. The education of Ms. Jump Jump has been constantly improving, always in an effort to reduce the burden of students' studies. Many policies have been introduced and have received a lot of attention. Now more and more students are receiving an education, which leads to a heavy burden of studies. …	Neutral	Baidu Baijia	https://baijiahao.baidu.com/s?id=1713947012577238216#1117790280951936913	1500	double reduction，sport	Content 6eTqY	2021/10/20 09:03:41	Your child does not need to补课, please do not interfere with others; they choose to补课 is their own business. Education has been constantly improving, always in an effort to reduce the burden of student learning, introducing many policies that have attracted a lot of attention. Now, more and more students are receiving education, which leads to a heavy burden of learning. At the same time, educatio…	6
To improve the structure of the teacher system, it's not just about increasing salaries that can be achieved. The education of Ms. Jump Jump has been constantly improving, always in an effort to reduce the burden of students' studies. Many policies have been introduced and have received a lot of attention. Now more and more students are receiving an education, which leads to a heavy burden of stu…	Neutral	Baidu Baijia	https://baijiahao.baidu.com/s?id=1713947012577238216#1117790278271777415	1500	double reduction，sport	Seventh Edge	2021/10/20 09:03:15	To improve the structure of the teaching system is not simply a matter of increasing treatment. Education has been constantly improving, always in an effort to reduce the burden of student learning, introducing many policies that have attracted a lot of attention. Now, more and more students are receiving education, which leads to a heavy burden of learning. At the same time, education is constan…	303
The development trend and prospects of the new economy in sports.	Neutral	NetEase Account	https://c.m.163.com/news/a/GMO7TV3A0514TTMQ.html	1500	double reduction，sport	People's Forum Magazine	2021/10/20 09:02:42	The new sports economy is centered around sports as a core element, formed under the impetus of a new round of technological revolution and industrial transformation. It emphasizes fostering new demands, new scenarios, new content, new models, new products, and more, injecting new momentum into the development of the sports industry, and activating sports consumption. Today, the market structure,…	6
Nowadays, after-school sports training classes for middle school entrance exams are very popular. What's the reason for this? Is this really reducing the burden? Focusing on sports is right, but standards should be universal, and everything should have a limit. The education of Ms. Jump Jump has been constantly improving, always in an effort to reduce the burden of students' studies. Many policie…	Neutral	Baidu Baijia	https://baijiahao.baidu.com/s?id=1713947012577238216#1117790271736527819	1500	double reduction，sport	From the Sacred Water Temple Sincere Daylily	2021/10/20 09:02:09	Education has been constantly improving, always in an effort to reduce the burden of student learning, introducing many policies that have attracted a lot of attention. Now, more and more students are receiving education, which leads to a heavy burden of learning. At the same time, education is constantly reforming, and education departments are continuously introducing new policies that have att…	0
It's possible they'll still cry and not know anything, happy? Dreaming! The education of Ms. Jump Jump has been constantly improving, always in an effort to reduce the burden of students' studies. Many policies have been introduced and have received a lot of attention. Now more and more students are receiving an education, which leads to a heavy burden of studies. At the same time, education has …	Neutral	Baidu Baijia	https://baijiahao.baidu.com/s?id=1713947012577238216#1117790267579263313	1500	double reduction，sport	Seventh Edge	2021/10/20 09:01:28	Education has been constantly improving, always in an effort to reduce the burden of student learning, introducing many policies that have attracted a lot of attention. Now, more and more students are receiving education, which leads to a heavy burden of learning. At the same time, education is constantly reforming, and education departments are continuously introducing new policies that have att…	303
Regarding reducing the burden of extracurricular training for primary and secondary school students - a letter to all parents in the county	Neutral	Gaoyang County People's Government	http://www.gaoyang.gov.cn/info_show.asp?infoid=8824	1411	double reduction，sport	Gaoyang County People's Government	2021/10/20 09:00:56	The most melodious sounds in the autumn campus are undoubtedly the children's joyful laughter and the sound of reading aloud. Here, we sincerely thank you for your constant concern, understanding, and support for the educational work of Gao Yang. Recently, the General Office of the CPC Central Committee and the General Office of the State Council have issued the 'Opinions on Further Reducing the …	46
It is strongly recommended to completely stop and comprehensively develop children's quality ability training. Education has been constantly improving, always in an effort to reduce the burden on students' learning, introducing many policies that have garnered a lot of attention. More and more students are now receiving education, which results in a heavy learning load. Meanwhile, education is co…	Negative	Baidu Baijia	https://baijiahao.baidu.com/s?id=1713947012577238216#1117790259645247319	1500	double reduction，sport	139******13	2021/10/20 09:00:08	It is strongly recommended to stop everything, and comprehensively develop the children's comprehensive quality and ability cultivation. Education has been constantly improving, always with the aim of reducing the burden of students' learning. Many policies have been introduced and have attracted a lot of attention. Now more and more students are receiving education, which leads to a heavy burden…	303
Just one question, is relying solely on schools enough for education? Education has been constantly improving, always in an effort to reduce the burden on students' learning, introducing many policies that have garnered a lot of attention. More and more students are now receiving education, which results in a heavy learning load. Meanwhile, education is constantly undergoing reforms.	Neutral	Baidu Baijia	https://baijiahao.baidu.com/s?id=1713947012577238216#1117790258507918612	1500	double reduction，sport	Seventh Edge	2021/10/20 08:59:57	Education has been constantly improving, always with the aim of reducing the burden of students' learning. Many policies have been introduced and have attracted a lot of attention. Now more and more students are receiving education, which leads to a heavy burden on students' learning. At the same time, education has been constantly reforming. The relevant educational departments have been constan…	303
Establish a homework coordination system to enhance students' comprehensive quality.	Neutral	Dapeng News Network	http://www.dpcm.cn/html/news/shizheng/20211020/a451c02793f2db14.htm	765	double reduction，sport	Zhang Lei Journalist Zhao Wenjun	2021/10/20 08:59:26	Effectively reduce the burden of students' homework, cultivate students' awareness of health, work habits, and quality, further enhance the comprehensive quality of all students. Recently, the municipal education bureau issued the 'Notice on Doing Well in Sports, Aesthetic Education, and Labor Education Homework', focusing on four key aspects of 'one reduction, one increase, one optimization, and…	13
My child also said he wanted to join a class, initially I thought he liked learning. It turned out that the training class used a class point system to exchange for various gifts, and most of the gifts were the kinds of toys that the child liked. To get these cheap toys, the child asked his parents to enroll him in the class. Then, the learning effect was naturally not effective. Education has be…	Neutral	Baidu Baijia	https://baijiahao.baidu.com/s?id=1713947012577238216#1117790252007566913	1500	double reduction，sport	It's Raining on a Sunny Day 1220	2021/10/20 08:58:52	My child also said he wanted to sign up for classes, initially thinking it was because he liked learning. It turned out that the training classes used a class point system to exchange for various gifts, and most of the gifts were the various toys that the child liked. The child asked his parents to sign up for classes for these inexpensive toys. Education has been constantly improving, always wit…	0
The market is a tool, not the truth! If the child can already distinguish right from wrong, do we still need education? If the child actively plays online games, autonomy is not always meaningful for society and the family. In our socialist country, we cannot emphasize refined selfishness! Nor can we only stress rights, forgetting duties! Education has been constantly improving, always in an effo…	Neutral	Baidu Baijia	https://baijiahao.baidu.com/s?id=1713947012577238216#1117790250045094918	1500	double reduction，sport	pianpeiliang	2021/10/20 08:58:32	The market is a tool, not the truth! If children can distinguish right from wrong, would they still need education? If children actively engage in online games, autonomy is not necessarily meaningful for society and family. In our socialist country, we cannot emphasize refined egoism! Nor can we only emphasize power and forget obligations! Education has been constantly improving, always with the …	0
Completely clear out, just like cracking down on pyramid schemes, we cannot let extracurricular tutoring classes revive. Education has been constantly improving, always in an effort to reduce the burden on students' learning, introducing many policies that have garnered a lot of attention. Now more and more students are receiving education, which results in a heavy learning load. Meanwhile, educa…	Negative	Baidu Baijia	https://baijiahao.baidu.com/s?id=1713947012577238216#1117790244297372118	1500	double reduction，sport	Qiu Le Yue K8	2021/10/20 08:57:35	A comprehensive purge is necessary, to combat pyramid schemes resolutely, and prevent extracurricular tutoring from re-emerging. The education system, under the pen of Tiaotiao's mother, has been constantly improving to alleviate the burden on students, introducing many policies that have garnered significant attention. More and more students are receiving education, which has led to a heavy acad…	6
Is the editor really interested in digging up old news to recycle it? Education has been constantly improving, always in an effort to reduce the burden on students' learning, introducing many policies that have garnered a lot of attention. Now more and more students are receiving education, which results in a heavy learning load. Meanwhile, education is constantly undergoing reforms.	Neutral	Baidu Baijia	https://baijiahao.baidu.com/s?id=1713947012577238216#1117790239085044113	1500	double reduction，sport	Kiss Little Baby	2021/10/20 08:56:43	The education system, under the pen of Tiaotiao's mother, has been constantly improving to alleviate the burden on students, introducing many policies that have garnered significant attention. More and more students are receiving education, which has led to a heavy academic workload. At the same time, the education sector continues to reform, with relevant departments consistently rolling out new…	303
Why isn't physical education considered a subject? As society continues to develop, the traditional exam-oriented education may not be able to meet the requirements. In the future, a large number of comprehensive talents will be needed, and therefore education has also undergone significant changes. The middle school entrance examination has become a turning point in students' fate. This year, ma…	Neutral	Baidu Baijia	https://baijiahao.baidu.com/s?id=1714029624547717125#1117790238402938914	1500	double reduction，sport	The Unfinished Song	2021/10/20 08:56:36	As society continues to evolve, the traditional exam-oriented education system may not meet the requirements, and the future will demand a significant number of versatile talents. Thus, education has undergone considerable changes. There is often a question about why physical education teachers, who should be robust and healthy, frequently fall ill. When students finally look forward to their phy…	9
If you take the double reduction seriously, it's really over, especially for students with poor grades. Education has been constantly improving, always in an effort to reduce the burden of student learning, introducing many policies that have garnered a lot of attention. Now more and more students are receiving education, which leads to a heavy burden of learning, and at the same time, education …	Neutral	Baidu Baijia	https://baijiahao.baidu.com/s?id=1713947012577238216#1117790223174131710	1500	double reduction，sport	Angry Good Person Card wk	2021/10/20 08:54:04	If the dual-reduction policy is taken seriously, it could be disastrous, especially for students with poor grades. The education system, under the pen of Tiaotiao's mother, has been constantly improving to alleviate the burden on students, introducing many policies that have garnered significant attention. More and more students are receiving education, which has led to a heavy academic workload.…	6
There are also tutoring institutions for postgraduate exams? Haven't taken it, just opening your mouth to say it. Education has been constantly improving, always in an effort to reduce the burden of student learning, introducing many policies that have garnered a lot of attention. Now more and more students are receiving education, which leads to a heavy burden of learning, and at the same time, …	Neutral	Baidu Baijia	https://baijiahao.baidu.com/s?id=1713947012577238216#1117790222476889811	1500	double reduction，sport	Nianxuan Mo Li	2021/10/20 08:53:57	The education system, under the pen of Tiaotiao's mother, has been constantly improving to alleviate the burden on students, introducing many policies that have garnered significant attention. More and more students are receiving education, which has led to a heavy academic workload. At the same time, the education sector continues to reform, with relevant departments consistently rolling out new…	303
One person taking extra lessons can improve grades, but a group of people taking extra lessons raises the admission threshold. If the admission threshold rises, extra lessons become ineffective. It's better not to take any at all.	Neutral	Baidu Baijia	https://baijiahao.baidu.com/s?id=1713947012577238216#1117790220869529016	1500	double reduction，sport	Golden Brick Poverty Alleviation	2021/10/20 08:53:41	One person taking extra lessons can improve their grades, but a group of people taking extra lessons raises the admission cut-off line. If the admission cut-off line rises, then taking extra lessons becomes ineffective; it would be better if no one took them. The education system, under the pen of Tiaotiao's mother, has been constantly improving to alleviate the burden on students, introducing ma…	0
My child is at the parallel line, it's simple. He has already mastered all the math in school, learning more is just review. He has learned more math knowledge at Parallel Line, he is currently in sixth grade, so in the future he can allocate more study time to the subjects he's not good at. And how many parents can really help with middle and high school math? I am a junior high school Chinese t…	Neutral	Baidu Baijia	https://baijiahao.baidu.com/s?id=1713947012577238216#1117790213600768916	1500	double reduction，sport	Zhang Qiling's wife, all pink and tender	2021/10/20 08:52:28	My child is just on the parallel line, it's very simple. He has mastered all the math in school, learning more is just a review. He has learned more math knowledge in parallel lines. He is currently in the sixth grade, so in the future, he can allocate more study time to subjects he is not good at. And the math that parents can guide in junior and senior high school, I want to see how much. I mys…	0
The development trend and prospect outlook of the sports new economy	Neutral	People's Forum Network	http://www.rmlt.com.cn/2021/1020/628540.shtml	1500	double reduction，sport	Chen Yuanxin	2021/10/20 08:51:00	Sports new economy is a new type of sports economic activity with sports as its core element. It is formed under the promotion of a new round of technological revolution and industrial change. It emphasizes the cultivation of new demands, new scenarios, new content, new models, new products, etc., to inject new momentum into the development of the sports industry and activate sports consumption. …	6
The development trend and prospect outlook of the sports new economy	Neutral	UC	http://a.mp.uc.cn/article.html?uc_param_str=frdnsnpfvecpntnwprdssskt&wm_cid=450152871516717056	1500	double reduction，sport	People's Forum Magazine	2021/10/20 08:51:00	Sports new economy is a new type of sports economic activity with sports as its core element. It is formed under the promotion of a new round of technological revolution and industrial change. It emphasizes the cultivation of new demands, new scenarios, new content, new models, new products, etc., to inject new momentum into the development of the sports industry and activate sports consumption. …	6
The development trend and prospect outlook of the sports new economy	Neutral	UC Headlines	http://m.uczzd.cn/ucnews/news?aid=18428274926915799568	1500	double reduction，sport	People's Forum Magazine	2021/10/20 08:51:00	Sports new economy is a new type of sports economic activity with sports as its core element. It is formed under the promotion of a new round of technological revolution and industrial change. It emphasizes the cultivation of new demands, new scenarios, new content, new models, new products, etc., to inject new momentum into the development of the sports industry and activate sports consumption. …	6
The development trend and prospect outlook of the sports new economy	Neutral	UC Headlines	http://m.uczzd.cn/ucnews/news?aid=6291383276895569737	1500	double reduction，sport	People's Forum Web	2021/10/20 08:51:00	Sports new economy is a new type of sports economic activity with sports as its core element. It is formed under the promotion of a new round of technological revolution and industrial change. It emphasizes the cultivation of new demands, new scenarios, new content, new models, new products, etc., to inject new momentum into the development of the sports industry and activate sports consumption. …	6
False, they are secretly having classes on weekends too! Education has been constantly improving, always in an effort to reduce the burden of student learning, introducing many policies that have garnered a lot of attention. Now more and more students are receiving education, which leads to a heavy burden of learning, and at the same time, education is constantly undergoing reforms.	Neutral	Baidu Baijia	https://baijiahao.baidu.com/s?id=1713947012577238216#1117790196493957519	1500	double reduction，sport	Pea picking minerals at Haiyin Temple	2021/10/20 08:49:37	Article / Jump Jump Mother Education has been constantly improving, always in order to reduce the burden of students' learning, has introduced many policies, has attracted a lot of attention. Now more and more students are receiving education, which leads to a heavy burden on students' learning. At the same time, education has been constantly reforming, education departments have been constantly …	303
A master of Chinese studies will emerge from this generation [Laugh][Laugh][Laugh] After the 'double reduction', how long do students stay at school? '865'! From before 8 a.m. to school, to after-school services until 18:30, five days a week, totaling more than 52 hours/week. The after-school services that children have every day after school last for two hours, which accounts for more than 1/5 o…	Neutral	懂车帝 (Dongchedi)	https://m.dcdapp.com/motor/m/feed/detail?group_id=7020658124591890981####7020943214350304032	1500	double reduction，sport	Screen Hunter	2021/10/20 08:45:33	On September 1st, students from Guangzhou Dongfeng East Road Primary School attended after-school care services after school. On Wednesdays, they focused on academic issues and asked questions on campus. On Mondays, they drew pictures; on Tuesdays, they played badminton; on Wednesdays, they received homework assistance; on Thursdays, they learned about artificial intelligence; and on Fridays, the…	12
What you said is an exaggeration. It's not that you can't teach well! It's just that some parents don't know how to pronounce the pinyin well. I accidentally overheard my neighbor teaching her child the pinyin yesterday, and she didn't say it correctly. Juan, when she said 'u', she was wrong. (The correct pronunciation is 'fish', here the input method is not good at typing the two dots, so it's a…	Neutral	Baidu Baijia	https://baijiahao.baidu.com/s?id=1713947012577238216#1117790168626950516	1500	double reduction，sport	Kuang Chunhe 8d	2021/10/20 08:44:58	The correct pronunciation of '鱼' (fish) is 'yu', but due to the difficulty in inputting the two dots on the letter 'j', 'q', or 'x', the two dots are sometimes omitted when writing. Therefore, it might be mistaken for the pronunciation '乌' (wū), but it's actually '鱼'. The education of '跳跳妈妈' is constantly improving to reduce the burden on students. Many policies have been introduced and have attr…	0
Graduating class? Written by Mom Tiao, education has been constantly improving to reduce the burden of students' studies, introducing many policies that have attracted a lot of attention. Now more and more students are receiving education, which leads to a heavy burden of learning. At the same time, education has been continuously reforming, and educational authorities have been constantly introd…	Neutral	Baidu Baijia	https://baijiahao.baidu.com/s?id=1713947012577238216#1117790164150446115	1500	double reduction，sport	Zhuo Lingfan Je	2021/10/20 08:44:13	The education of '跳跳妈妈' is constantly improving to reduce the burden on students. Many policies have been introduced and have attracted a lot of attention. Now, more and more students are receiving education, which has led to a heavy burden on students. At the same time, education continues to reform, and education authorities are constantly introducing new policies, which have attracted a lot of…	303
Lotadd Early News | Online education giant 'Yuan Tutoring' with billions in hand, transforming to sell down jackets? / Winter clothing sales surge exceeds last year, down jacket sales skyrocket.	Neutral	Tencent Highlights	https://post.mp.qq.com/kan/article/1001009676357-1812467875.html?_wv=2147483777&sig=8c6ef7eaf6bdc8027b7119dd1485ea0f&article_id=1812467875&time=1634690674&_pflag=1&x5PreFetch=1&rowkey=340616f5f4b93152&cc_media_type=10001	1500	double reduction，sport	Qifu Lotadd	2021/10/20 08:43:48	The sudden drop in temperature has also brought the sales of down jackets into the peak season ahead of schedule. The men's wear business head of Vipshop stated that the sales of winter categories began to pick up in mid-September last year. Although this year's sales peak started later, the growth rate is higher. As of October 13th, the sales of winter clothing have already exceeded last year's …	3
Supporting the Dual Reduction Policy Written by Mom Tiao, education has been constantly improving to reduce the burden of students' studies, introducing many policies that have attracted a lot of attention. Now more and more students are receiving education, which leads to a heavy burden of learning. At the same time, education has been continuously reforming, and educational authorities have bee…	Neutral	Baidu Baijia	https://baijiahao.baidu.com/s?id=1713947012577238216#1117790161102114217	1500	double reduction，sport	Zhuoxin Zhi RY	2021/10/20 08:43:43	The education of '跳跳妈妈' is constantly improving to reduce the burden on students. Many policies have been introduced and have attracted a lot of attention. Now, more and more students are receiving education, which has led to a heavy burden on students. At the same time, education continues to reform, and education authorities are constantly introducing new policies, which have attracted a lot of…	303
Daily News Highlights October 20th, Wednesday, the fifteenth day of the ninth lunar month! 1. The box office of 'The Battle at Lake Changjin' has broken through 5 billion yuan, ranking fourth in the history of Chinese box office; 2. The Ministry of Industry and Information Technology: Accelerate the legislation for the recycling and utilization of automotive power batteries, improve regulatory me…	Positive	懂车帝 (Dongchedi)	https://m.dcdapp.com/motor/m/feed/detail?group_id=1714097302475783	477	double reduction，sport	The Joy of Sky-Horse and Wandering Waters	2021/10/20 08:42:53	1. The box office of 'The Battle at Lake Changjin' has surpassed 5 billion yuan, ranking 4th in the history of Chinese film box office. 2. The Ministry of Industry and Information Technology: We will accelerate the legislation of recycling and utilization of automotive power batteries, improve regulatory measures; 5G base stations have reached 1.159 million, and the number of terminal connections…	0
Do not cancel the middle school and high school entrance exams, implement the Dual Reduction, as a parent, do you want your child to go to vocational high school? If your child is weak in a subject, not taking extra lessons, the grades can't go up, your child can't get into high school, can't go to university, as a parent, can you accept it? No, parents can accept is other people's children can't…	Neutral	Baidu Baijia	https://baijiahao.baidu.com/s?id=1713947012577238216#1117790155510460916	1500	double reduction，sport	Winson1968sz	2021/10/20 08:42:47	Maintain the middle school entrance exam and the college entrance exam, implement the double-reduction policy. As a parent, would you like your child to go to a vocational high school? If your child has a weak subject and doesn't attend tutoring, their grades won't improve. As a parent, can you accept that your child won't be able to attend a regular high school or university? Probably not. Paren…	0
This can only force parents to hire one-on-one, or even black teachers, which is even more unfair Written by Mom Tiao, education has been constantly improving to reduce the burden of students' studies, introducing many policies that have attracted a lot of attention. Now more and more students are receiving education, which leads to a heavy burden of learning. At the same time, education has been…	Neutral	Baidu Baijia	https://baijiahao.baidu.com/s?id=1713947012577238216#1117790149138596215	1500	double reduction，sport	Treece	2021/10/20 08:41:43	This can only force parents to hire one-on-one tutoring, or even 'black teachers,' which is even more unfair. By Jumping Mama, education has been constantly improving, always with the aim of reducing the burden on students' learning. Many policies have been introduced and have received a lot of attention. Now more and more students are receiving an education, which leads to a heavy academic burde…	6
Ranking —— Fragile hearts will break. Not ranking —— The good ones are still good, fragile hearts can self-comfort Written by Mom Tiao, education has been constantly improving to reduce the burden of students' studies, introducing many policies that have attracted a lot of attention. Now more and more students are receiving education, which leads to a heavy burden of learning. At the same time, e…	Neutral	Baidu Baijia	https://baijiahao.baidu.com/s?id=1713947012577238216#1117790148934173015	1500	double reduction，sport	Dorlan Southern Cloud Flying	2021/10/20 08:41:41	By Jumping Mama, education has been constantly improving, always with the aim of reducing the burden on students' learning. Many policies have been introduced and have received a lot of attention. Now more and more students are receiving an education, which leads to a heavy academic burden. At the same time, education has been constantly reforming. Education departments have been introducing new …	52
What rhythm is this, what information is being conveyed Written by Mom Tiao, education has been constantly improving to reduce the burden of students' studies, introducing many policies that have attracted a lot of attention. Now more and more students are receiving education, which leads to a heavy burden of learning. At the same time, education has been continuously reforming, educational autho…	Neutral	Baidu Baijia	https://baijiahao.baidu.com/s?id=1713947012577238216#1117790147478843917	1500	double reduction，sport	Abandon NetEase	2021/10/20 08:41:27	By Jumping Mama, education has been constantly improving, always with the aim of reducing the burden on students' learning. Many policies have been introduced and have received a lot of attention. Now more and more students are receiving an education, which leads to a heavy academic burden. At the same time, education has been constantly reforming. Education departments have been introducing new …	303
Editor, you should first sort out the text yourself. Reading your article requires a strong command of language, it's quite strenuous! Education has been constantly improving, always in an effort to alleviate the burden of students' learning, introducing many policies that have garnered a lot of attention. Now, more and more students are receiving education, which leads to a heavy burden of learn…	Neutral	Baidu Baijia	https://baijiahao.baidu.com/s?id=1713947012577238216#1117790146752091414	1500	double reduction，sport	Huanjingfeng 6X	2021/10/20 08:41:19	Editor, please sort out your text first, reading your article requires a strong literary skill, it's too strenuous! By Jumping Mama, education has been constantly improving, always with the aim of reducing the burden on students' learning. Many policies have been introduced and have received a lot of attention. Now more and more students are receiving an education, which leads to a heavy academic…	0
This generation of children has encountered all sorts of reforms, it's really tough. As society continues to develop, the traditional exam-oriented education that cultivates comprehensive talents may not meet the requirements. The future will need a large number of interdisciplinary talents, and thus education has undergone significant changes. The middle school entrance examination has become a …	Neutral	Baidu Baijia	https://baijiahao.baidu.com/s?id=1714029624547717125#1117790140376419811	1500	double reduction，sport	Man Wei aE	2021/10/20 08:40:16	As society continues to develop, the traditional exam-oriented education may not be able to meet the requirements, and the future will require a large number of interdisciplinary talents, so education has undergone significant changes. There is often a question:理应强壮的体育老师 always seem to fall ill, and just when you look forward to physical education class, the teacher falls ill, and the class is al…	0
It's about time, it's too late. Education has been constantly improving, always in an effort to alleviate the burden of students' learning, introducing many policies that have garnered a lot of attention. Now, more and more students are receiving education, which leads to a heavy burden of learning, while education is continuously undergoing reforms. The education authorities have been constantly…	Neutral	Baidu Baijia	https://baijiahao.baidu.com/s?id=1713947012577238216#1117790135445267819	1500	double reduction，sport	Yiyi Ship Sea	2021/10/20 08:39:26	Article by Tiaotiao's Mother Education has been continuously improving, always in an effort to alleviate the burden of students' studies. Many policies have been introduced, gaining a lot of attention. Now, more and more students are receiving education, which leads to a heavy burden of learning. At the same time, education has been constantly reforming. The relevant education departments have be…	303
Parents are too lazy, children are too stupid. Education has been constantly improving, always in an effort to alleviate the burden of students' learning, introducing many policies that have garnered a lot of attention. Now, more and more students are receiving education, which leads to a heavy burden of learning, while education is continuously undergoing reforms. The education authorities have …	Neutral	Baidu Baijia	https://baijiahao.baidu.com/s?id=1713947012577238216#1117790127965377218	1500	double reduction，sport	Tianshan Thousand Autumns Snow	2021/10/20 08:38:12	Article by Tiaotiao's Mother Education has been continuously improving, always in an effort to alleviate the burden of students' studies. Many policies have been introduced, gaining a lot of attention. Now, more and more students are receiving education, which leads to a heavy burden of learning. At the same time, education has been constantly reforming. The relevant education departments have be…	303
Future competition for survival will be fierce, it will be even more difficult. As society continues to develop, the traditional exam-oriented education that cultivates comprehensive talents may not meet the requirements. The future will need a large number of interdisciplinary talents, and thus education has undergone significant changes. The middle school entrance examination has become a turni…	Neutral	Baidu Baijia	https://baijiahao.baidu.com/s?id=1714029624547717125#1117790126891734318	1500	double reduction，sport	Man Wei aE	2021/10/20 08:38:01	As society continues to develop, the traditional exam-oriented education may not be able to meet the requirements for comprehensive talents, and the future will need a large number of compound talents. Therefore, education has also undergone significant changes. There is often a question that, theoretically, physical education teachers should be strong and healthy, but they always fall ill. After…	9
Without limiting extra classes during the week, the dual reduction policy cannot be implemented, and the burden becomes heavier. Institutions, in order to maintain class hours and fees, increase class fees, and require multiple classes during the week. Attending just once is not enough, classes are consecutive.	Neutral	Baidu Baijia	https://baijiahao.baidu.com/s?id=1713947012577238216#1117790099398338611	1500	double reduction，sport	Qiangyafeng666	2021/10/20 08:33:26	Without limiting extra classes during the week, the Double Reduction policy cannot be implemented, and the burden becomes heavier. Institutions, in order to keep the number of class hours and class fees the same as before, increase the class fees. During the week, multiple classes are required. Just attending once is not enough, and the courses are consecutive. Article by Tiaotiao's Mother Educat…	0
No one is forcing you to take extra classes. Education has been constantly improving, always in an effort to alleviate the burden of students' learning, introducing many policies that have garnered a lot of attention. Now, more and more students are receiving education, which leads to a heavy burden of learning, while education is continuously undergoing reforms.	Neutral	Baidu Baijia	https://baijiahao.baidu.com/s?id=1713947012577238216#1117790087142877819	1500	double reduction，sport	Original Me PHtfP	2021/10/20 08:31:23	Article by Tiaotiao's Mother Education has been continuously improving, always in an effort to alleviate the burden of students' studies. Many policies have been introduced, gaining a lot of attention. Now, more and more students are receiving education, which leads to a heavy burden of learning. At the same time, education has been constantly reforming. The relevant education departments have be…	303
There should be no training institutions with both public and private schools. Education has been constantly improving, always in an effort to alleviate the burden on students, and many policies have been introduced, attracting a lot of attention. More and more students are receiving education, which leads to a heavy burden, while education continues to reform. Education authorities have been int…	Neutral	Baidu Baijia	https://baijiahao.baidu.com/s?id=1713947012577238216#1117790086881223912	1500	double reduction，sport	Ji Manan O7	2021/10/20 08:31:21	Article by Tiaotiao's Mother Education has been continuously improving, always in an effort to alleviate the burden of students' studies. Many policies have been introduced, gaining a lot of attention. Now, more and more students are receiving education, which leads to a heavy burden of learning. At the same time, education has been constantly reforming. The relevant education departments have be…	303
Almost all the comments here are about training institutions. Education has been constantly improving, always in an effort to alleviate the burden on students, and many policies have been introduced, attracting a lot of attention. More and more students are receiving education, which leads to a heavy burden, while education continues to reform. Education authorities have been introducing new poli…	Neutral	Baidu Baijia	https://baijiahao.baidu.com/s?id=1713947012577238216#1117790081978256817	1500	double reduction，sport	Green Waters and Blue Mountains 888811	2021/10/20 08:30:32	The education of Tiaotiao's mother has been constantly improving, always in an effort to alleviate the burden of students' learning. Many policies have been introduced and have attracted a lot of attention. Now more and more students are receiving education, which leads to a heavy burden of learning. At the same time, education is constantly undergoing reforms. The relevant education departments …	303
Agree. Education has been constantly improving, always in an effort to alleviate the burden on students, and many policies have been introduced, attracting a lot of attention. More and more students are receiving education, which leads to a heavy burden, while education continues to reform. Education authorities have been introducing new policies non-stop, attracting a lot of attention.	Neutral	Baidu Baijia	https://baijiahao.baidu.com/s?id=1713947012577238216#1117790079778224416	1500	double reduction，sport	Yuxin欢 FS	2021/10/20 08:30:10	The education of Tiaotiao's mother has been constantly improving, always in an effort to alleviate the burden of students' learning. Many policies have been introduced and have attracted a lot of attention. Now more and more students are receiving education, which leads to a heavy burden of learning. At the same time, education is constantly undergoing reforms. The relevant education departments …	303
Post-80s and post-90s delaying retirement until 60, the robot era is getting closer, and with the放开三胎 policy, the future of children's work...[捂脸][捂脸][捂脸] As society continues to develop, the traditional exam-oriented education may not meet the requirements, the future will need a large number of compound talents, and education has also undergone considerable changes. The middle school entrance e…	Neutral	Baidu Baijia	https://baijiahao.baidu.com/s?id=1714029624547717125#1117790071727102313	1500	double reduction，sport	Fu Qiufan璧 7J	2021/10/20 08:28:49	Post-80s and 90s retirement is delayed until 60, the robot era is getting closer, the three-child policy has been relaxed, and children in the future will work......[捂脸][捂脸][捂脸]. There's often a question: by rights, physical education teachers should be strong and healthy, but they always get sick. When you finally look forward to physical education class, the teacher is sick, and it's always cha…	0
Good news, this amount has increased! | Good morning, Jiangmen	Neutral	The Paper	https://m.thepaper.cn/newsDetail_forward_14985074	2710	double reduction，sport	Jiangmen Release	2021/10/20 08:28:00	From September 1st, the basic pension for urban and rural residents of Jiangmen City will be increased to 200 yuan per person per month. The Ministry of Industry and Information Technology has announced that 1,494 APPs have been reported for infringing user rights in the first three quarters, and 408 APPs that refused to rectify have been taken down. White House spokesperson Psaki stated that the…	1
Good news, this amount has increased! | Good morning, Jiangmen	Neutral	The Paper	https://www.thepaper.cn/newsDetail_forward_14985074	2715	double reduction，sport	The Paper - Jiangmen Release	2021/10/20 08:28:00	From September 1st, the basic pension for urban and rural residents of Jiangmen City will be increased to 200 yuan per person per month. The Ministry of Industry and Information Technology has announced that 1,494 APPs have been reported for infringing user rights in the first three quarters, and 408 APPs that refused to rectify have been taken down. White House spokesperson Psaki stated that the…	1
You are just from a training institution, with a short-sighted view. Education has been constantly improving, always in an effort to alleviate the burden on students, and many policies have been introduced, attracting a lot of attention. More and more students are receiving education, which leads to a heavy burden, while education continues to reform. Education authorities have been introducing n…	Neutral	Baidu Baijia	https://baijiahao.baidu.com/s?id=1713947012577238216#1117790066681181613	1500	double reduction，sport	Green Waters and Blue Mountains 888811	2021/10/20 08:27:59	The education of Tiaotiao's mother has been constantly improving, always in an effort to alleviate the burden of students' learning. Many policies have been introduced and have attracted a lot of attention. Now more and more students are receiving education, which leads to a heavy burden of learning. At the same time, education is constantly undergoing reforms. The relevant education departments …	303
Yes, like playing Whac-A-Mole, things keep falling over, but in reality, gradual progress and letting things take their course is best. The more complicated things get, the harder it is to learn everything. Talent and innate ability are still the minority. As society continues to develop, the traditional exam-oriented education may not meet the requirements, the future will need a large number of…	Neutral	Baidu Baijia	https://baijiahao.baidu.com/s?id=1714029624547717125#1117790061607364610	1500	double reduction，sport	Fu Qiufan璧 7J	2021/10/20 08:27:08	Yes, just like Whac-A-Mole, things go up and down, but in reality, it's about gradual progress and going with the flow. The more you complicate things, the harder it is to learn everything. Genius and talent are still rare. There's a common question:理应 be strong and healthy, but they often fall ill. When you finally look forward to PE class, the teacher is sick, and it gets replaced with another …	0
I am a graduate with a master's degree. I never signed up for any classes back then. As someone who has been there, let me tell you, if you're not cut out for it, no amount of补习 will help. Even if you manage to get into university through补习, your actual abilities are what matter. In society, you will still end up on the periphery, not those with low IQ or poor learning abilities. It's better to l…	Neutral	Baidu Baijia	https://baijiahao.baidu.com/s?id=1713947012577238216#1117790055011589915	1500	double reduction，sport	666kNRP	2021/10/20 08:26:02	As someone who's been there, let me tell you, if you're not cut out for it, no amount of补习 will help. You might get into university through补习, but your actual abilities are what count in society. It's not just about those with lower IQs or poor learning abilities who should learn a skill early on. The文/跳跳妈妈 Education system is constantly improving, aiming to reduce the burden on students, introdu…	0
There's no need to argue with him; this guy probably doesn't have children. As a parent, can you really be indifferent to your child's progress? Absolutely not. Moreover, there's the matter of children maturing at different rates. As parents, we just want to give our children a helping hand. As for the outcome, as long as we have a clear conscience, that's enough. Education by Tiaotiao Mama has b…	Neutral	Baidu Baijia	https://baijiahao.baidu.com/s?id=1713947012577238216#1117790042296680412	1500	double reduction，sport	Lizhenwei665	2021/10/20 08:23:55	There's no point in arguing with him. This guy probably doesn't have children. As a parent, can you really stand by and do nothing when you see your child struggling? Of course not. Besides, there's also the matter of when a child will 'get it.' As a parent, you just want to help your child. As for the outcome, as long as you have no regrets, that's all that matters. The 文/跳跳妈妈 Education system i…	0
Agree. Education by Tiaotiao Mama has been constantly improving, always with the goal of reducing the academic burden on students, and many policies have been introduced, attracting a lot of attention. Now more and more students are receiving education, which leads to a heavy academic burden. At the same time, education is constantly undergoing reforms, and the education authorities have been int…	Neutral	Baidu Baijia	https://baijiahao.baidu.com/s?id=1713947012577238216#1117790035584238319	1500	double reduction，sport	Kuang Chunhe 8d	2021/10/20 08:22:48	The 文/跳跳妈妈 Education system is constantly improving, aiming to reduce the burden on students, introducing many policies that have garnered much attention. Now, more and more students are receiving education, which leads to a heavy workload for students. At the same time, education is constantly undergoing reforms. The education authorities keep introducing new policies, drawing much attention. Fo…	303
Many are after-school classes in high school, right? High school is not compulsory education, right? Education by Tiaotiao Mama has been constantly improving, always with the goal of reducing the academic burden on students, and many policies have been introduced, attracting a lot of attention. Now more and more students are receiving education, which leads to a heavy academic burden. At the same…	Neutral	Baidu Baijia	https://baijiahao.baidu.com/s?id=1713947012577238216#1117790029318062617	1500	double reduction，sport	Rendiyun 70	2021/10/20 08:21:45	Many are补课 in high school, right? High school is not compulsory education anymore. The 文/跳跳妈妈 Education system is constantly improving, aiming to reduce the burden on students, introducing many policies that have garnered much attention. Now, more and more students are receiving education, which leads to a heavy workload for students. At the same time, education is constantly undergoing reforms. …	303
According to your logic, children should just be homeschooled, right? Education by Tiaotiao Mama has been constantly improving, always with the goal of reducing the academic burden on students, and many policies have been introduced, attracting a lot of attention. Now more and more students are receiving education, which leads to a heavy academic burden. At the same time, education is constantly …	Neutral	Baidu Baijia	https://baijiahao.baidu.com/s?id=1713947012577238216#1117790019062791911	1500	double reduction，sport	Qiyunze 4o	2021/10/20 08:20:03	The 文/跳跳妈妈 Education system is constantly improving, aiming to reduce the burden on students, introducing many policies that have garnered much attention. Now, more and more students are receiving education, which leads to a heavy workload for students. At the same time, education is constantly undergoing reforms. The education authorities keep introducing new policies, drawing much attention. Fo…	303
Ramen Morning Report | Xiaomi cars to begin mass production in the first half of 2024, ByteDance responds to commercial team撤城裁员, Taobao may introduce a return and refund instantly feature	Neutral	Yidianzixun	http://www.yidianzixun.com/article/0YFNqh6O	2095	double reduction，sport	Noodle Town	2021/10/20 08:19:42	Recently, an employee at ByteDance claimed on Maimai that the commercial team at ByteDance is undergoing adjustments, with 'Wenzhou all laid off'; another ByteDance employee stated that 'major direct sales centers and call centers will also be cut, normal business adjustments.' Previously, it was reported that ByteDance started a series of organizational structure and business scope adjustments f…	0
Canceling after-school training classes, that big of an impact? Education by Tiaotiao Mama has been constantly improving, always with the goal of reducing the academic burden on students, and many policies have been introduced, attracting a lot of attention. Now more and more students are receiving education, which leads to a heavy academic burden. At the same time, education is constantly underg…	Neutral	Baidu Baijia	https://baijiahao.baidu.com/s?id=1713947012577238216#1117790009093269918	1500	double reduction，sport	Qiyunze 4o	2021/10/20 08:18:23	Article by Jumping Mama Education has been continuously improving, always aiming to reduce the burden of students' learning. Many policies have been introduced, drawing a lot of attention. Now, more and more students are receiving education, which leads to a heavy burden of learning. At the same time, education has been continuously reforming. The education authorities have been continuously intr…	303
Families outside the top five should just chip in money [捂脸] Education by Tiaotiao Mama has been constantly improving, always with the goal of reducing the academic burden on students, and many policies have been introduced, attracting a lot of attention. Now more and more students are receiving education, which leads to a heavy academic burden. At the same time, education is constantly undergoin…	Neutral	Baidu Baijia	https://baijiahao.baidu.com/s?id=1713947012577238216#1117790007173481215	1500	double reduction，sport	Daxian 198	2021/10/20 08:18:04	Article by Jumping Mama Education has been continuously improving, always aiming to reduce the burden of students' learning. Many policies have been introduced, drawing a lot of attention. Now, more and more students are receiving education, which leads to a heavy burden of learning. At the same time, education has been continuously reforming. The education authorities have been continuously intr…	303
Art and music shouldn't be tested because some students are naturally lacking in artistic talent and find it difficult to learn, which isn't fair either [Black Line] Education by Tiaotiao Mama has been constantly improving, always with the goal of reducing the academic burden on students, and many policies have been introduced, attracting a lot of attention. Now more and more students are receivi…	Neutral	Baidu Baijia	https://baijiahao.baidu.com/s?id=1713947012577238216#1117789998839157716	1500	double reduction，sport	Duan Miaofu 97	2021/10/20 08:16:40	Fine arts and music should not be tested because some students are naturally lacking in artistic talent, making it difficult for them to learn, which is also unfair [black line]. Article by Jumping Mama Education has been continuously improving, always aiming to reduce the burden of students' learning. Many policies have been introduced, drawing a lot of attention. Now, more and more students are…	52
If you're poor, you have a reason, if you can't afford to补课, then your descendants will continue to move bricks for generations! Education has been constantly improving, always in an effort to reduce the burden of students' studies, introducing many policies that have attracted a lot of attention. Now more and more students are receiving education, which leads to a heavy burden on students, while…	Neutral	Baidu Baijia	https://baijiahao.baidu.com/s?id=1713947012577238216#1117789998597533615	1500	double reduction，sport	AliceAliceanuV6	2021/10/20 08:16:38	If you are poor, you have a reason, if you can't afford to补课, then your descendants will continue to move bricks for generations! Article by Jumping Mama Education has been continuously improving, always aiming to reduce the burden of students' learning. Many policies have been introduced, drawing a lot of attention. Now, more and more students are receiving education, which leads to a heavy burd…	303
It's not just sports that need to start from children, but also the concept of sports.	Neutral	Xi'an Information Station	http://3566666.cn/html/tour/235782.html	1500	double reduction，sport	Xi'an Information Station	2021/10/20 08:15:06	A 'do not stop' plank challenge within a set time limit is 'testing' a group of children. Only the 'setter' Fan Ye knows that this question is not about the children's technical movements, but how they will react when they fail to complete the action. Facing Fan Ye's question, which child fell down just now? Facing Fan Ye's question, sports is not only about teaching children sports skills, but a…	2
The implementation of policies requires a process, compared to补课 for many years before, education has been constantly improving, always in an effort to reduce the burden of students' studies, introducing many policies that have attracted a lot of attention. Now more and more students are receiving education, which leads to a heavy burden on students, while education is constantly undergoing refor…	Neutral	Baidu Baijia	https://baijiahao.baidu.com/s?id=1713947012577238216#1117789988340543919	1500	double reduction，sport	Qiu Fanzhichang du	2021/10/20 08:14:55	The education of Tiaotiao Mom has been constantly improving, always to reduce the burden of students' learning, introducing many policies that have attracted a lot of attention. Now more and more students are receiving education, which leads to a heavy burden on students. At the same time, education is constantly reforming. The relevant education departments have been introducing new policies con…	303
Taking multiple measures to advance the effective implementation of 'Double Reduction'.	Positive	Toutiao	http://www.toutiao.com/item/7020923519206949390/	1228	double reduction，sport	Feng Yinhe	2021/10/20 08:14:07	On the afternoon of October 19th, after school, a two-hour after-school service was launched. The relevant person in charge of the county's education and sports bureau said that 'double reduction' aims to free students from the sea of questions and liberate parents from the anxiety of heavy homework tutoring or sending children to outside training, returning education to its essence, satisfying s…	1
Taking multiple measures to advance the effective implementation of 'Double Reduction'.	Positive	Dongchedi	https://m.dcdapp.com/motor/m/feed/detail?group_id=7020923519206949390	1221	double reduction，sport	Feng Yinhe	2021/10/20 08:14:07	On the afternoon of October 19th, after school, a two-hour after-school service was launched. The relevant person in charge of the county's education and sports bureau said that 'double reduction' aims to free students from the sea of questions and liberate parents from the anxiety of heavy homework tutoring or sending children to outside training, returning education to its essence, satisfying s…	1
Industry热议 'Double Reduction': How it affects the future of youth sports training industry.	Neutral	Xi'an Information Station	http://3566666.cn/html/tour/235780.html	1500	double reduction，sport	Xi'an Information Station	2021/10/20 08:12:38	On the evening of the 15th, the opening ceremony of the 2021-2022 season of the China Life-NYBO Youth Basketball Open was held in Beijing. This event has officially entered its fifth season. From the beginning, it has put the industry on a positive development track, providing strong institutional support for the growth of enterprises. Zhou Jinyao pointed out that this also highlights the industr…	60
Learning has become a wrongdoing... Living long enough to see... Education has been constantly improving, always in an effort to reduce the burden of students' studies, introducing many policies that have attracted a lot of attention. Now more and more students are receiving education, which leads to a heavy burden on students, while education is constantly undergoing reforms, relevant educationa…	Neutral	Baidu Baijia	https://baijiahao.baidu.com/s?id=1713947012577238216#1117789962949661119	1500	double reduction，sport	Lubian Hualian 0p	2021/10/20 08:10:41	The education of Tiaotiao Mom has been constantly improving, always to reduce the burden of students' learning, introducing many policies that have attracted a lot of attention. Now more and more students are receiving education, which leads to a heavy burden on students. At the same time, education is constantly reforming. The relevant education departments have been introducing new policies con…	303
House sales and extracurricular education become hotspots for complaints. The provincial consumer protection committee received over 6,000 complaints in the third quarter, recovering economic losses of over 10 million yuan.	Negative	Chaohu Morning	http://newspaper.hf365.com/chck/pc/content/202110/20/content_283225.html	922	double reduction，sport	Chaohu Morning Post	2021/10/20 08:09:40	Recently, the provincial consumer protection committee released the complaint analysis for the third quarter of 2021. In this quarter, consumer complaints received by consumer protection committees at all levels in the province totaled 6,353 cases, an increase of 28.03% compared to 4,572 cases in the same period last year. A total of 6,250 cases have been resolved, with a resolution rate of 98.38…	1
It depends on which university you考. Education has been constantly improving, always in an effort to reduce the burden of students' studies, introducing many policies that have attracted a lot of attention. Now more and more students are receiving education, which leads to a heavy burden on students, while education is constantly undergoing reforms, relevant educational departments have been	Neutral	Baidu Baijia	https://baijiahao.baidu.com/s?id=1713947012577238216#1117789951298760913	1500	double reduction，sport	Little 5 Minutes	2021/10/20 08:08:45	The education of Mother Tiaotiao has been constantly improving, always aiming to alleviate the burden of students' learning. Many policies have been introduced, drawing a lot of attention. Now, an increasing number of students are receiving education, which leads to a heavy burden of learning. At the same time, education is constantly undergoing reforms. The relevant departments of education are …	303
The annual report on physical education and health quality monitoring in primary and secondary schools in Fujian Province has been released.	Neutral	China Education Release	http://fx.xwapp.moe.gov.cn/article/202110/616e8775c06eaa0001cdc073.html	1500	double reduction，sport	China Education Release	2021/10/20 08:08:31	On October 15th, the Provincial Department of Education and the Provincial Office of Educational Supervision publicly released the annual report on the quality monitoring of physical education and health in primary and secondary schools in our province. According to the plan, the standard achievement rate of students' physical health in school has reached 92%, and the excellent rate of the nation…	48
I hope to add martial arts classes. As society continues to develop, traditional exam-oriented education may not be able to meet the requirements for comprehensive talents, and the future will require a large number of compound talents. Therefore, education has also undergone significant changes. The middle school entrance exam has become a turning point in students' fate, this year many regions …	Neutral	Baidu Baijia	https://baijiahao.baidu.com/s?id=1714029624547717125#1117789948722913713	1500	double reduction，sport	Pang Tong from Liyuan with a Mind of His Own	2021/10/20 08:08:19	As society continues to develop, the traditional exam-oriented education may not be able to meet the requirements for cultivating comprehensive talents, and the future will require a large number of compound talents. Therefore, education has also undergone considerable changes. There is often a question that,理应 be strong and robust, but they often fall ill. When we finally look forward to PE clas…	9
Big news: Beijing explicitly states that art training institutions are not under the jurisdiction of the education bureau!	Neutral	WeChat	http://mp.weixin.qq.com/s?__biz=MzAxMTQwNTg1MQ==&mid=2649886481&idx=3&sn=0188ac7b7ed3f5162f998d5def7739b6	8380	double reduction，sport	International Dance Information	2021/10/20 08:08:00	Click to follow the dance teacher resource library to help dance institutions connect with dance teachers. The largest dance teacher resource library in the country recently, the Beijing Municipal Education Commission released the 'Measures of Beijing Municipality to Further Reduce Homework Burden and Off-campus Training Burden in Compulsory Education', which clearly states that art training inst…	0
The gold will always shine. Education has been constantly improving, always in an effort to reduce the burden of students' studies, introducing many policies that have attracted a lot of attention. Now more and more students are receiving education, which leads to a heavy burden on students, while education is constantly undergoing reforms, relevant educational departments have been	Neutral	Baidu Baijia	https://baijiahao.baidu.com/s?id=1713947012577238216#1117789945122644412	1500	double reduction，sport	Huan Qianyan 08U	2021/10/20 08:07:43	The education of Mother Tiaotiao has been constantly improving, always aiming to alleviate the burden of students' learning. Many policies have been introduced, drawing a lot of attention. Now, an increasing number of students are receiving education, which leads to a heavy burden of learning. At the same time, education is constantly undergoing reforms. The relevant departments of education are …	303
In fact, it's quite simple: it's to prevent internal competition, allowing children to demonstrate their true abilities, and also to enable teachers to focus all their energy on doing their job well. What you said seems reasonable, but it's clear you haven't understood the basic idea of the policy at all, no wonder a lot of parents are liking it. Education is constantly being improved, always wit…	Negative	Baidu Baijia	https://baijiahao.baidu.com/s?id=1713947012577238216#1117789944111566801	1500	double reduction，sport	Z La贝尔	2021/10/20 08:07:33	It's actually very simple, it's to prevent internal competition, to let the child show their true ability level, and also let the teacher put all their energy into doing their job well. What you said seems reasonable, but you haven't fully understood the basic idea of the policy at all, no wonder a lot of parents are giving thumbs up. The education of Mother Tiaotiao has been constantly improving…	1
In fact, it's quite simple: it's to prevent internal competition, allowing children to demonstrate their true abilities, and also to enable teachers to focus all their energy on doing their job well. What you said seems reasonable, but it's clear you haven't understood the basic idea of the policy at all, no wonder a lot of parents are liking it. Education is constantly being improved, always wit…	Negative	Baidu Baijia	https://baijiahao.baidu.com/s?id=1713947012577238216#1117789944115302403	1500	double reduction，sport	Z La贝尔	2021/10/20 08:07:33	In fact, it's quite simple. It's about preventing internal competition and allowing children to demonstrate their true abilities, while also enabling teachers to focus all their energy on their core responsibilities. What you said seems reasonable, but it completely misses the fundamental idea of the policy. No wonder so many parents are cheering. Education by Jumping Mom has been continuously im…	1
If you cancel 80% of public schools, the problem is solved. Just go all寄宿制, teachers will be happy, parents will be at ease, and the children? Well, I'm not a child... Education is constantly being improved, always with the goal of reducing the burden of study for students, and has introduced many policies that have attracted a lot of attention.	Neutral	Baidu Baijia	https://baijiahao.baidu.com/s?id=1713947012577238216#1117789919962639219	1503	double reduction，sport	abysscic	2021/10/20 08:03:31	If you cancel 80% of public education, the problem would be solved. Just go fully residential. Teachers would be happy, parents would be at ease, and as for the children... well, I'm not a child. Education by Jumping Mom has been continuously improving, always aiming to reduce the burden on students' studies, introducing many policies that have garnered a lot of attention. Now, an increasing numb…	52
If the foundation is poor and跟不上 the pace of the class, the child suffers, and later the adults suffer. Education is constantly being improved, always with the goal of reducing the burden of study for students, and has introduced many policies that have attracted a lot of attention. Now more and more students are receiving an education, which leads to a heavy burden of study, while education cont…	Neutral	Baidu Baijia	https://baijiahao.baidu.com/s?id=1713947012577238216#1117789916084280514	1500	double reduction，sport	Shen Lan cN	2021/10/20 08:02:53	If the foundation is weak and跟不上班的进度, the child suffers now and will suffer as an adult later. Education by Jumping Mom has been continuously improving, always aiming to reduce the burden on students' studies, introducing many policies that have garnered a lot of attention. Now, an increasing number of students are receiving education, which leads to a heavy burden of studies. At the same time, e…	303
Think about the scientists of the past, Qian Xuesen, Deng Jiaxian, Zhu Kezhen, Li Siguang, and the more recent Yuan Longping. How did they learn? Without hard work, could there be a way out?? Education is constantly being improved, always with the goal of reducing the burden of study for students, and has introduced many policies that have attracted a lot of attention. Now more and more students …	Neutral	Baidu Baijia	https://baijiahao.baidu.com/s?id=1713947012577238216#1117789906166278013	1500	double reduction，sport	abysscic	2021/10/20 08:01:14	Think about the scientists of the past, like Qian Xuesen, Deng Jiaxian, Zhu Kezhen, Li Siguang, and more recently Yuan Longping. How did they learn? Education by Jumping Mom has been continuously improving, always aiming to reduce the burden on students' studies, introducing many policies that have garnered a lot of attention. Now, an increasing number of students are receiving education, which l…	0
My child is in the ninth grade, and elementary school didn't have much physical education. It's really tough. As society continues to develop, the traditional exam-oriented education that cultivates comprehensive talents may not meet the requirements, and the future will require a large number of compound talents. Therefore, education has also undergone significant changes. The middle school entr…	Neutral	Baidu Baijia	https://baijiahao.baidu.com/s?id=1714029624547717125#1117789902038242719	1500	double reduction，sport	Pork 820	2021/10/20 08:00:32	My child is in the third year of middle school, and they barely had any physical education classes in elementary school. It's really tough. I often wonder, since physical education teachers should be strong and healthy, why are they always sick? When we finally look forward to a physical education class, the teacher is sick again, and it always gets replaced by classes of other subjects. As socie…	9
Lotadd Early Report | With billions in hand, online education giant 'Yuan辅导' is transforming into selling down jackets? / Winter clothing sales surge growth exceeds last year, down jacket sales skyrocket.	Neutral	WeChat	http://mp.weixin.qq.com/s?__biz=MjM5MzM0MjY3Mw==&mid=2247529645&idx=2&sn=1012f35c4d5d7e844ea603926bf82888	2329	double reduction，sport	Fun Assistant Lotadd	2021/10/20 08:00:00	The sudden drop in temperature has also brought forward the peak sales season for down jackets. The men's wear business leader at Vipshop said that last winter's category sales began to pick up from mid-September last year. Although this year's sales爆发期 started later, the爆发倍率 was higher. As of October 13th, winter clothing sales have already exceeded last year's figures and are showing a positive…	3
I discovered a set of original reading exercises that actually replaced my 800 yuan per class foreign teacher lessons!	Neutral	Kuaibao	http://kuaibao.qq.com/s/20211020A01GFP00	1500	double reduction，sport	Jujube Mother and Kaimo	2021/10/20 08:00:00	More than two months have passed since the introduction of the Double Reduction Policy, and its impact is gradually becoming apparent. We used to take things one step at a time, but now that school has started, even the most patient mother can no longer stay calm. More and more parents are asking what to do with so little homework and such a laid-back school. Our school conducts physical fitness …	3
Lotadd Early Report | With billions in hand, online education giant 'Yuan辅导' is transforming into selling down jackets? / Winter clothing sales surge growth exceeds last year, down jacket sales skyrocket.	Neutral	Tencent News	https://new.qq.com/omn/20211020/20211020A01F6V00	1500	double reduction，sport	Fun Assistant Lotadd	2021/10/20 08:00:00	The sudden drop in temperature has also brought forward the peak sales season for down jackets. The men's wear business leader at Vip.com said that last winter's sales started to pick up in mid-September. Although this year's sales peak started later than last year, the growth rate has been higher. As of October 13th, winter clothing sales have already exceeded last year's sales and are showing a…	3
I discovered a set of original reading exercises that actually replaced my 800 yuan per class foreign teacher lessons!	Neutral	Tencent News	https://new.qq.com/omn/20211020/20211020A01GFP00	1500	double reduction，sport	Jujube Mother and Kaimo	2021/10/20 08:00:00	More than two months have passed since the introduction of the Double Reduction Policy, and its impact is gradually becoming apparent. We used to take things one step at a time, but now that school has started, even the most patient mother can no longer stay calm. More and more parents are asking what to do with so little homework and such a laid-back school. Our school conducts physical fitness …	3
I discovered a set of original reading exercises that actually replaced my 800 yuan per class foreign teacher lesson!	Neutral	WeChat	http://mp.weixin.qq.com/s?__biz=MzA3Nzk1MTUzNw==&mid=2652480949&idx=1&sn=e9319f68ab71c8a22a1b75b068bd5e69	1500	double reduction，sport	Jujube Mother and Kaimo	2021/10/20 08:00:00	More than two months have passed since the introduction of the Double Reduction Policy, and its impact is gradually becoming apparent. We used to take things one step at a time, but now that school has started, even the most patient mother can no longer stay calm. More and more parents are asking what to do with so little homework and such a laid-back school. Our school conducts physical fitness …	3
Lotadd Early Report | With billions in hand, online education giant 'Yuanfudao'转型卖羽绒服? / Winter clothing sales growth surges past last year's figures, with down jacket sales soaring	Neutral	Kuaibao	http://kuaibao.qq.com/s/20211020A01F6V00	1500	double reduction，sport	Fun Assistant Lotadd	2021/10/20 08:00:00	The sudden drop in temperature has also brought forward the peak sales season for down jackets. The men's wear business leader at Vip.com said that last winter's sales started to pick up in mid-September. Although this year's sales peak started later than last year, the growth rate has been higher. As of October 13th, winter clothing sales have already exceeded last year's sales and are showing a…	3
I also agree with补课 on weekends when appropriate. Article by Jumping Mama - Education is constantly improving, always with the aim of reducing the burden on students. Many policies have been introduced and have attracted a lot of attention. Now more and more students are receiving education, which leads to a heavy burden on students. At the same time, education is constantly undergoing reforms, a…	Neutral	Baidu Baijia	https://baijiahao.baidu.com/s?id=1713947012577238216#1117789892520290715	1500	double reduction，sport	XIANGXUYOUFUXU	2021/10/20 07:58:57	By Jumping Mama / Education has been constantly improving, always in an effort to reduce the burden on students. Many policies have been introduced and have attracted a lot of attention. Now, more and more students are receiving education, which leads to a heavy burden on students. At the same time, education is constantly undergoing reforms, and the education authorities are constantly introduci…	303
【Double Reduction Work】Daqing City Datong District First Primary School | A letter to parents implementing 'Double Reduction' and 'Six Management Measures'	Neutral	WeChat	http://mp.weixin.qq.com/s?__biz=MzI3NjQ5NjMxNw==&mid=2247505248&idx=2&sn=1273a4e577ec1e90efbd9a65cea2f8fe	1500	double reduction，sport	Datong Education Cloud Platform	2021/10/20 07:58:56	Hello! In order to further implement the 'Double Reduction' policy and the 'Six Management' work regarding students' homework, sleep, mobile phones, readings, physical fitness, and safety, and to ensure the physical and mental health of students, our school, in accordance with the requirements of higher-level documents and the specific requirements of the safety tips from the Provincial Education…	0
I am the one who takes care of my child; I have in-laws, but I can't rely on them. Article by Jumping Mama - Education is constantly improving, always with the aim of reducing the burden on students. Many policies have been introduced and have attracted a lot of attention. Now more and more students are receiving education, which leads to a heavy burden on students. At the same time, education is…	Neutral	Baidu Baijia	https://baijiahao.baidu.com/s?id=1713947012577238216#1117789876739245812	1500	double reduction，sport	Qian Ruoxia沫EyrHY	2021/10/20 07:56:19	Article by Tiaotiao's mother: Education is constantly being improved, always in an effort to reduce the burden of students' learning. Many policies have been introduced and have attracted a lot of attention. Now, more and more students are receiving education, which leads to a heavy burden on students. At the same time, education is constantly undergoing reforms, and education authorities are con…	303
We don't know how to teach at home; our child is in the eighth grade and the courses are intense. How can we keep up without补课? Moreover, there are also responsible teachers outside of school. Article by Jumping Mama - Education is constantly improving, always with the aim of reducing the burden on students. Many policies have been introduced and have attracted a lot of attention. Now more and mo…	Neutral	Baidu Baijia	https://baijiahao.baidu.com/s?id=1713947012577238216#1117789874136806712	1500	double reduction，sport	Qian Ruoxia沫EyrHY	2021/10/20 07:55:53	Our family does not teach; the child is in the second year of junior high school, the curriculum is tight, and without tutoring classes, how can they keep up? Article by Tiaotiao's mother: Education is constantly being improved, always in an effort to reduce the burden of students' learning. Many policies have been introduced and have attracted a lot of attention. Now, more and more students are …	0
Educational training institutions do not force anyone to attend classes; the choice to go to class is made by parents or students. Many parents around me enroll their children in training classes because the children themselves request it. They feel that they haven't learned something well and need to strengthen it. Here should be reflected the right to choose, which should be in the hands of the…	Neutral	Baidu Baijia	https://baijiahao.baidu.com/s?id=1713947012577238216#1117789871178209110	1500	double reduction，sport	Nangong Xue3Rih8	2021/10/20 07:55:24	Educational training institutions do not force anyone to attend classes; parents or students choose to go to classes voluntarily. Many parents around me sign up for training classes because the children themselves request it. They feel that they have not learned well and need to strengthen. Here, the choice should be reflected in the hands of the people, but the rules in the Double Reduction have…	3
《Yi'an Tang·Hot News》October 20, 2021, Wednesday.	Neutral	WeChat	http://mp.weixin.qq.com/s?__biz=MzI1NDI5MDQ3MQ==&mid=2247487574&idx=1&sn=71f92650378aeb7115cbff4fda387458	1172	double reduction，sport	Yi'an Tang	2021/10/20 07:54:13	1. National Development and Reform Commission: Firmly ensure that power rationing does not result in power outages, limit power but not for civilian use, and legally intervene in coal prices; 2. Guangdong Provincial Energy Bureau: Public institutions stop using air conditioning when the ambient temperature is below 30°C in summer and above 5°C in winter; 3. Major breakthrough! China has independe…	0
I hope this will be implemented now! It's too late for my family. [smiley] As society continues to develop, traditional exam-oriented education may not meet the requirements for cultivating comprehensive talents. The future will require a large number of versatile talents, and education has also undergone significant changes. The middle school entrance examination has become a turning point in th…	Neutral	Baidu Baijia	https://baijiahao.baidu.com/s?id=1714029624547717125#1117789850938911713	1500	double reduction，sport	201688Bp	2021/10/20 07:52:01	Hope it can be implemented now! Otherwise, our family will be left behind [smiley]. There is often a question: by rights, physical education teachers should be strong and healthy, but they are always sick.好不容易盼来了体育课, but the teacher is sick, and it is always changed to other subjects. Society is constantly developing, and the traditional exam-oriented education that cultivates comprehensive talen…	9
Yes, that's still a problem with the parents. Don't cultivate this habit in children from a young age. You might say it's unrealistic, but to be honest, if you don't give them a phone to play with from a young age, they won't ask for it. Also, don't play with your phone in front of them. Buy some educational games for them to play with. Spend time with them when you're free, and let them play by …	Neutral	Baidu Baijia	https://baijiahao.baidu.com/s?id=1713947012577238216#1117789841903177515	1500	double reduction，sport	Jihe Pr	2021/10/20 07:50:31	Yes, that's the parents' issue. From childhood, don't get your child used to this habit. You might say it's unrealistic, but honestly, if you don't give them a phone to play with from a young age, they won't ask for it. Don't play with your phone in front of them either. Buy some educational games for them to play. Spend time with them when you're free and let them play alone when you're not. It'…	0
The best approach is to identify students who take extra lessons, record them in their files, and then prohibit them from applying to 985 and 211 universities, from applying to public undergraduate programs, and force them to attend private schools. The education system, under the mother's education, has been constantly improving to alleviate the burden on students' learning. Many policies have b…	Neutral	Baidu Baijia	https://baijiahao.baidu.com/s?id=1713947012577238216#1117789804941029017	1500	double reduction，sport	Sunshine Partners 11	2021/10/20 07:44:21	The best way is to identify students who take extra lessons, record them in the file, and then prohibit them from applying to 985 and 211 universities, as well as public undergraduate schools. They can only attend private schools. Education has been continuously improving, aiming to reduce the academic burden on students. Many policies have been introduced and have received a lot of attention. No…	0
Support for sports score additions, reduction in English scores!!! Society is constantly evolving, and traditional exam-oriented education may not be able to meet the requirements for cultivating comprehensive talents. In the future, there will be a great need for interdisciplinary talents, and education has therefore undergone significant changes. The middle school entrance examination has becom…	Neutral	Baidu Baijia	https://baijiahao.baidu.com/s?id=1714029624547717125#1117789802470973812	1500	double reduction，sport	Qian Cheng Xing China	2021/10/20 07:43:57	As society continues to develop, the traditional exam-oriented education may not be able to meet the requirements. In the future, a large number of interdisciplinary talents will be needed. Therefore, education has undergone significant changes. There is often a question that, in theory, physical education teachers should be strong and healthy, but they often get sick. When we finally look forwar…	9
#Huachuan Road Primary School##See the World# October 20, 2021, Micro News Briefing, Wednesday, the fifteenth day of the ninth lunar month	Neutral	Sina Weibo	https://weibo.com/6682554049/KDyDkEtUS	1500	double reduction，sport	Huachuan Road Primary School Class 3, Grade 2018	2021/10/20 07:40:56	October 20, 2021, Wednesday, the fifteenth day of the ninth lunar month. 1. Gansu has shut down cultural and tourism businesses in four cities: Lanzhou, Jiuquan, Jiayuguan, and Zhangye. 2. The Cyberspace Administration of China requires a comprehensive cleanup of zombie fans and rectifies malicious marketing accounts, closely monitoring violations and illegal account 'reincarnation' and other acc…	0
Your child can go to Lanxiang Technical School and relax! The mother's education has been constantly improving, always in order to reduce the burden on students' learning, introduced many policies, which have attracted a lot of attention. Nowadays, more and more students are receiving education, which leads to a heavy burden on students, while the education system is constantly reforming, educati…	Neutral	Baidu Baijia	https://baijiahao.baidu.com/s?id=1713947012577238216#1117789782867545117	1500	double reduction，sport	Little Smelly Baby 888	2021/10/20 07:40:41	Education has been continuously improving, always with the goal of reducing the academic burden on students. Many policies have been introduced and have received a lot of attention. Now more and more students are receiving education, which leads to a heavy academic burden. At the same time, education has been continuously reforming, and the relevant education departments are constantly introducin…	303
Only by canceling the middle and high school entrance exams can there be real double reduction! The mother's education has been constantly improving, always in order to reduce the burden on students' learning, introduced many policies, which have attracted a lot of attention. Nowadays, more and more students are receiving education, which leads to a heavy burden on students, while the education s…	Neutral	Baidu Baijia	https://baijiahao.baidu.com/s?id=1713947012577238216#1117789779127947915	1500	double reduction，sport	Reborn Mu Yi Feiyan	2021/10/20 07:40:03	Education has been continuously improving, always with the goal of reducing the academic burden on students. Many policies have been introduced and have received a lot of attention. Now more and more students are receiving education, which leads to a heavy academic burden. At the same time, education has been continuously reforming, and the relevant education departments are constantly introducin…	303
Institutions offering sports training courses have raised their fees, suppressed academic subjects, and encouraged others to rise, which is still the same. Society is constantly evolving, and traditional exam-oriented education may not be able to meet the requirements for cultivating comprehensive talents. In the future, there will be a great need for interdisciplinary talents, and education has …	Neutral	Baidu Baijia	https://baijiahao.baidu.com/s?id=1714029624547717125#1117789779049932310	1500	double reduction，sport	Xian Shan JU	2021/10/20 07:40:02	Institutions offering physical training courses have increased their fees,打压了学科, and contributed to the rise of others. Isn't it always a question that physical education teachers should be robust, yet they are often sick? Just when you look forward to a PE class, the teacher falls ill, and the class is changed to another subject. As society continues to develop, the traditional exam-oriented edu…	0
For first graders, things are very simple. They have already learned everything before, so they understand what is being taught in class. They will spend half an hour reviewing at home, and honestly, you can't tell if a first grader is a good learner or not. The mother's education has been constantly improving, always in order to reduce the burden on students' learning, introduced many policies, …	Neutral	Baidu Baijia	https://baijiahao.baidu.com/s?id=1713947012577238216#1117789771193625016	1500	double reduction，sport	Jihe Pr	2021/10/20 07:38:44	In the first grade, things are simple, and most students have already learned them before, so they understand what is taught in class and spend half an hour reviewing at home. The first grade truly doesn't show who is good at learning. Ms. Tiaotiao's mother has been continuously improving education, always in an effort to reduce the burden on students. Many policies have been introduced and have …	0
It's just wrong, it doesn't meet the requirements and patterns. Education has been constantly improving, always in an effort to reduce the burden of students' learning, introducing many policies that have garnered a lot of attention. Now more and more students are receiving education, which leads to a heavy burden on students, while education continues to reform, and the relevant educational depa…	Neutral	Baidu Baijia	https://baijiahao.baidu.com/s?id=1713947012577238216#1117789760864779314	1500	double reduction，sport	Moon落下1016	2021/10/20 07:37:01	Ms. Tiaotiao's mother has been continuously improving education, always in an effort to reduce the burden on students. Many policies have been introduced and have attracted a lot of attention. Now, more and more students are receiving education, which leads to a heavy burden of studies. At the same time, education continues to reform. The education authorities have been continuously introducing n…	303
Education | Probing into 'Double Reduction' after-school services: two hours a day, are students sharpening their knives or just pretending to work?	Negative	WeChat	http://mp.weixin.qq.com/s?__biz=MzI2ODczNDc2Mw==&mid=2247551234&idx=6&sn=b9593b4bfb2084e363deebea6402a481	1500	double reduction，sport	Click to follow →	2021/10/20 07:30:00	On September 1st, the students of Guangzhou Dongfeng East Road Primary School participated in after-school care services after school. On Wednesdays, they focused on understanding the schoolwork they didn't get. On Mondays, they drew pictures; on Tuesdays, they played badminton; on Wednesdays, they received homework assistance; on Thursdays, they learned about artificial intelligence; and on Frid…	32
Breaking News in Street Dance | Integration of sports and education creates sports-characterized schools; KOD13 Zhejiang Station is about to start!	Neutral	NetEase	https://c.m.163.com/news/a/GMO2GC3L05493UHB.html	1206	double reduction，sport	Dongxuan Wen Love Jokes	2021/10/20 07:27:58	On October 16th, the 10th episode of 'This is Street Dance' season 4 was broadcasted. A nearly one-hour national-style street dance performance shocked the entire audience. After a three-hour competition, the semifinalist名单 was determined! Event information 012021 dancer contract 4, KOD Zhejiang Station is about to start! Competition schedule:少儿BREAKING on October 30, 2021. King, in the year of t…	1
Support | As society continues to develop, the comprehensive talents cultivated by traditional exam-oriented education may struggle to meet the requirements. In the future, a large number of interdisciplinary talents will be needed, which is why education has undergone significant changes. The middle school entrance exam has become a turning point in students' fate. This year, there have been cha…	Neutral	Baidu Baijia	https://baijiahao.baidu.com/s?id=1714029624547717125#1117789698365026519	1500	double reduction，sport	Still 70	2021/10/20 07:26:36	As society continues to develop, the traditional exam-oriented education may not meet the requirements. The future will require a large number of versatile talents, and thus education has also undergone significant changes. There's always a question that, by logic, physical education teachers should be robust, yet they are often sick. Just when you look forward to a PE class, the teacher falls il…	17
Exercise! | Education has been constantly improving, always in an effort to reduce the burden of students' learning, introducing many policies that have garnered a lot of attention. Now more and more students are receiving education, which leads to a heavy burden on students, while education continues to reform, and the relevant educational departments are constantly introducing new policies that…	Neutral	Baidu Baijia	https://baijiahao.baidu.com/s?id=1713947012577238216#1117789670781067818	1500	double reduction，sport	Fu Yuantong 6F	2021/10/20 07:22:00	Education by Tiaotiao's mother has been constantly improving, always in an effort to alleviate the burden of students' learning, introducing many policies that have attracted a lot of attention. Now, more and more students are receiving education, which leads to a heavy burden on students. At the same time, education is continuously undergoing reforms, with education departments constantly introd…	303
If you don't study, someone else will, and when the exam comes, you'll know.天真了. | Education has been constantly improving, always in an effort to reduce the burden of students' learning, introducing many policies that have garnered a lot of attention. Now more and more students are receiving education, which leads to a heavy burden on students, while education continues to reform, and the releva…	Neutral	Baidu Baijia	https://baijiahao.baidu.com/s?id=1713947012577238216#1117789666809003511	1500	double reduction，sport	rebecca_ylq	2021/10/20 07:21:20	Education by Tiaotiao's mother has been constantly improving, always in an effort to alleviate the burden of students' learning, introducing many policies that have attracted a lot of attention. Now, more and more students are receiving education, which leads to a heavy burden on students. At the same time, education is continuously undergoing reforms, with education departments constantly introd…	303
Look at how he didn't even use punctuation, his level of education is right there. The content of the comment speaks for itself, no need to be so serious. Just look at who he follows, all pop artists and the like, just for laughs [winking face]. | Education has been constantly improving, always in an effort to reduce the burden of students' learning, introducing many policies that have garnered a…	Neutral	Baidu Baijia	https://baijiahao.baidu.com/s?id=1713947012577238216#1117789661021517514	1500	double reduction，sport	One Hundred Thousand Years of Laughter	2021/10/20 07:20:22	Look at how he doesn't even use punctuation, his level of education is right there, and the content of his comments is self-evident, no need to take it seriously. Then, when you look at who he follows, it's all about traffic artists and the like, just adding to the laughter [winking]. Education by Tiaotiao's mother has been constantly improving, always in an effort to alleviate the burden of stud…	0
Dongwu Morning News 1020, Macro, Industry, Non-banking, Light Industry, Stocks, Anta Sports, Wanhua Chemical, Smartisan Technology.	Neutral	WeChat	http://mp.weixin.qq.com/s?__biz=MzI1NDE0ODc0NQ==&mid=2653720217&idx=1&sn=949de6b225fb3cd5d5d1d74883a2c981	8320	double reduction，sport	Dongwu Research Institute	2021/10/20 07:19:55	Welcome to listen to the Dongwu Morning News online audio: Note: In case of any ambiguity in the audio, the official research report shall prevail. In the third quarter of 2021, the downward pressure on the economy increased, the Federal Reserve's Tapering is imminent, yet the Renminbi exchange rate steadily broke through 6.4. The economic data released shows that the headwinds for China's econom…	0
Your child not benefiting from extra lessons doesn't mean all students don't benefit from extra lessons. For students who are not self-disciplined and have a poor attitude towards learning, extra lessons may not be effective. However, for disciplined and motivated students, extra lessons are definitely beneficial. | Education has been constantly improving, always in an effort to reduce the burden…	Negative	Baidu Baijia	https://baijiahao.baidu.com/s?id=1713947012577238216#1117789650009229113	1500	double reduction，sport	1xzdsxs	2021/10/20 07:18:32	Just because your child doesn't benefit from tutoring, it doesn't mean that all students who get tutoring don't benefit. Students who are not self-disciplined and have a poor attitude towards learning indeed don't benefit much from tutoring. However, students who are self-disciplined and have a good attitude towards learning, tutoring can be definitely effective. Education by Tiaotiao's mother ha…	0
What psychology? I don't have it and I don't allow others to have it either? Ironically, this psychology is recognized [捂脸] By the way, education has been constantly improving, always in an effort to reduce the burden of students' learning, introducing many policies that have attracted a lot of attention. Now more and more students are receiving education, which leads to a heavy burden on student…	Neutral	Baijia	https://baijiahao.baidu.com/s?id=1713947012577238216#1117789648387211614	1500	double reduction，sport	Insist on Ml	2021/10/20 07:18:16	Education by Tiaotiao's mother has been constantly improving, always in an effort to alleviate the burden of students' learning, introducing many policies that have attracted a lot of attention. Now, more and more students are receiving education, which leads to a heavy burden on students. At the same time, education is continuously undergoing reforms, with education departments constantly introd…	52
New regulations in Guangdong: Stop using air conditioning when the temperature is below 30°C in summer; This school in Foshan has turned public | Good morning, Foshan	Neutral	The Paper	https://www.thepaper.cn/newsDetail_forward_14988445	3163	double reduction，sport	The Paper - Foshan News Network	2021/10/20 07:16:00	On October 18th, the organizing committee meeting of the first National Postdoctoral Innovation and Entrepreneurship Competition was held in Foshan City. The committee listened to the progress reports of the working groups of the competition executive committee, reviewed relevant work plans, and made further arrangements and deployments for the preparatory work. The Education Office of Beijiao To…	0
Teachers only teach in class, some children learn slowly and some quickly, is it because the teacher always teaches in class just because a few children can't? Or do they teach your child separately after class? By the way, education has been constantly improving, always in an effort to reduce the burden of students' learning, introducing many policies that have attracted a lot of attention. Now …	Neutral	Baijia	https://baijiahao.baidu.com/s?id=1713947012577238216#1117789634451063812	1500	double reduction，sport	zqy168	2021/10/20 07:15:56	Teachers only lecture in class, with some children learning slower and others faster. Due to individual children not understanding, teachers keep lecturing in class. Written by Mama Tiao Tiao, education is constantly improving, always aiming to reduce the burden of student learning. Many policies have been introduced and have attracted a lot of attention. Now, more and more students are receiving…	0
Tutoring is a personal choice By the way, education has been constantly improving, always in an effort to reduce the burden of students' learning, introducing many policies that have attracted a lot of attention. Now more and more students are receiving education, which leads to a heavy burden on students, at the same time, education is constantly reforming, and education departments are constant…	Neutral	Baijia	https://baijiahao.baidu.com/s?id=1713947012577238216#1117789630758947915	1500	double reduction，sport	1xzdsxs	2021/10/20 07:15:19	Written by Mama Tiao Tiao, education is constantly improving, always aiming to reduce the burden of student learning. Many policies have been introduced and have attracted a lot of attention. Now, more and more students are receiving education, which leads to a heavy burden of study. At the same time, education is constantly undergoing reforms. The education authorities are continuously introduci…	303
I believe that the moral quality of some primary and secondary school teachers should be improved, some really don't teach in class, but teach after class, the children feel unfair By the way, education has been constantly improving, always in an effort to reduce the burden of students' learning, introducing many policies that have attracted a lot of attention. Now more and more students are rece…	Negative	Baijia	https://baijiahao.baidu.com/s?id=1713947012577238216#1117789598926652518	1500	double reduction，sport	Zh微笑Everyday	2021/10/20 07:10:01	Written by Mama Tiao Tiao, education is constantly improving, always aiming to reduce the burden of student learning. Many policies have been introduced and have attracted a lot of attention. Now, more and more students are receiving education, which leads to a heavy burden of study. At the same time, education is constantly undergoing reforms. The education authorities are continuously introduci…	0
Cramming from Monday night to Friday night makes the child even more tired By the way, education has been constantly improving, always in an effort to reduce the burden of students' learning, introducing many policies that have attracted a lot of attention. Now more and more students are receiving education, which leads to a heavy burden on students, at the same time, education is constantly refo…	Neutral	Baijia	https://baijiahao.baidu.com/s?id=1713947012577238216#1117789583437165417	1500	double reduction，sport	Asparagus Beating Back in Shimen Gorge	2021/10/20 07:07:26	Written by Mama Tiao Tiao, education is constantly improving, always aiming to reduce the burden of student learning. Many policies have been introduced and have attracted a lot of attention. Now, more and more students are receiving education, which leads to a heavy burden of study. At the same time, education is constantly undergoing reforms. The education authorities are continuously introduci…	303
If parents are all tutoring, what do teachers do? By the way, education has been constantly improving, always in an effort to reduce the burden of students' learning, introducing many policies that have attracted a lot of attention. Now more and more students are receiving education, which leads to a heavy burden on students, at the same time, education is constantly reforming, and education depa…	Neutral	Baijia	https://baijiahao.baidu.com/s?id=1713947012577238216#1117789576804925016	1500	double reduction，sport	Asparagus Beating Back in Shimen Gorge	2021/10/20 07:06:20	Written by Mama Tiao Tiao, education is constantly improving, always aiming to reduce the burden of student learning. Many policies have been introduced and have attracted a lot of attention. Now, more and more students are receiving education, which leads to a heavy burden of study. At the same time, education is constantly undergoing reforms. The education authorities are continuously introduci…	303
Not every family is like yours By the way, education has been constantly improving, always in an effort to reduce the burden of students' learning, introducing many policies that have attracted a lot of attention. Now more and more students are receiving education, which leads to a heavy burden on students, at the same time, education is constantly reforming, and education departments are constan…	Neutral	Baijia	https://baijiahao.baidu.com/s?id=1713947012577238216#1117789569820836719	1500	double reduction，sport	Ding's Big World	2021/10/20 07:05:10	The education system, as represented by the mother of Tiaotiao, has been constantly improving. It has been working to reduce the burden of students' studies and has introduced many policies that have attracted a lot of attention. Now, an increasing number of students are receiving education, which has resulted in a heavy workload for students. At the same time, education has been continuously und…	303
Fear of chaos in the world, sinister intentions. By Jumping Mama Education has been constantly improving, always in an effort to alleviate the burden of students' learning, many policies have been introduced, drawing a lot of attention. Now more and more students are receiving education, which leads to a heavy burden of learning, while education is constantly reforming, the education authorities …	Neutral	Baijia	https://baijiahao.baidu.com/s?id=1713947012577238216#1117789567652922211	1500	double reduction，sport	Running Towards the Sun 888	2021/10/20 07:04:48	The education system, as represented by the mother of Tiaotiao, has been constantly improving. It has been working to reduce the burden of students' studies and has introduced many policies that have attracted a lot of attention. Now, an increasing number of students are receiving education, which has resulted in a heavy workload for students. At the same time, education has been continuously und…	303
You don't补课, and you want others to be the same? This is self-destructive and not beneficial to others. By Jumping Mama Education has been constantly improving, always in an effort to alleviate the burden of students' learning, many policies have been introduced, drawing a lot of attention. Now more and more students are receiving education, which leads to a heavy burden of learning, while educat…	Negative	Baijia	https://baijiahao.baidu.com/s?id=1713947012577238216#1117789566079264414	1500	double reduction，sport	1xzdsxs	2021/10/20 07:04:33	The education system, as represented by the mother of Tiaotiao, has been constantly improving. It has been working to reduce the burden of students' studies and has introduced many policies that have attracted a lot of attention. Now, an increasing number of students are receiving education, which has resulted in a heavy workload for students. At the same time, education has been continuously und…	303
Is it true that children of couples who run shops or do business can only be raised by themselves? By Jumping Mama Education has been constantly improving, always in an effort to alleviate the burden of students' learning, many policies have been introduced, drawing a lot of attention. Now more and more students are receiving education, which leads to a heavy burden of learning, while education i…	Neutral	Baijia	https://baijiahao.baidu.com/s?id=1713947012577238216#1117789544703246117	1500	double reduction，sport	Ding's Big World	2021/10/20 07:00:59	For couples who open a shop or run a business, their children are truly left to fend for themselves. The education system, as represented by the mother of Tiaotiao, has been constantly improving. It has been working to reduce the burden of students' studies and has introduced many policies that have attracted a lot of attention. Now, an increasing number of students are receiving education, which…	303
After the 'Double Reduction', do you know the 'responsibility list' of parents? Suggested for parents.	Neutral	WeChat	http://mp.weixin.qq.com/s?__biz=MzU2NzI5MjU2Nw==&mid=2247519728&idx=1&sn=1d0a64c43860e946d1734e080de2785c	3994	double reduction，sport	Good Materials for Primary and Secondary Schools	2021/10/20 07:00:57	For families, after the 'Double Reduction' policy, it is important to return to the basics and face the school curriculum with sincerity. Learning requires asking questions and not pretending to understand; ultimately, this only harms oneself. The ability to ask questions is a sign of active learning and indicates that the student has a strong learning ability and an innovative spirit. Regarding …	28
Wait a few more years and you won't say that anymore. By Jumping Mama Education has been constantly improving, always in an effort to alleviate the burden of students' learning, many policies have been introduced, drawing a lot of attention. Now more and more students are receiving education, which leads to a heavy burden of learning, while education is constantly reforming, the education authori…	Neutral	Baijia	https://baijiahao.baidu.com/s?id=1713947012577238216#1117789543834689114	1500	double reduction，sport	hhlbs	2021/10/20 07:00:50	The education system, as represented by the mother of Tiaotiao, has been constantly improving. It has been working to reduce the burden of students' studies and has introduced many policies that have attracted a lot of attention. Now, an increasing number of students are receiving education, which has resulted in a heavy workload for students. At the same time, education has been continuously und…	303
New rules for primary and secondary schools, extracurricular tutoring can continue to open, but must meet 'hard' conditions!	Neutral	WeChat	http://mp.weixin.qq.com/s?__biz=MzU1ODgyNjM2Nw==&mid=2247490172&idx=5&sn=45c7dda8aa55cc4188f4392842c63cfa	1500	double reduction，sport	Hui Jokes	2021/10/20 07:00:13	Before reading this article, please click on the 'blue font' above, then click 'follow', so that you can continue to receive articles for free. After continuous calls and demands, the dual-reduction policy has finally been implemented, and students in the nine-year compulsory education stage have also welcomed a rare piece of good news. New regulations for primary and secondary schools have arriv…	3
Enrich your knowledge: What is children's art education like abroad?	Neutral	WeChat	http://mp.weixin.qq.com/s?__biz=MzA4Mzc0OTA1MA==&mid=2656724046&idx=1&sn=3c2ab6cc4e065df7e1f4b02687f2433a	1955	double reduction，sport	Quality EDU	2021/10/20 07:00:00	At the end of the article, you can join the quality education industry exchange group. Nowadays, more and more people in China have realized the importance of children's art education, which is a good phenomenon. Compared with foreign art education systems, China's art education is still not perfect. This requires domestic schools and art education institutions to learn from foreign experiences, …	0
After-school services are fully covered for primary and secondary schools, students are tired, teachers are exhausted: Good education is not about wasting time in school!	Neutral	WeChat	http://mp.weixin.qq.com/s?__biz=MzA3MDQ0MTM4Ng==&mid=2247576302&idx=2&sn=f0043c21c4aa753a161f6cdf7aec3ce7	1239	double reduction，sport	Primary and Secondary School Teaching Materials and Test Papers	2021/10/20 07:00:00	Under the requirement of comprehensive coverage of after-school services in primary and secondary schools, since the start of school in September, after-school services in primary and secondary schools across the country have been carried out in full swing. It is puzzling that not long after the service was launched, many students participating in the after-school service complained of being tire…	414
You may be rich, but it doesn't mean your tutoring is effective, don't bully the poor. By Jumping Mama Education has been constantly improving, always in an effort to alleviate the burden of students' learning, many policies have been introduced, drawing a lot of attention. Now more and more students are receiving education, which leads to a heavy burden of learning, while education is constantly…	Neutral	Baijia	https://baijiahao.baidu.com/s?id=1713947012577238216#1117789536221614710	1500	double reduction，sport	hhlbs	2021/10/20 06:59:34	Article / Jumping Mom Education has been constantly improving, always in order to reduce the burden of students' learning, introduced many policies, have attracted a lot of attention, now more and more students receive education, which leads to a heavy burden of students' learning, at the same time, education has been constantly reforming, education departments have been constantly introducing ne…	303
Taking so many subjects, even if twenty minutes of homework are assigned for each subject, how much time would that add up to? Moreover, can some subjects be done in twenty minutes? Taking fewer subjects and making the exams simpler would truly reduce the burden. By Jumping Mama Education has been constantly improving, always in an effort to alleviate the burden of students' learning, many polici…	Neutral	Baijia	https://baijiahao.baidu.com/s?id=1713947012577238216#1117789528146887710	1500	double reduction，sport	blueangle8008	2021/10/20 06:58:13	So many subjects, even if each subject is assigned twenty minutes of homework, how much time does it take in total? Article / Jumping Mom Education has been constantly improving, always in order to reduce the burden of students' learning, introduced many policies, have attracted a lot of attention, now more and more students receive education, which leads to a heavy burden of students' learning, …	0
You can't tell they're highly educated, they're just there for the food and money. Education, as represented by 'Jumping Mom', is constantly being improved, always with the aim of reducing the burden on students, introducing many policies that have attracted a lot of attention. Now more and more students are receiving education, which leads to a heavy burden on students. At the same time, educati…	Neutral	Baijia	https://baijiahao.baidu.com/s?id=1713947012577238216#1117789521746538618	1500	double reduction，sport	hhlbs	2021/10/20 06:57:09	Article / Jumping Mom Education has been constantly improving, always in order to reduce the burden of students' learning, introduced many policies, have attracted a lot of attention, now more and more students receive education, which leads to a heavy burden of students' learning, at the same time, education has been constantly reforming, education departments have been constantly introducing ne…	303
According to your way of thinking, as long as parents and students are willing, training institutions can give extra lessons to students anytime? If that's the case, how can the 'Double Reduction' policy be implemented? Are the regulations and requirements for training institutions all wrong? Education, as represented by 'Jumping Mom', is constantly being improved, always with the aim of reducing…	Negative	Baijia	https://baijiahao.baidu.com/s?id=1713947012577238216#1117789520447275117	1500	double reduction，sport	Le Xiaoyao 4ac31	2021/10/20 06:56:56	According to your statement, as long as parents and students are willing, training institutions can give extra lessons to students at any time. If that's the case, how can the 'Double Reduction' policy be implemented? Are the regulations and requirements for training institutions wrong? The education of Tiaotiao Mama has been constantly improving, always aiming to alleviate the burden of students…	0
First, take the middle school entrance exam, that's the priority! Education, as represented by 'Jumping Mom', is constantly being improved, always with the aim of reducing the burden on students, introducing many policies that have attracted a lot of attention. Now more and more students are receiving education, which leads to a heavy burden on students. At the same time, education is constantly …	Neutral	Baijia	https://baijiahao.baidu.com/s?id=1713947012577238216#1117789507170930113	1500	double reduction，sport	Rui Zhi Yong 9P	2021/10/20 06:54:44	The education of Tiaotiao Mama has been constantly improving, always aiming to alleviate the burden of students' studies. Many policies have been introduced and have attracted a lot of attention. Now more and more students are receiving education, which leads to a heavy burden of studies. At the same time, education has been constantly reforming. The education authorities have been continuously i…	303
The proposal to write 'Insist on the whole-process people's democracy' into the local organization law. The draft of the Family Education Promotion Law has undergone a third review, echoing the requirements of the 'Double Reduction' policy. The draft amendment to the Anti-Monopoly Law was submitted for the first time for deliberation.	Neutral	Wenhui Electronic Newspaper	http://client.whb.cn/new/index.php?option=com_m_news&task=news&date=2021-10-20&id=226232	1414	double reduction，sport	Wenhui Electronic Newspaper	2021/10/20 06:54:37	暂时无法生成对应内容	0
Morning Reading | 24 positive cases in 7 provinces including Beijing! Multiple tourist groups infected! Tianjin has issued new requirements for epidemic prevention and control for two consecutive days!	Neutral	NetEase Number	https://c.m.163.com/news/a/GMO0G61F0550LJ66.html	1500	double reduction，sport	Tianjin Broadcasting	2021/10/20 06:52:50	暂时无法生成对应内容	11
Improve the quality of teachers, increase teachers' treatment, implement a last place elimination mechanism. Education, as represented by 'Jumping Mom', is constantly being improved, always with the aim of reducing the burden on students, introducing many policies that have attracted a lot of attention. Now more and more students are receiving education, which leads to a heavy burden on students.…	Neutral	Baijia	https://baijiahao.baidu.com/s?id=1713947012577238216#1117789491961734010	1500	double reduction，sport	Shou Jing Guan Fu	2021/10/20 06:52:11	To improve the quality of teachers, enhance their treatment, and implement a last-place elimination mechanism, Wen/ Tiaotiao Mama Education has been constantly improving. It has been working to reduce the burden of students' studies and has introduced many policies that have attracted a lot of attention. Now, an increasing number of students are receiving education, which has led to a heavy burde…	303
24 positive cases in 7 provinces including Beijing! Multiple tourist groups infected! Tianjin has issued new requirements for epidemic prevention and control for two consecutive days!	Positive	Sina Finance Headlines	http://cj.sina.com.cn/articles/view/3314280193/vc58be701020015dsu	1500	double reduction，sport	Tianjin Broadcasting	2021/10/20 06:52:00	The weather today will be clear with some clouds during the day, with southwest winds of 2-3 levels, and a 20% chance of precipitation; at night, it will be cloudy to clear with southwest winds of 2-3 levels and a 20% chance of precipitation. The high temperature will be 15°C and the low temperature 6°C. The spokesperson for the Ministry of National Defense, Tan Kefei, responded to reporters' que…	11
24 positive cases in 7 provinces including Beijing! Multiple tourist groups infected! Tianjin has issued new requirements for epidemic prevention and control for two consecutive days!	Neutral	Sina Viewpoints	https://k.sina.cn/article_3314280193_vc58be701020015dsu.html	1500	double reduction，sport	Tianjin Broadcasting	2021/10/20 06:52:00	Weather: Clear to cloudy during the day with southwest winds of 2-3 levels, precipitation probability of 20%; at night, cloudy to clear, southwest winds of 2-3 levels, precipitation probability of 20%; the highest temperature is 15°C, the lowest temperature is 6°C. The spokesperson for the Ministry of National Defense, Tan Kefei, expressed serious concern over the U.S. nuclear submarine collision…	11
[Praise] Editor's Note: 'Improving the after-school service level of schools and meeting the diverse needs of students' is the clear requirement of the 'Double Reduction' policy. After a period of practice, compulsory education schools across various regions have accumulated rich experience in promoting after-school services, but they are also facing certain practical problems. How to realistical…	Positive	Toutiao	https://weitoutiao.zjurl.cn/ugc/share/wap/comment/7020913668624122654/#fc710d44a49ce3ab02ab6cf5126e533a	1500	double reduction，sport	Toutiao User	2021/10/20 06:50:55	Editor's note: 'Enhancing after-school services at schools to meet the diverse needs of students' is the clear requirement of the 'Double Reduction' policy. After a period of practice, compulsory education schools across various regions have accumulated rich experience in promoting after-school services and are also facing certain practical issues. How to realistically solve problems is necessary…	11
No matter how things change, I will still give my child extra lessons [smiley] Education, as represented by 'Jumping Mom', is constantly being improved, always with the aim of reducing the burden on students, introducing many policies that have attracted a lot of attention. Now more and more students are receiving education, which leads to a heavy burden on students. At the same time, education i…	Neutral	Baijia	https://baijiahao.baidu.com/s?id=1713947012577238216#1117789480251568112	1500	double reduction，sport	Sarsh12	2021/10/20 06:50:14	By Mama Jump. Education is constantly being improved to reduce the burden on students' learning. Many policies have been introduced and have attracted a lot of attention. Now more and more students are receiving education, which leads to a heavy burden on students. At the same time, education is constantly reforming, and education authorities are continuously introducing new policies, which attra…	303
Double Reduction 'Shockwave': Proposed to be clarified into law to avoid increasing the burden on students in compulsory education	Neutral	WeChat	http://mp.weixin.qq.com/s?__biz=MzI4MDQyMjA3MA==&mid=2247511477&idx=2&sn=1c1ad95ea4364bc50970ceecb3b3c7fc	1500	double reduction，sport	Click to follow??	2021/10/20 06:48:00	On October 18th, the spokesperson for the Standing Committee of the National People's Congress, Zang Tiewei, introduced at a press conference that some parents are experiencing anxiety in family education, with some placing too much academic burden on their minor children, and others being lax in discipline or not knowing how to discipline their children's addiction to the internet, etc. We need …	1
Tutoring should be case-by-case. If the child wants to learn, tutoring is useful; if the child is forced to learn, tutoring is useless. Education has been constantly improving, always in an effort to reduce the burden on students, and has introduced many policies that have attracted a lot of attention. Now, more and more students are receiving education, which leads to a heavy burden on students,…	Neutral	Baijia	https://baijiahao.baidu.com/s?id=1713947012577238216#1117789461296597710	1500	double reduction，sport	Wu Zhiyun gY	2021/10/20 06:47:05	After-school tutoring should be considered on a case-by-case basis. If the child is willing to learn, tutoring is useful; if the child is forced to learn, tutoring is useless. By Mama Jump. Education is constantly being improved to reduce the burden on students' learning. Many policies have been introduced and have attracted a lot of attention. Now more and more students are receiving education, …	0
As a parent, I think choosing tutoring is a reluctant choice. If others are tutoring and you're not, you're afraid of falling behind. In reality, you know what results will come out of tutoring. Many parents will say, 'Just tutor, so there won't be any regrets in the future.' Education has been constantly improving, always in an effort to reduce the burden on students, and has introduced many pol…	Negative	Baijia	https://baijiahao.baidu.com/s?id=1713947012577238216#1117789458327369711	1500	double reduction，sport	The real version of the dream world	2021/10/20 06:46:35	I believe that as a parent, choosing after-school tutoring is a reluctant choice. If others are tutoring and you are not, you are afraid of falling behind. In reality, what results will come from tutoring is uncertain. Many parents would say, 'Tutor just in case, so you won't have regrets in the future.' By Mama Jump. Education is constantly being improved to reduce the burden on students' learni…	0
Heartening news. Education has been constantly improving, always in an effort to reduce the burden on students, and has introduced many policies that have attracted a lot of attention. Now, more and more students are receiving education, which leads to a heavy burden on students, while education continues to reform, and the education authorities keep introducing new policies that attract a lot of…	Neutral	Baijia	https://baijiahao.baidu.com/s?id=1713947012577238216#1117789443530419710	1500	double reduction，sport	Word real cost	2021/10/20 06:44:07	The education provided by Tiaotiao's mother has been constantly improving, always with the aim of alleviating the burden of students' learning. Many policies have been introduced and have attracted a lot of attention. Now, more and more students are receiving education, which leads to a heavy burden of learning. At the same time, the education system is continuously undergoing reforms. The releva…	303
Not even allowing tutoring on weekends, what's the point of keeping classes during the week? Education has been constantly improving, always in an effort to reduce the burden on students, and has introduced many policies that have attracted a lot of attention. Now, more and more students are receiving education, which leads to a heavy burden on students, while education continues to reform, and t…	Neutral	Baijia	https://baijiahao.baidu.com/s?id=1713947012577238216#1117789441074910313	1501	double reduction，sport	The gentleman of the bandits	2021/10/20 06:43:43	The education provided by Tiaotiao's mother has been constantly improving, always with the aim of alleviating the burden of students' learning. Many policies have been introduced and have attracted a lot of attention. Now, more and more students are receiving education, which leads to a heavy burden of learning. At the same time, the education system is continuously undergoing reforms. The releva…	303
You've misunderstood my meaning. I also have two children in school. Seeing the students around us who get tutoring and it has no effect, my children don't want to do it. It's unnecessary; they'll understand eventually. Education has been constantly improving, always in an effort to reduce the burden on students, and has introduced many policies that have attracted a lot of attention. Now, more a…	Neutral	Baijia	https://baijiahao.baidu.com/s?id=1713947012577238216#1117789408897774414	1500	double reduction，sport	hhlbs	2021/10/20 06:38:21	You've misunderstood my meaning. I also have two children in school. Seeing the students around who take extra lessons and achieve no effect, my children don't want to do it either. It's unnecessary; they will understand later. The education provided by Tiaotiao's mother has been constantly improving, always with the aim of alleviating the burden of students' learning. Many policies have been int…	0
Misleading students. Education has been constantly improving, always in an effort to reduce the burden on students, and has introduced many policies that have attracted a lot of attention. Now, more and more students are receiving education, which leads to a heavy burden on students, while education continues to reform, and the education authorities keep introducing new policies that attract a lo…	Neutral	Baijia	https://baijiahao.baidu.com/s?id=1713947012577238216#1117789401403353014	1500	double reduction，sport	Gusu Xiuyan 5J	2021/10/20 06:37:06	The education provided by Tiaotiao's mother has been constantly improving, always with the aim of alleviating the burden of students' learning. Many policies have been introduced and have attracted a lot of attention. Now, more and more students are receiving education, which leads to a heavy burden of learning. At the same time, the education system is continuously undergoing reforms. The releva…	303
The country is wiser than you think. With an attitude like yours, tutoring won't help at all, you fool. Education has been constantly improving, always in an effort to reduce the burden on students, and has introduced many policies that have attracted a lot of attention. Now, more and more students are receiving education, which leads to a heavy burden on students, while education continues to re…	Neutral	Baijia	https://baijiahao.baidu.com/s?id=1713947012577238216#1117789400701907513	1500	double reduction，sport	hhlbs	2021/10/20 06:36:59	The country is wiser than you think. With your mindset, extra lessons won't help. Foolish. The education provided by Tiaotiao's mother has been constantly improving, always with the aim of alleviating the burden of students' learning. Many policies have been introduced and have attracted a lot of attention. Now, more and more students are receiving education, which leads to a heavy burden of lear…	303
Firmly Support the Closure of After-School Tutoring Institutions. Article by Jumping Mama: Education has been continuously improving, always with the aim of reducing the academic burden on students. Many policies have been introduced and have received a lot of attention. Now more and more students are receiving an education, which leads to a heavy academic burden. At the same time, education is c…	Neutral	Baijia	https://baijiahao.baidu.com/s?id=1713947012577238216#1117789400661628018	1500	double reduction，sport	Blade dies 3Y	2021/10/20 06:36:58	The education provided by Tiaotiao's mother has been constantly improving, always with the aim of alleviating the burden of students' learning. Many policies have been introduced and have attracted a lot of attention. Now, more and more students are receiving education, which leads to a heavy burden of learning. At the same time, the education system is continuously undergoing reforms. The releva…	303
Morning Reading | 24 Positive Cases in 7 Provinces Including Beijing! Multiple Tour Groups Infected! Tianjin Continuously Issues New Requirements for Epidemic Prevention and Control for Two Days Straight!	Neutral	Tencent Viewpoints	https://post.mp.qq.com/kan/article/1204710749-1812457210.html?_wv=2147483777&sig=eb5ddd5c5ce47a0d938b556ebe69a575&article_id=1812457210&time=1634683025&_pflag=1&x5PreFetch=1&rowkey=513616f484b49952&cc_media_type=10001	1500	double reduction，sport	Tianjin Broadcasting	2021/10/20 06:36:15	Weather: Clear to partly cloudy during the day, southwest wind 2-3 levels, 20% chance of precipitation; At night, cloudy to clear, southwest wind 2-3 levels, 20% chance of precipitation; The highest temperature is 15°C, the lowest temperature is 6°C. The spokesperson for the Ministry of National Defense, Tan Ke Fei, expressed serious concern over the collision accident of the U.S. nuclear submari…	11
Did I Say Not to Go to School? Have Tutoring Centers Produced Good Students? Article by Jumping Mama: Education has been continuously improving, always with the aim of reducing the academic burden on students. Many policies have been introduced and have received a lot of attention. Now more and more students are receiving an education, which leads to a heavy academic burden. At the same time, edu…	Neutral	Baijia	https://baijiahao.baidu.com/s?id=1713947012577238216#1117789389404796515	1500	double reduction，sport	hhlbs	2021/10/20 06:35:06	Article by / Jumping Mother Education has been constantly improving, always in an effort to reduce the burden of learning for students, many policies have been introduced and have attracted a lot of attention. Now more and more students are receiving education, which leads to a heavy burden of learning. At the same time, education has been constantly reforming, and educational departments have be…	6
Attending Vocational High School Has Nothing to Do with Wealth or Poverty, Tutoring Centers Do Not Guarantee You Won't Attend Vocational High School; It's Merely Psychological Comfort. Article by Jumping Mama: Education has been continuously improving, always with the aim of reducing the academic burden on students. Many policies have been introduced and have received a lot of attention. Now more…	Neutral	Baijia	https://baijiahao.baidu.com/s?id=1713947012577238216#1117789378989569210	1500	double reduction，sport	hhlbs	2021/10/20 06:33:22	Attending vocational high school has nothing to do with being rich or poor, training institutions do not guarantee that you will not attend vocational high school, training institutions are just psychological comfort. Article by / Jumping Mother Education has been constantly improving, always in an effort to reduce the burden of learning for students, many policies have been introduced and have a…	0
Morning Reading | 24 Positive Cases in 7 Provinces Including Beijing! Multiple Tour Groups Infected! Tianjin Continuously Issues New Requirements for Epidemic Prevention and Control for Two Days Straight!	Neutral	Sina Viewpoints	https://k.sina.cn/article_3314280193_vc58be701019015dsf.html	1500	double reduction，sport	Tianjin Broadcasting	2021/10/20 06:31:42	Weather: Clear to partly cloudy during the day, southwest wind 2-3 levels, 20% chance of precipitation; At night, cloudy to clear, southwest wind 2-3 levels, 20% chance of precipitation; The highest temperature is 15°C, the lowest temperature is 6°C. The spokesperson for the Ministry of National Defense, Tan Ke Fei, expressed serious concern over the collision accident of the U.S. nuclear submari…	11
Morning Reading | 24 Positive Cases in 7 Provinces Including Beijing! Multiple Tour Groups Infected! Tianjin Continuously Issues New Requirements for Epidemic Prevention and Control for Two Days Straight!	Neutral	Tencent Network	https://new.qq.com/omn/20211020/20211020A00YX300	1500	double reduction，sport	Tianjin Broadcasting	2021/10/20 06:31:42	Weather: Clear to partly cloudy during the day, southwest wind 2-3 levels, 20% chance of precipitation; At night, cloudy to clear, southwest wind 2-3 levels, 20% chance of precipitation; The highest temperature is 15°C, the lowest temperature is 6°C. The spokesperson for the Ministry of National Defense, Tan Ke Fei, expressed serious concern over the collision accident of the U.S. nuclear submari…	11
Morning Reading | 24 Positive Cases in 7 Provinces Including Beijing! Multiple Tour Groups Infected! Tianjin Continuously Issues New Requirements for Epidemic Prevention and Control for Two Days Straight!	Neutral	Kuaixun Express	http://kuaibao.qq.com/s/20211020A00YX300	1500	double reduction，sport	Tianjin Broadcasting	2021/10/20 06:31:42	Weather: Clear to partly cloudy during the day, southwest wind 2-3 levels, 20% chance of precipitation; At night, cloudy to clear, southwest wind 2-3 levels, 20% chance of precipitation; The highest temperature is 15°C, the lowest temperature is 6°C. The spokesperson for the Ministry of National Defense, Tan Ke Fei, expressed serious concern over the collision accident of the U.S. nuclear submari…	11
Regardless of Wealth or Poverty, If the Child Doesn't Perform, Tutoring is Useless. I Have Two Children in School Too, Speaking from Experience, the Wealthy Don't Need Tutoring Centers, and Tutoring Centers Don't Produce Results Either. We'll See the Outcome in a Few Years. Article by Jumping Mama: Education has been continuously improving, always with the aim of reducing the academic burden on s…	Neutral	Baijia	https://baijiahao.baidu.com/s?id=1713947012577238216#1117789367874436618	1500	double reduction，sport	hhlbs	2021/10/20 06:31:31	Regardless of wealth, if the child is not capable,补习 is useless. I have two children in school, and this is based on experience. Whether the rich have training institutions or not, it's the same; even without training institutions, they won't achieve results. We'll see the difference in a few years. Education, thanks to the continuous improvement of policies aimed at reducing the burden on studen…	0
Morning Reading | 24 Positive Cases in 7 Provinces Including Beijing! Multiple Tour Groups Infected! Tianjin Continuously Issues New Requirements for Epidemic Prevention and Control for Two Days Straight!	Neutral	Sina Finance Headlines	http://cj.sina.com.cn/articles/3314280193/vc58be701019015dsf	1500	double reduction，sport	Tianjin Broadcasting	2021/10/20 06:31:00	Weather: Today will be sunny with a chance of clouds during the day, with southwest winds of 2-3 levels and a 20% chance of precipitation; at night, it will be cloudy with a chance of clearing up, with southwest winds of 2-3 levels and a 20% chance of precipitation; the high temperature will be 15°C, and the low temperature will be 6°C. The spokesperson for the Ministry of National Defense, Tan K…	11
Morning Reading | 24 Positive Cases in 7 Provinces Including Beijing! Multiple Tour Groups Infected! Tianjin Continuously Issues New Requirements for Epidemic Prevention and Control for Two Days Straight!	Neutral	Sina Finance Headlines	http://cj.sina.com.cn/articles/view/3314280193/vc58be701019015dsf	1500	double reduction，sport	Tianjin Broadcasting	2021/10/20 06:31:00	Weather: Today will be sunny with a chance of clouds during the day, with southwest winds of 2-3 levels and a 20% chance of precipitation; at night, it will be cloudy with a chance of clearing up, with southwest winds of 2-3 levels and a 20% chance of precipitation; the high temperature will be 15°C, and the low temperature will be 6°C. The spokesperson for the Ministry of National Defense, Tan K…	11
Comprehensive After-School Services for Primary and Secondary Schools, Students Complain of Tiredness and Teachers of Exhaustion, Good Education is Not About Wasting Time in School!	Neutral	WeChat	http://mp.weixin.qq.com/s?__biz=MzAxOTUxNTQ1Ng==&mid=2650671898&idx=1&sn=98511845502698360dffa6b3d5d0d042	1492	double reduction，sport	Middle School Entrance Exam English	2021/10/20 06:30:00	Under the requirement of comprehensive coverage of after-school services in primary and secondary schools, since the start of the new school year in September, after-school services in various primary and secondary schools have been actively and vigorously carried out in an all-encompassing manner. It is puzzling that shortly after the initiation of this service, many students participating in af…	414
Large Scale, High Proportion! After Two Months of New Policies in Beijing, Initial Results Are Evident! The Era of Institutionalized Rotation for Principals and Teachers May Have Arrived.	Neutral	WeChat	http://mp.weixin.qq.com/s?__biz=Mzg5MzAyNzY1Mw==&mid=2247544649&idx=1&sn=9aa9ef5abc7d7f5e8baebfc97ece3d75	5678	double reduction，sport	Headmaster's meeting	2021/10/20 06:30:00	On August 25th, the Beijing Municipal Education Commission announced that in the new semester, Beijing will comprehensively and largely promote the exchange and rotation of principals and teachers in public schools at the compulsory education stage. The spokesperson for the Municipal Education Commission, Li Yi, said that these three entities are also the three dimensions of exchange and rotation…	0
You have been constantly improving the education system, dedicated to alleviating the burden on students, and have introduced many policies that have attracted a lot of attention. Now more and more students are receiving education, which leads to a heavy burden on students. At the same time, the education system is constantly undergoing reforms, and the education departments keep introducing new …	Neutral	Baijia	https://baijiahao.baidu.com/s?id=1713947012577238216#1117789351741596318	1500	double reduction，sport	hhlbs	2021/10/20 06:28:49	The education of Tiaotiao's mother has been constantly improving, always in an effort to reduce the burden on students, and has introduced many policies that have attracted a lot of attention. Now, more and more students are receiving education, which leads to a heavy learning load for students. At the same time, education has been constantly reforming. The relevant departments of education have …	303
Learning is about self-study, not just cramming. Self-study truly enhances your abilities. You have been constantly improving the education system, dedicated to alleviating the burden on students, and have introduced many policies that have attracted a lot of attention. Now more and more students are receiving education, which leads to a heavy burden on students. At the same time, the education s…	Neutral	Baijia	https://baijiahao.baidu.com/s?id=1713947012577238216#1117789329487822817	1500	double reduction，sport	Rui Shuimuyanhua 123	2021/10/20 06:25:07	Learning is about self-study, not just补课补课补课. Self-study truly improves your abilities. /Tiaotiao Mama Education has been constantly improving, always aiming to reduce the burden on students, and has introduced many policies that have attracted a lot of attention. Now more and more students are receiving education, which leads to a heavy burden on students. At the same time, education is constant…	6
We must stop all kinds of tutoring! Students have a hard day at school, and they should know that this is brain work! Online tutoring must be eradicated!! It would be fair if no one tutored! You have been constantly improving the education system, dedicated to alleviating the burden on students, and have introduced many policies that have attracted a lot of attention. Now more and more students a…	Neutral	Baijia	https://baijiahao.baidu.com/s?id=1713947012577238216#1117789312131376016	1500	double reduction，sport	Rui Shuimuyanhua 123	2021/10/20 06:22:13	We must put an end to all kinds of extra lessons! How hard it is for students to have a day of school, remember this is mental work! Online extra lessons must be eradicated!!! If no one takes extra lessons, it will be fair! /Tiaotiao Mama Education has been constantly improving, always aiming to reduce the burden on students, and has introduced many policies that have attracted a lot of attention…	0
Attending training institutions is not necessarily because of poor study skills, nor does it mean that you need to attend tutoring. If a child has the need and it doesn't add much pressure, why not? Many children around me are in this situation. You have been constantly improving the education system, dedicated to alleviating the burden on students, and have introduced many policies that have att…	Neutral	Baijia	https://baijiahao.baidu.com/s?id=1713947012577238216#1117789296494425811	1500	double reduction，sport	Peng Hongyuan 7v	2021/10/20 06:19:37	If the child has this need and it doesn't add much pressure, many children around me are in this situation. /Tiaotiao Mama Education has been constantly improving, always aiming to reduce the burden on students, and has introduced many policies that have attracted a lot of attention. Now more and more students are receiving education, which leads to a heavy burden on students. At the same time, e…	0
Cancel it, children are more tired during the week than on weekends. You have been constantly improving the education system, dedicated to alleviating the burden on students, and have introduced many policies that have attracted a lot of attention. Now more and more students are receiving education, which leads to a heavy burden on students. At the same time, the education system is constantly un…	Neutral	Baijia	https://baijiahao.baidu.com/s?id=1713947012577238216#1117789278198965416	1500	double reduction，sport	Xuxu Weifeng 123	2021/10/20 06:16:34	Yes, education institutions should ensure the qualifications, safety, and fees of training institutions. /Tiaotiao Mama Education has been constantly improving, always aiming to reduce the burden on students, and has introduced many policies that have attracted a lot of attention. Now more and more students are receiving education, which leads to a heavy burden on students. At the same time, educ…	303
Yes, educational institutions should ensure the qualifications, safety, and fees of training institutions. You have been constantly improving the education system, dedicated to alleviating the burden on students, and have introduced many policies that have attracted a lot of attention. Now more and more students are receiving education, which leads to a heavy burden on students. At the same time,…	Neutral	Baijia	https://baijiahao.baidu.com/s?id=1713947012577238216#1117789278085395817	1500	double reduction，sport	plqin0919	2021/10/20 06:16:33	Yes, education institutions should ensure the qualifications, safety, and fees of training institutions. /Tiaotiao Mama Education has been constantly improving, always aiming to reduce the burden on students, and has introduced many policies that have attracted a lot of attention. Now more and more students are receiving education, which leads to a heavy burden on students. At the same time, educ…	6
If the comments in the comment section were written with pen and paper in the past, it is believed that ink and paper would definitely go up in price, and so would wood. This would be a huge contribution to economic development. You have been constantly improving the education system, dedicated to alleviating the burden on students, and have introduced many policies that have attracted a lot of a…	Neutral	Baijia	https://baijiahao.baidu.com/s?id=1713947012577238216#1117789268284232012	1500	double reduction，sport	Kang Lv Xiahou 3C	2021/10/20 06:14:55	If all these comments in the comment section were written with pen and paper in the past, I believe ink and paper would definitely go up in price, and so would wood, which would be a huge contribution to the development of the economy. /Tiaotiao Mama Education has been constantly improving, always aiming to reduce the burden on students, and has introduced many policies that have attracted a lot …	0
This can be tried and error. Education has been constantly improved to reduce the burden on students, and many policies have been introduced, gaining a lot of attention. Now more and more students are receiving education, which leads to a heavy burden on students, while education is constantly reforming. The education authorities keep introducing new policies, gaining a lot.	Neutral	Baijia	https://baijiahao.baidu.com/s?id=1713947012577238216#1117789251329781710	1500	double reduction，sport	A smile from the heart Y	2021/10/20 06:12:05	The education of Tiaotiao's mother has been constantly improving, always in an effort to reduce the burden of students' learning. Many policies have been introduced and have attracted a lot of attention. Now, more and more students are receiving education, which leads to a heavy burden of study. At the same time, education has been continuously reforming, and the relevant educational departments …	303
Because weekends are not allowed, only Monday to Friday. If you don't want to learn, you don't have to. I just don't understand why you don't want to learn and also don't allow others to learn. The college entrance examination is a competitive system, yet at the preparation stage, fairness is required. Is this too much to ask? Education has been constantly improved to reduce the burden on student…	Negative	Baijia	https://baijiahao.baidu.com/s?id=1713947012577238216#1117789245059354514	1500	double reduction，sport	Juanyuan Pn	2021/10/20 06:11:02	If you don't want to study, you don't have to. I just can't understand why some people don't want to study and don't allow others to study either. The college entrance examination is a competitive system, but during the preparation stage, fairness is required. Is this asking too much? The education of Tiaotiao's mother has been constantly improving, always in an effort to reduce the burden of stu…	0
If neither teachers, classmates, nor parents are satisfied, then cancel it? Return to the original schedule for going to school and coming back. Since the implementation of the Double Reduction policy, most schools have adopted the 5+2 policy. Because teachers pay additional fees, many schools charge parents unequal additional time fees, but some parents still feel that this fee should not be pai…	Neutral	Baijia	https://baijiahao.baidu.com/s?id=1714028894688270558#1117789244127523313	1500	double reduction，sport	If mayiHMfD	2021/10/20 06:10:53	Since the implementation of the Double Reduction policy, most schools have adopted a 5, but some parents believe that education should be a public welfare, and teachers should receive free services, or local funds should be allocated. There are precedents showing that local schools have sufficient financial resources to supplement these services, so parents do not need to pay extra fees. However,…	7
Don't blame the teachers, now students can't be hit, some parents spoil their children too much, so teachers can't teach the children. Education has been constantly improved to reduce the burden on students, introducing many policies, gaining a lot of attention. Now more and more students are receiving education, which leads to a heavy burden on students, while education is constantly reforming.	Neutral	Baijia	https://baijiahao.baidu.com/s?id=1713947012577238216#1117789243895106216	1500	double reduction，sport	The far-off fence far-off fence 7	2021/10/20 06:10:51	You can't blame the teachers; nowadays, students can't be hit, some parents spoil their children too much, so teachers can't teach the children. The education of Tiaotiao's mother has been constantly improving, always in an effort to reduce the burden of students' learning. Many policies have been introduced and have attracted a lot of attention. Now, more and more students are receiving educatio…	0
Are you a real parent?? Education has been constantly improved to reduce the burden on students, introducing many policies, gaining a lot of attention. Now more and more students are receiving education, which leads to a heavy burden on students, while education is constantly reforming. The education authorities keep introducing new policies, gaining a lot.	Neutral	Baijia	https://baijiahao.baidu.com/s?id=1713947012577238216#1117789243468793015	1501	double reduction，sport	A smile from the heart Y	2021/10/20 06:10:47	The education of Tiaotiao's mother has been constantly improving, always in an effort to reduce the burden of students' learning. Many policies have been introduced and have attracted a lot of attention. Now, more and more students are receiving education, which leads to a heavy burden of study. At the same time, education has been continuously reforming, and the relevant educational departments …	303
@All, today is October 20, 2021, Wednesday, September 15th 1. National Development and Reform Commission: Firmly commit to not shutting off power and not limiting civil power, and legally intervene in coal prices; 2. Guangdong Provincial Energy Bureau: Public institutions stop using air conditioning when the summer ambient temperature is below 30°C and the winter ambient temperature is above 5°C;…	Neutral	Sina Weibo	https://weibo.com/6502105742/KDy2Cv8xO	1043	double reduction，sport	Shenzhen Maijia Di Lighting Appliances	2021/10/20 06:10:29	1. National Development and Reform Commission: resolutely ensure that power limits do not lead to blackouts, power limits do not restrict civilian use, and intervene in coal prices by law; 2. Guangdong Provincial Energy Bureau: public institutions stop using air conditioning when the summer ambient temperature is below 30°C and the winter ambient temperature is above 5°C; 3. Major breakthrough! C…	0
@All, today is October 20, 2021, Wednesday, September 15th 1. National Development and Reform Commission: Firmly commit to not shutting off power and not limiting civil power, and legally intervene in coal prices; 2. Guangdong Provincial Energy Bureau: Public institutions stop using air conditioning when the summer ambient temperature is below 30°C and the winter ambient temperature is above 5°C;…	Neutral	懂车帝	https://m.dcdapp.com/motor/m/feed/detail?group_id=1714087694988292	1230	double reduction，sport	Shenzhen Maijia Di Lighting	2021/10/20 06:10:10	1, NDRC: Firmly implement power rationing without power outages, limit power without limiting civil use, and legally intervene in coal prices; 2, Guangdong Provincial Energy Bureau: Public institutions stop using air conditioning when the summer ambient temperature is below 30°C and the winter ambient temperature is above 5°C; 3, Major breakthrough! The world's largest thrust integral solid rocke…	1
@Everyone, today is October 20, 2021, the fifteenth day of the ninth lunar month, Wednesday. 1. National Development and Reform Commission: We must resolutely ensure that power rationing does not result in power outages and that power rationing does not affect civilian use, and legally intervene in coal prices. 2. Guangdong Provincial Energy Bureau: Public institutions should stop using air condi…	Neutral	Toutiao	http://www.toutiao.com/item/1714087694988292/	1230	double reduction，sport	Shenzhen Maijia Di Lighting	2021/10/20 06:10:10	1, NDRC: Firmly implement power rationing without power outages, limit power without limiting civil use, and legally intervene in coal prices; 2, Guangdong Provincial Energy Bureau: Public institutions stop using air conditioning when the summer ambient temperature is below 30°C and the winter ambient temperature is above 5°C; 3, Major breakthrough! The world's largest thrust integral solid rocke…	1
You think rich kids don't do anything and just tell their kids before the middle school exam: Great, after the exam you can go to vocational school! If that's the case, how can they become 'rich'? By / Jumping Mom. Education is constantly improving, always in order to reduce the burden of students' learning, has introduced many policies, has attracted a lot of attention. Now more and more students	Neutral	Baijia	https://baijiahao.baidu.com/s?id=1713947012577238216#1117789234937562117	1500	double reduction，sport	A smile from the heart Y	2021/10/20 06:09:21	You think the children of the wealthy do nothing and just wait for the middle school entrance exam to tell their children: Good news, after the exam, you can go to vocational school! If that's the case, how can they become 'rich'? Article by Jumping Mom Education is constantly improving, always in an effort to reduce the burden of students' learning,推出了很多政策, has attracted a lot of attention, now …	0
Daring to say, there is no child who can't learn, this sentence severely violates science and you also believe it [Left捂脸][Left捂脸][Left捂face] By / Jumping Mom. Education is constantly improving, always in order to reduce the burden of students' learning, has introduced many policies, has attracted a lot of attention. Now more and more students	Neutral	Baijia	https://baijiahao.baidu.com/s?id=1713947012577238216#1117789216328242814	1500	double reduction，sport	Juanyuan Pn	2021/10/20 06:06:15	Dare to say, there is no child who can't learn, this statement that severely violates science you believe[捂脸][捂脸][捂脸], Article by Jumping Mom Education is constantly improving, always in an effort to reduce the burden of students' learning,推出了很多政策, has attracted a lot of attention, now more and more students are receiving education, which leads to a heavy burden on students' learning, while educa…	52
Is that so, the student's grades are not going up, the school teacher is not looking for their own teaching problems, but asking the parents why they are not managing the students well to improve their grades, what can parents do but look for training classes By / Jumping Mom. Education is constantly improving, always in order to reduce the burden of students' learning, has introduced many polici…	Negative	Baijia	https://baijiahao.baidu.com/s?id=1713947012577238216#1117789212300623510	1500	double reduction，sport	A smile from the heart Y	2021/10/20 06:05:35	Is that so, student grades are not going up, school teachers are not looking for problems in their own teaching, but blaming parents for not managing their students well to improve grades, what can parents do but look for training classes, Article by Jumping Mom Education is constantly improving, always in an effort to reduce the burden of students' learning,推出了很多政策, has attracted a lot of attent…	0
You're thinking too much, the education syllabus is there, it does not allow teachers to go beyond the syllabus. The reason for going beyond the syllabus in the college entrance exam and middle school entrance exam is for selection, school education does not allow going beyond the syllabus in order to make your child happy learning. Don't you understand? By / Jumping Mom. Education is constantly …	Neutral	Baijia	https://baijiahao.baidu.com/s?id=1713947012577238216#1117789198940447610	1500	double reduction，sport	Juanyuan Pn	2021/10/20 06:03:21	You're overthinking, the education syllabus is there, it does not allow teachers to go beyond the syllabus, the purpose of going beyond the syllabus in the college entrance and middle school entrance exams is for selection, school education does not allow going beyond the syllabus to allow your child to learn happily, Article by Jumping Mom Education is constantly improving, always in an effort t…	0
Hahaha By / Jumping Mom. Education is constantly improving, always in order to reduce the burden of students' learning, has introduced many policies, has attracted a lot of attention. Now more and more students are receiving education, which leads to a heavy burden of learning, at the same time education is constantly reforming, educational departments are constantly introducing new policies, hav…	Neutral	Baijia	https://baijiahao.baidu.com/s?id=1713947012577238216#1117789198183037815	1500	double reduction，sport	Loulan Euro	2021/10/20 06:03:14	Wen/Tiaotiao Mama Education has been constantly improving, always in an effort to reduce the burden of students' studies. Many policies have been introduced, drawing a lot of attention. Now, more and more students are receiving education, which leads to a heavy burden on students. At the same time, education continues to reform. The relevant education departments keep introducing new policies, at…	303
No reason, no right or wrong, if you say you can't, then you can't, that's it. By / Jumping Mom. Education is constantly improving, always in order to reduce the burden of students' learning, has introduced many policies, has attracted a lot of attention. Now more and more students are receiving education, which leads to a heavy burden of learning, at the same time education is constantly reformi…	Neutral	Baidu Baijia	https://baijiahao.baidu.com/s?id=1713947012577238216#1117789178648904417	1500	double reduction，sport	Set sail not alone	2021/10/20 05:59:58	There is no reason, no right or wrong, if you say you can't, then you can't, that's all there is to it. Wen/Tiaotiao Mama Education has been constantly improving, always in an effort to reduce the burden of students' studies. Many policies have been introduced, drawing a lot of attention. Now, more and more students are receiving education, which leads to a heavy burden on students. At the same t…	1
昂立教育 stock price 'four consecutive board', but vocational education business revenue share is less than 5%	Neutral	5 Panda Network	http://www.5panda.com/thread-1831984-1-1.html	1500	double reduction，sport	Red-necked crane	2021/10/20 05:59:00	Original title: Onlead Education stock price 'four consecutive boards', but vocational education business revenue does not account for more than 5% Image source: TuChong, Onlead Education stated that there are no major information that should be disclosed but not yet disclosed, and there are no major events that affect the abnormal fluctuation of the company's stock price. The 'Securities Daily' …	24
Good morning! [Micro Report] October 20, 2021, the fifteenth day of the ninth lunar month, Wednesday	Neutral	WeChat	http://mp.weixin.qq.com/s?__biz=MzA5MjU3NDIzMg==&mid=2451880403&idx=1&sn=a79a40928b63fe896c90cc67802fa9a5	1267	double reduction，sport	Morning words micro report	2021/10/20 05:58:59	October 20th, the fifteenth of September, Wednesday 1. National Development and Reform Commission: resolutely ensure power cuts without power failure, power limits without affecting civilian use, legally intervene in coal prices; 2. Guangdong Provincial Energy Bureau: stop using air conditioning when the ambient temperature in public institutions is below 30°C in summer and above 5°C in winter; 3…	0
Pinyin should be learned at home; not teaching your child pinyin makes you an不合格的家长. Mother Tiger's education is constantly being improved to reduce the burden on students, introducing many policies that have attracted a lot of attention. Now, more and more students are receiving education, which leads to a heavy burden for students, while education is continuously undergoing reforms. The educati…	Negative	Baidu Baijia	https://baijiahao.baidu.com/s?id=1713947012577238216#1117789171477432212	1500	double reduction，sport	Jin Zichuan	2021/10/20 05:58:47	Pinyin should be learned at home, if you don't teach your child pinyin, you are an不合格的家长不合格 (unqualified) parent. Wen/Tiaotiao Mama Education has been constantly improving, always in an effort to reduce the burden of students' studies. Many policies have been introduced, drawing a lot of attention. Now, more and more students are receiving education, which leads to a heavy burden on students. At …	6
It's not that we don't welcome such schools; they should be like this. Let those who want to study, study well. However, the current problem is double standards. If you're going to implement 'double reduction', be fair to everyone. If you can't be fair, don't do it. The current situation shows that 'double reduction' is just a mess, thought up by a few people without doing detailed research or a …	Neutral	Baidu Baijia	https://baijiahao.baidu.com/s?id=1713922549070012591#1117789169448078301	252	double reduction，sport	Countless netizens	2021/10/20 05:58:26	If you want to study, study hard, but the current problem is double standards. If you are going to implement the double reduction policy, be fair to everyone. If you can't be fair, then don't do it. The current situation shows that the double reduction policy is a mess. It was thought up by a few people, without doing detailed research and professional feasibility analysis, causing a big joke aff…	0
It's time to call it quits. Mother Tiger's education is constantly being improved to reduce the burden on students, introducing many policies that have attracted a lot of attention. Now, more and more students are receiving education, which leads to a heavy burden for students, while education is continuously undergoing reforms. The education department keeps introducing new policies that have at…	Neutral	Baidu Baijia	https://baijiahao.baidu.com/s?id=1713947012577238216#1117789143690169117	1500	double reduction，sport	Jing Zhi like a mountain	2021/10/20 05:54:09	The education of Tiaotiao Mother has been constantly improving, always in an effort to reduce the burden of students' learning, and has introduced many policies that have attracted a lot of attention. Now, more and more students are receiving education, which leads to a heavy burden of study. At the same time, education is constantly undergoing reforms, and the relevant educational departments ha…	303
AngLee Education's stock price has 'four consecutive boards', but vocational education business revenue accounts for less than 5%.	Neutral	Bashu Forum	http://www.phoer.net/thread-3268932-1-1.html	1500	double reduction，sport	Mandarin ducks	2021/10/20 05:54:00	Original title: ONLEAD Education stock price has 'four consecutive boards', but the proportion of vocational education business revenue is less than 5%. ONLEAD Education claims that there is no major information that should be disclosed but has not been disclosed, and there is no major matter that affects the abnormal fluctuation of the company's stock trading price. According to a report by the …	24
This is a real need, an objective fact. Mother Tiger's education is constantly being improved to reduce the burden on students, introducing many policies that have attracted a lot of attention. Now, more and more students are receiving education, which leads to a heavy burden for students, while education is continuously undergoing reforms. The education department keeps introducing new policies.	Neutral	Baidu Baijia	https://baijiahao.baidu.com/s?id=1713947012577238216#1117789139991892010	1500	double reduction，sport	Set sail not alone	2021/10/20 05:53:32	The education of Tiaotiao Mother has been constantly improving, always in an effort to reduce the burden of students' learning, and has introduced many policies that have attracted a lot of attention. Now, more and more students are receiving education, which leads to a heavy burden of study. At the same time, education is constantly undergoing reforms, and the relevant educational departments ha…	303
After seeing the photo of Athena Chu's daughter and Wong Kwong Chung, I realized the depth of paternal love determines the height of a child's happiness!	Neutral	WeChat	http://mp.weixin.qq.com/s?__biz=MzIxNTA0NjY3NQ==&mid=2247546538&idx=1&sn=212e4970703182d060112737002609b3	4676	double reduction，sport	Reader's English	2021/10/20 05:45:00	Bai Yansong expressed the feelings of everyone: it's not that people don't want to get married, it's that they can't afford it; it's not that people don't want to have children, it's that they can't afford to have them. People often say, don't underestimate the power of parents, people see what they are used to, and what they are used to, they will reflect. People often say that sometimes, you ar…	0
3 minutes a day to keep abreast of world events (yesterday, officially launched / hotline announced! Institutions without both licenses are not正规培训机构 / the new round of epidemic has spread to 7 provinces and 26 positive cases)	Neutral	Sina Viewpoints	https://k.sina.cn/article_1746692527_v681c69af0190112us.html	4625	double reduction，sport	Central Plains Network	2021/10/20 05:42:47	On October 19th, Premier Li Keqiang of the State Council attended the 2021 National Double Creation (Innovation and Entrepreneurship) Week at the Great Hall of the People, delivered an important speech, and announced the start of the event. An Israeli dark web intelligence report claimed to have found the truth in the call records of U.S. soldiers, with American scientists researching and leaking…	2
A child's happiness is only temporary. Mother Tiger's education is constantly being improved to reduce the burden on students, introducing many policies that have attracted a lot of attention. Now, more and more students are receiving education, which leads to a heavy burden for students, while education is continuously undergoing reforms. The education department keeps introducing new policies.	Neutral	Baidu Baijia	https://baijiahao.baidu.com/s?id=1713947012577238216#1117789071278234812	1500	double reduction，sport	A smile from the heart Y	2021/10/20 05:42:05	The education of Tiaotiao Mother has been constantly improving, always in an effort to reduce the burden of students' learning, and has introduced many policies that have attracted a lot of attention. Now, more and more students are receiving education, which leads to a heavy burden of study. At the same time, education is constantly undergoing reforms, and the relevant educational departments ha…	303
3 minutes a day to keep abreast of world events (yesterday, officially launched / hotline announced! Institutions without both licenses are not正规培训机构 / the new round of epidemic has spread to 7 provinces and 26 positive cases)	Neutral	Sina Finance News	http://cj.sina.com.cn/articles/1746692527/v681c69af0190112us	4553	double reduction，sport	Central Plains Network	2021/10/20 05:42:00	On October 19th, Premier Li Keqiang of the State Council attended the 2021 National Mass Entrepreneurship and Innovation Week at the Great Hall of the People, delivered an important speech, and announced the start of the event. An Israeli dark web intelligence report claims that the truth was found in the call records of U.S. soldiers. American scientists have researched and leaked the novel coro…	2
3 minutes a day to keep abreast of world events (yesterday, officially launched / hotline announced! Institutions without both licenses are not正规培训机构 / the new round of epidemic has spread to 7 provinces and 26 positive cases)	Neutral	Sina Finance News	http://cj.sina.com.cn/articles/view/1746692527/v681c69af0190112us	4553	double reduction，sport	Central Plains Network	2021/10/20 05:42:00	On October 19th, Premier Li Keqiang of the State Council attended the 2021 National Mass Entrepreneurship and Innovation Week at the Great Hall of the People, delivered an important speech, and announced the start of the event. An Israeli dark web intelligence report claims that the truth was found in the call records of U.S. soldiers. American scientists have researched and leaked the novel coro…	2
Oh no, our school has reduced the workload and implemented the changes effectively, but some schools haven't. There are still many extracurricular classes, and they continue to hold extra lessons as if nothing has changed. If this continues, we might not be able to compete with others in the middle school entrance exam. Xinhua News Agency, Beijing, October 19th (Reporter Hu Hao) The draft of the …	Neutral	Sohu News	http://www.sohu.com/a/496036517_162758#215467331	426	double reduction，sport	Olivie wants to succeed in France	2021/10/20 05:40:28	Oh no, our school has reduced work, and the implementation is in place, but some schools haven't reduced at all. There are still many extracurricular classes, and they continue to have extra lessons as usual, with no impact whatsoever. If this continues, we might not be able to compete with others in the middle school entrance exam. To ensure smooth communication channels between schools and fami…	0
Most of the extracurricular cultural lesson training institutions have been canceled, but the supplementary classes by public school teachers have not decreased at all. In fact, they have increased, just without signs and held in their own homes. Education has been continuously improving, always with the goal of reducing the burden on students, and has introduced many policies that have attracted…	Neutral	Baidu Baijia	https://baijiahao.baidu.com/s?id=1713947012577238216#1117789056668559015	1500	double reduction，sport	A smile from the heart Y	2021/10/20 05:39:39	Most of the off-campus cultural lesson training institutions have been canceled, but the extra lessons offered by public school teachers have not decreased at all, and in fact, they have increased by taking advantage of this opportunity, just without a signboard and at their own homes. Wen/ Tiaotiao Mama Education has been constantly improving to reduce the burden of students' studies, and has in…	0
Requesting extended services to be distributed to teachers, they are the hardest-working! Especially the class teachers! Since the implementation of the Double Reduction policy, most schools have adopted the 5 + 2 policy. Because teachers are paid extra fees, many schools charge parents unequal additional time fees, but there are still some parents who believe this fee should not be paid and that…	Positive	Baidu Baijia	https://baijiahao.baidu.com/s?id=1714028894688270558#1117788988682105710	1500	double reduction，sport	Ang Yatong 081	2021/10/20 05:28:19	Request delay service distribution to teachers' hands, they are the hardest! Especially class teachers! But some parents believe that education should be a public welfare, teachers should receive free services, or local funds should be allocated. Precedents show that local schools have sufficient financial resources to supplement these services, so parents do not need to pay additional fees. But …	7
Feeling physically and mentally exhausted. Since the implementation of the Double Reduction policy, most schools have adopted the 5 + 2 policy. Because teachers are paid extra fees, many schools charge parents unequal additional time fees, but there are still some parents who believe this fee should not be paid and that teachers should provide services for free. Clearly, this is impossible. In ma…	Neutral	Baidu Baijia	https://baijiahao.baidu.com/s?id=1714028894688270558#1117788922519810815	1500	double reduction，sport	onlyLily80	2021/10/20 05:17:17	暂时无法生成对应内容	7
What is the opening price for the housing types at Huilin Hot Spring in Huicheng?	Neutral	Huangqiao Online	https://www.hqol.cn/zxfy/sell-323780917.html	1500	double reduction，sport	Huangqiao Online	2021/10/20 05:16:10	Welcome to Huicheng Fuli Huilin Hot Spring, the first price housing type, how much is the opening price? Dairy analyst Song Liang told financial reporters that the use of vegetable oil in ice cream or frozen desserts does exist. Online sales center, send luxurious gifts, developers internal, call for an additional 82% discount, gratitude \	0
You don't know anything, do you? Education has been continuously improving, always with the goal of reducing the burden on students, and has introduced many policies that have attracted a lot of attention. Now, more and more students are receiving education, which leads to a heavy burden of study. At the same time, education is constantly reforming, and the education authorities are constantly in…	Neutral	Baidu Baijia	https://baijiahao.baidu.com/s?id=1713947012577238216#1117788864381318918	1500	double reduction，sport	Snail 3 guest	2021/10/20 05:07:36	Editorial: \	303
Accurately grasp the original intention and value of after-school services	Neutral	Qutoutiao	http://html2.qktoutiao.com/detail/2021/10/20/1646676244.html	1500	double reduction，sport	Education is entertainment	2021/10/20 05:07:30	Editor's note: \	36
Don't you have children? Education has been continuously improving, always with the goal of reducing the burden on students, and has introduced many policies that have attracted a lot of attention. Now, more and more students are receiving education, which leads to a heavy burden of study. At the same time, education is constantly reforming, and the education authorities are constantly introducin…	Neutral	Baidu Baijia	https://baijiahao.baidu.com/s?id=1713947012577238216#1117788860348019415	1500	double reduction，sport	Snail 3 guest	2021/10/20 05:06:55	Editor's note: \	303
You don't study and you don't allow others to study either, when did learning become a sin? Education has been continuously improving, always with the goal of reducing the burden on students, and has introduced many policies that have attracted a lot of attention. Now, more and more students are receiving education, which leads to a heavy burden of study. At the same time, education is constantly…	Neutral	Baidu Baijia	https://baijiahao.baidu.com/s?id=1713947012577238216#1117788792130897211	1500	double reduction，sport	Global Travel Geography View	2021/10/20 04:55:33	You don't learn, and you don't allow others to learn, when did learning become a sin too? Editor's note: \	303
Yes, the teachers at tutoring centers are just like school teachers, some are good and some are not. Education has been continuously improving, always in an effort to reduce the burden on students' learning, introducing many policies that have attracted a lot of attention. Now more and more students are receiving education, which leads to a heavy burden on students, while education is constantly …	Neutral	Baidu Baijia	https://baijiahao.baidu.com/s?id=1713947012577238216#1117788779351307510	1500	double reduction，sport	A Sword啸Sword in the World of Jianghu	2021/10/20 04:53:25	Yes, tutoring teachers and school teachers are alike, some good, some bad. Editor's note: \	303
Why don't you just cancel school? Education has been continuously improving, always in an effort to reduce the burden on students' learning, introducing many policies that have attracted a lot of attention. Now more and more students are receiving education, which leads to a heavy burden on students, while education is constantly undergoing reforms. The education departments have been continuousl…	Neutral	Baidu Baijia	https://baijiahao.baidu.com/s?id=1713947012577238216#1117788775979024215	1500	double reduction，sport	Penglai Islander	2021/10/20 04:52:52	Education, as run by Mommy Tiaotiao, has been continuously improving, always with the aim of alleviating the burden of students' learning. Many policies have been introduced, garnering a lot of attention. Now, an increasing number of students are receiving education, which has led to a heavy burden on students. At the same time, education has been in constant reform, with education authorities co…	303
If your child is fine, would the teacher recommend it to you? You should think about why they would recommend it to you and not to others.	Neutral	Baidu Baijia	https://baijiahao.baidu.com/s?id=1713947012577238216#1117788763570494616	1500	double reduction，sport	Penglai Islander	2021/10/20 04:50:48	You should think about why recommendations are made to you and not to others. Education, as run by Mommy Tiaotiao, has been continuously improving, always with the aim of alleviating the burden of students' learning. Many policies have been introduced, garnering a lot of attention. Now, an increasing number of students are receiving education, which has led to a heavy burden on students. At the s…	52
Because he doesn't supplement, you do, and your child's grades will surpass hers. Education has been continuously improving, always in an effort to reduce the burden on students' learning, introducing many policies that have attracted a lot of attention. Now more and more students are receiving education, which leads to a heavy burden on students, while education is constantly undergoing reforms.…	Neutral	Baidu Baijia	https://baijiahao.baidu.com/s?id=1713947012577238216#1117788751450546315	1500	double reduction，sport	Penglai Islander	2021/10/20 04:48:46	Because he doesn't补 (tutor), and you do, your child's grades will surpass those of his child. Education, as run by Mommy Tiaotiao, has been continuously improving, always with the aim of alleviating the burden of students' learning. Many policies have been introduced, garnering a lot of attention. Now, an increasing number of students are receiving education, which has led to a heavy burden on st…	303
You wouldn't want to supplement just for this reason, would you? Education has been continuously improving, always in an effort to reduce the burden on students' learning, introducing many policies that have attracted a lot of attention. Now more and more students are receiving education, which leads to a heavy burden on students, while education is constantly undergoing reforms. The education de…	Neutral	Baidu Baijia	https://baijiahao.baidu.com/s?id=1713947012577238216#1117788709020016511	1500	double reduction，sport	Penglai Islander	2021/10/20 04:41:42	Education, as run by Mommy Tiaotiao, has been continuously improving, always with the aim of alleviating the burden of students' learning. Many policies have been introduced, garnering a lot of attention. Now, an increasing number of students are receiving education, which has led to a heavy burden on students. At the same time, education has been in constant reform, with education authorities co…	303
This should be an individual student issue, right? Teachers definitely don't tell every student to go补拼音 outside. Why not think about why other children don't need to go补拼音 outside? Education has been continuously improving, always in an effort to reduce the burden on students' learning, introducing many policies that have attracted a lot of attention. Now more and more students are receiving edu…	Negative	Baidu Baijia	https://baijiahao.baidu.com/s?id=1713947012577238216#1117788691483933815	1500	double reduction，sport	Penglai Islander	2021/10/20 04:38:47	Why not consider why other children don't need to补 (tutor) outside? Education, as run by Mommy Tiaotiao, has been continuously improving, always with the aim of alleviating the burden of students' learning. Many policies have been introduced, garnering a lot of attention. Now, an increasing number of students are receiving education, which has led to a heavy burden on students. At the same time, …	0
Nonsense, always using superficial and one-sided understanding to talk about Westerners, do you know what the proportion of higher education acceptance rates is for Westerners? Do you know how much time and energy they spend on extracurricular comprehensive skills training in sports, arts and humanities, social and political participation, independent thinking, etc.? It's laughable, ask those fam…	Negative	Baidu Baijia	https://baijiahao.baidu.com/s?id=1714015524290488462#1117788654933362613	1500	double reduction，sport	Richard62515	2021/10/20 04:32:41	Ridiculous nonsense, always using half-baked, one-sided understandings to talk about Europeans and Americans, do you know what the proportion of higher education acceptance is among Europeans and Americans? When interviewed by the media, Mommy Niuniu stated that Teacher Zhai uses the Home School Association to reinforce his teaching philosophy, excluding her. Do you know what the time and energy …	0
How many good teachers are there in school? All the good ones are hired with high salaries. Education, as described by Jumping Mom, has been constantly improving, always with the aim of reducing the burden on students, and many policies have been introduced that have attracted a lot of attention. Now, more and more students are receiving education, which has led to a heavy burden on students, whi…	Neutral	Baidu Baijia	https://baijiahao.baidu.com/s?id=1713947012577238216#1117788618932866116	1500	double reduction，sport	The Elder Brother Pulling Red Bricks	2021/10/20 04:26:41	The education system, led by Mommy Tiaotiao, has been continuously improving to alleviate the burden of students. Many policies have been introduced, drawing widespread attention. Now, more and more students are receiving education, which has led to a heavy burden on students. At the same time, education has been constantly reforming. The education authorities have been introducing new policies, …	303
The second and third-tier colleges should be turned into vocational schools, just like the Blue翔 Institute. What do graduates of third-tier colleges come out with? Nothing works! Education, as described by Jumping Mom, has been constantly improving, always with the aim of reducing the burden on students, and many policies have been introduced that have attracted a lot of attention. Now, more and …	Neutral	Baidu Baijia	https://baijiahao.baidu.com/s?id=1713947012577238216#1117788604766521114	1500	double reduction，sport	qxwy	2021/10/20 04:24:20	The second and third-tier colleges should be transformed into technical schools like Xiu Lan Xiang. What comes out of third-tier colleges is nothing but a joke. The education system, led by Mommy Tiaotiao, has been continuously improving to alleviate the burden of students. Many policies have been introduced, drawing widespread attention. Now, more and more students are receiving education, which…	0
Lamborghini Cultural Research Institute: 'Double Reduction' and the 'Crisis' and 'Opportunity' of the Sports Training Industry	Neutral	NetEase Number	https://c.m.163.com/news/a/GMNN83TC0517LTHP.html	1500	double reduction，sport	The Peak of Life	2021/10/20 04:11:12	After the introduction of the 'Double Reduction' policy, extracurricular training for academic subjects has been curbed. Existing academic training institutions need to be re-examined and registered. This significant policy has a certain impact on the sports training industry. After the落地of the 'Double Reduction' policy, what kind of 'crisis' and 'opportunity' will the youth sports training indus…	4
[捂脸] Still going to school during the week. Education, as described by Jumping Mom, has been constantly improving, always with the aim of reducing the burden on students, and many policies have been introduced that have attracted a lot of attention. Now, more and more students are receiving education, which has led to a heavy burden on students, while education continues to reform. The education …	Neutral	Baidu Baijia	https://baijiahao.baidu.com/s?id=1713947012577238216#1117788453657816312	1500	double reduction，sport	Absurd Sightseeing nZ	2021/10/20 03:59:08	The education system, led by Mommy Tiaotiao, has been continuously improving to alleviate the burden of students. Many policies have been introduced, drawing widespread attention. Now, more and more students are receiving education, which has led to a heavy burden on students. At the same time, education has been constantly reforming. The education authorities have been introducing new policies, …	303
What are you reducing? Going to school at 7:30 in the morning and leaving at 6:10 in the evening. If you really want to reduce, then completely cancel homework. Education, as described by Jumping Mom, has been constantly improving, always with the aim of reducing the burden on students, and many policies have been introduced that have attracted a lot of attention. Now, more and more students are …	Neutral	Baidu Baijia	https://baijiahao.baidu.com/s?id=1713947012577238216#1117788418640418517	1500	double reduction，sport	Amy2661	2021/10/20 03:53:18	The education system, led by Mommy Tiaotiao, has been continuously improving to alleviate the burden of students. Many policies have been introduced, drawing widespread attention. Now, more and more students are receiving education, which has led to a heavy burden on students. At the same time, education has been constantly reforming. The education authorities have been introducing new policies, …	6
Laozi said, 'The gusting wind does not last the whole day, and the heavy rain does not last the whole morning!' Education, as described by Jumping Mom, has been constantly improving, always with the aim of reducing the burden on students, and many policies have been introduced that have attracted a lot of attention. Now, more and more students are receiving education, which has led to a heavy bur…	Neutral	Baidu Baijia	https://baijiahao.baidu.com/s?id=1713947012577238216#1117788305298804413	1500	double reduction，sport	Tender as Water linshujuan	2021/10/20 03:34:25	The education system, led by Mommy Tiaotiao, has been continuously improving to alleviate the burden of students. Many policies have been introduced, drawing widespread attention. Now, more and more students are receiving education, which has led to a heavy burden on students. At the same time, education has been constantly reforming. The education authorities have been introducing new policies, …	0
Superstructure, polarization, wealth disparity, job types and treatment, peace and fairness. Education, as described by Jumping Mom, has been constantly improving, always with the aim of reducing the burden on students, and many policies have been introduced that have attracted a lot of attention. Now, more and more students are receiving education, which has led to a heavy burden on students, wh…	Neutral	Baidu Baijia	https://baijiahao.baidu.com/s?id=1713947012577238216#1117788275138264711	1500	double reduction，sport	Kuai Long 7d	2021/10/20 03:29:23	Superstructure, polarization, wealth disparity, job types and treatment, peace and fairness, Education by Tiaotiao Mama has been continuously improving, always in order to reduce the burden of students' learning,推出了很多政策, has attracted a lot of attention. Now more and more students are receiving education, which leads to a heavy burden on students' learning. At the same time, education has been co…	6
Can just playing around naturally make your schoolwork better? Education, as described by Jumping Mom, has been constantly improving, always with the aim of reducing the burden on students, and many policies have been introduced that have attracted a lot of attention. Now, more and more students are receiving education, which has led to a heavy burden on students, while education continues to ref…	Neutral	Baidu Baijia	https://baijiahao.baidu.com/s?id=1713947012577238216#1117788255274434416	1500	double reduction，sport	Fish Old Cat 1030	2021/10/20 03:26:05	Education by Tiaotiao Mama has been continuously improving, always in order to reduce the burden of students' learning,推出了很多政策, has attracted a lot of attention. Now more and more students are receiving education, which leads to a heavy burden on students' learning. At the same time, education has been constantly reforming, and the education authorities have been continuously introducing new poli…	303
You won't be happy when your child goes to college. By Jumping Mom, education is constantly being improved to alleviate the burden on students, and many policies have been introduced that have attracted a lot of attention. Now more and more students are receiving education, which leads to a heavy burden on students. At the same time, education is constantly undergoing reforms, and the education a…	Neutral	Baidu Baijia	https://baijiahao.baidu.com/s?id=1713947012577238216#1117788237311882614	1500	double reduction，sport	Fish Old Cat 1030	2021/10/20 03:23:05	Education by Tiaotiao Mama has been continuously improving, always in order to reduce the burden of students' learning,推出了很多政策, has attracted a lot of attention. Now more and more students are receiving education, which leads to a heavy burden on students' learning. At the same time, education has been constantly reforming, and the education authorities have been continuously introducing new poli…	303
Don't you think the myopia rate among those who play with their phones is not high? By Jumping Mom, education is constantly being improved to alleviate the burden on students, and many policies have been introduced that have attracted a lot of attention. Now more and more students are receiving education, which leads to a heavy burden on students. At the same time, education is constantly undergo…	Neutral	Baidu Baijia	https://baijiahao.baidu.com/s?id=1713947012577238216#1117788220981142414	1500	double reduction，sport	Fish Old Cat 1030	2021/10/20 03:20:22	Education by Tiaotiao Mama has been continuously improving, always in order to reduce the burden of students' learning,推出了很多政策, has attracted a lot of attention. Now more and more students are receiving education, which leads to a heavy burden on students' learning. At the same time, education has been constantly reforming, and the education authorities have been continuously introducing new poli…	303
Back to 60 years ago. By Jumping Mom, education is constantly being improved to alleviate the burden on students, and many policies have been introduced that have attracted a lot of attention. Now more and more students are receiving education, which leads to a heavy burden on students. At the same time, education is constantly undergoing reforms, and the education authorities have been continuou…	Neutral	Baidu Baijia	https://baijiahao.baidu.com/s?id=1713947012577238216#1117788207197751610	1500	double reduction，sport	Fish Old Cat 1030	2021/10/20 03:18:04	Education by Tiaotiao Mama has been continuously improving, always in order to reduce the burden of students' learning,推出了很多政策, has attracted a lot of attention. Now more and more students are receiving education, which leads to a heavy burden on students' learning. At the same time, education has been constantly reforming, and the education authorities have been continuously introducing new poli…	303
If it were me, I would join this parent to hassle the teacher. There are many ways to hassle a teacher to death. We used to do this often, and it was very fun to compete with the teacher. Aren't you afraid of holding back? Your class is a unified exam, but the test score is 0. The paper needs to be written, but the answer is written on a blank sheet, submitting a blank paper. Some teachers are ve…	Negative	Baidu Baijia	https://baijiahao.baidu.com/s?id=1714015524290488462#1117788097855768710	1500	double reduction，sport	Yuan Yu Jun 9v	2021/10/20 02:59:50	There are many ways to kill a teacher, we used to do this often, it was very fun to fight with the teacher. Ms. Niu在接受媒体采访时表示, Mr. Zhai through the home school committee to strengthen his teaching philosophy, excluding her, your class exam is 0 points, the paper needs to be written, but the answer is written on white paper, submit a blank paper, some teachers are very selfish, their class is a cl…	0
Who主导的超纲？Ultimately, it is the education department. Less than 10% of people use English; not to mention the超纲题, there is no need for such a large proportion even without the超纲. The status of English should be placed in elective classes. Raising the status of physical education is to exercise the spirit, and the national rejuvenation must have the spirit of combat for all citizens.	Positive	Baidu Baijia	https://baijiahao.baidu.com/s?id=1714002302483761753#1117788075390797714	1500	double reduction，sport	Spring Water Villa	2021/10/20 02:56:06	In the final analysis, it is the education department that decides. Less than 10% of people use English, let alone the questions beyond the syllabus. It's unnecessary to have such a large proportion even if it's within the syllabus. English should be placed in the elective category, and physical education should be raised. Only by exercising the mind can we have a fighting spirit. National rejuve…	0
Beijing Second Experimental Primary School Huairou Branch takes multiple measures to help students grow healthily and happily.	Positive	Qutoutiao	http://html2.qktoutiao.com/detail/2021/10/20/1646672453.html	481	double reduction，sport	Morning Paper Highlights	2021/10/20 02:52:06	To further implement the 'Double Reduction' policy, the Beijing Second Experimental School Huairou Branch has taken multiple measures to focus on science learning, zero-point physical education, and special clubs to help students grow healthily and happily. Recently, the Experimental Second School Huairou Branch entered university classrooms to listen to 'micro' ideological and political lessons,…	3
Daily Brief | 2021-10-20	Neutral	Sotu Network	https://www.aisoutu.com/a/796631	1500	double reduction，sport	Search Image Net	2021/10/20 02:51:00	Click 'Alien Dimensional News' above to follow us. Let's start with a song for today's happy journey! On October 20, 2021,刺心-常艾非 audio: progress bar 00:00/03:28, rewind 15 seconds, speed up 15 seconds. Topic: A song every day, 140 news briefs. October 20th, Wednesday, the fifteenth day of the lunar year. Here, you can learn about everything around you! 1. Taobao will launch an ultra-fast refund s…	0
Is that true? Our teacher said it's three times. Since the implementation of the double reduction policy, most schools have adopted the 5 + 2 policy. Because teachers are paid extra fees, many schools charge parents unequal extra time fees, but some parents still think this fee should not be paid and that teachers should provide free service, which is obviously impossible.	Positive	Baidu Baijia	https://baijiahao.baidu.com/s?id=1714028894688270558#1117788016484924111	1500	double reduction，sport	Premium Ping	2021/10/20 02:46:17	Since the implementation of the Double Reduction policy, most schools have adopted measure 5. However, some parents believe that education should be a public welfare, and teachers should receive free services, or local funds should be allocated. There are precedents indicating that local schools have sufficient financial resources to supplement these services, so parents do not need to pay additi…	7
What kind of children are happier? How to give children higher quality company? This report has the answer.	Neutral	Sotu Network	https://www.aisoutu.com/a/796625	1500	double reduction，sport	Search Image Net	2021/10/20 02:45:00	The first new semester after the 'Double Reduction' policy was introduced has begun. If you can have a comprehensive understanding of your child's learning and psychological state during the new semester, it will surely be twice as effective. Recently, the Suzhou Education Quality Monitoring Center in Jiangsu Province released the 2020 Suzhou Compulsory Education Academic Quality Monitoring Socia…	8
Daily Brief | 2021-10-20	Neutral	WeChat	http://mp.weixin.qq.com/s?__biz=Mzg3MzIxODM3OA==&mid=2247507622&idx=1&sn=06f8d6d25332e8621c7d75dc2bd3611f	1500	double reduction，sport	Cabbage Flower Essence	2021/10/20 02:43:18	Click 'Alien Dimensional News' above to follow us. Let's start with a song for today's happy journey! News briefs on October 20th, Wednesday, the fifteenth day of the lunar year辛丑. Here, you can learn about everything around you! 1. Taobao will launch an ultra-fast refund service for 88VIP members, which is expected to go live during the Singles Day period; 2. Lei Jun: Xiaomi cars are expected to…	2
Daily Brief | 2021-10-20	Neutral	Kuaixun Express	http://kuaibao.qq.com/s/20211020A00JIX00	1500	double reduction，sport	Heterogeneous Dimensional Small Tribe	2021/10/20 02:43:18	Let's start with a song to embark on today's joyful journey! News briefing on October 20th, a Wednesday, the fifteenth day of the ninth month of the Xin Chou year. Here, you can learn about the big and small events happening around you! 1. Taobao will introduce an express refund service for 88VIP members, which is expected to be launched during the Double Eleven period; 2. Lei Jun: Xiaomi's car i…	2
Daily Brief | 2021-10-20	Neutral	Tencent Network	https://new.qq.com/omn/20211020/20211020A00JIX00	1500	double reduction，sport	Heterogeneous Dimensional Small Tribe	2021/10/20 02:43:18	Let's start with a song to embark on today's joyful journey! News briefing on October 20th, a Wednesday, the fifteenth day of the ninth month of the Xin Chou year. Here, you can learn about the big and small events happening around you! 1. Taobao will introduce an express refund service for 88VIP members, which is expected to be launched during the Double Eleven period; 2. Lei Jun: Xiaomi's car i…	2
In fact, nearsightedness isn't necessarily caused by studying! What is now called leisure and entertainment, a happy childhood, may mostly just be about games! By Jumping Mom The education system is constantly being improved, always in an effort to reduce the burden of study for students. Many policies have been introduced and have attracted a lot of attention. Now more and more students are rece…	Neutral	Baidu Baijia	https://baijiahao.baidu.com/s?id=1713947012577238216#1117787891178511216	1500	double reduction，sport	xunxunooo	2021/10/20 02:25:24	In fact, short-sightedness is not necessarily caused by studying! Nowadays, what is called leisure and entertainment, a happy childhood, is mostly just about playing games! By / Jumping Mom Education is constantly improving, always in order to reduce the burden of students' learning, a lot of policies have been introduced, which have attracted a lot of attention. Now more and more students are re…	52
Cancel the exams, and all problems will be easily solved! By Jumping Mom The education system is constantly being improved, always in an effort to reduce the burden of study for students. Many policies have been introduced and have attracted a lot of attention. Now more and more students are receiving education, which leads to a heavy burden of study. At the same time, education is constantly und…	Neutral	Baidu Baijia	https://baijiahao.baidu.com/s?id=1713947012577238216#1117787861106075313	1500	double reduction，sport	Qiyanshan 3E	2021/10/20 02:20:23	By / Jumping Mom Education is constantly improving, always in order to reduce the burden of students' learning, a lot of policies have been introduced, which have attracted a lot of attention. Now more and more students are receiving education, which leads to a heavy burden on students' learning, while education is constantly reforming. The education authorities have been constantly introducing n…	303
The 'Double Reduction' policy is good; kids won't be as tired! By Jumping Mom The education system is constantly being improved, always in an effort to reduce the burden of study for students. Many policies have been introduced and have attracted a lot of attention. Now more and more students are receiving education, which leads to a heavy burden of study. At the same time, education is constantl…	Neutral	Baidu Baijia	https://baijiahao.baidu.com/s?id=1713947012577238216#1117787791187212613	1500	double reduction，sport	xjl60	2021/10/20 02:08:44	By / Jumping Mom Education is constantly improving, always in order to reduce the burden of students' learning, a lot of policies have been introduced, which have attracted a lot of attention. Now more and more students are receiving education, which leads to a heavy burden on students' learning, while education is constantly reforming. The education authorities have been constantly introducing n…	303
Students will be分流 in the middle school entrance exam in a 5:5 ratio, which means half of the students will not be able to attend key high schools. Do you, the author, have a misunderstanding about key high schools? Normally, key high schools, including county-level ones, admit no more than 20% of students. It could even be less! By Jumping Mom The education system is constantly being improved, a…	Neutral	Baidu Baijia	https://baijiahao.baidu.com/s?id=1713947012577238216#1117787786437460414	1500	double reduction，sport	From Qingshui塘Noble Rain	2021/10/20 02:07:56	Students will be diverted in a 5:5 mode during the middle school entrance examination stage, which means half of the students will miss the chance to go to key high schools. Are you, the author, misunderstanding the key high schools? Normally, key high schools, including county-level key high schools, do not accept more than 20% of students. By / Jumping Mom Education is constantly improving, alw…	0
That is to say, no after-school tutoring for academic subjects on weekdays, but other activities can still add to the burden, whatever the experts want to do. By Jumping Mom The education system is constantly being improved, always in an effort to reduce the burden of study for students. Now more and more students are receiving education, which leads to a heavy burden of study. At the same time, …	Negative	Baidu Baijia	https://baijiahao.baidu.com/s?id=1713947012577238216#1117787780575229318	1500	double reduction，sport	Yun Siyuan 48	2021/10/20 02:06:58	In other words, mid-week classes do not allow subject tutoring, but other activities are permitted, which still adds to the burden, right? Education has been constantly improving, always with the aim of reducing the burden on students' studies, introducing many policies that have attracted a lot of attention. Now more and more students are receiving education, which leads to a heavier workload fo…	0
Adhering to the principles while innovating to promote high-quality development of schools	Positive	Reference Network	https://www.fx361.com/page/2021/1020/8973654.shtml	5569	double reduction，sport	Reference Net	2021/10/20 01:58:00	Beijing Hongzhi Middle School, founded by Feng Anhua, is a brand school in advancing educational equity in Beijing. As a significant educational initiative that benefits the people's livelihood, it bears the two honorable missions of 'teaching and educating people' and 'educational poverty alleviation', striving to provide high-quality educational resources for Hongzhi students, and has construct…	0
Support the direct cancellation of after-school tutoring. By Jumping Mom The education system is constantly being improved, always in an effort to reduce the burden of study for students. Many policies have been introduced and have attracted a lot of attention. Now more and more students are receiving education, which leads to a heavy burden of study. At the same time, education is constantly und…	Neutral	Baidu Baijia	https://baijiahao.baidu.com/s?id=1713947012577238216#1117787725222958112	1500	double reduction，sport	Guan Tianhan 1	2021/10/20 01:57:44	Education has been constantly improving, always with the aim of reducing the burden on students' studies, introducing many policies that have attracted a lot of attention. Now more and more students are receiving education, which leads to a heavier workload for students. At the same time, education has been constantly reforming, and the relevant educational departments have been continuously intr…	303
The draft law on promoting family education: guardians should avoid increasing the study burden on minors	Neutral	WeChat	http://mp.weixin.qq.com/s?__biz=MjM5MzE3NTU4OA==&mid=2650171413&idx=1&sn=8bb2474715c3b36339797e78a138157f	862	double reduction，sport	Wed	2021/10/20 01:57:23	On October 20th, a Wednesday, 1. Guangdong Provincial Energy Bureau: Public institutions should stop using air conditioning when the ambient temperature is below 30°C in summer and above 5°C in winter; 2. Ministry of Industry and Information Technology: Accelerate the legislation for the recycling and utilization of automotive power batteries and improve regulatory measures; 3. The draft of the F…	0
What challenges have schools and teachers faced in Yunnan since the implementation of the 'Double Reduction' policy over a month ago?	Neutral	WeChat	http://mp.weixin.qq.com/s?__biz=MzkzODI0ODA4Mw==&mid=2247484206&idx=4&sn=e319480260220b56576fa155dfd0d637	3006	double reduction，sport	KMU New Youth	2021/10/20 01:40:29	Since the release of the	1
Yes, it's not thorough enough. Children shouldn't go to school to study. Let their nature run free, play until they feel like studying and then go to school, and if they don't want to study, they shouldn't go to school at all. That also saves national resources. By Jumping Mom The education system is constantly being improved, always in an effort to reduce the burden of study for students. Now mo…	Neutral	Baidu Baijia	https://baijiahao.baidu.com/s?id=1713947012577238216#1117787609185866119	1500	double reduction，sport	Ao Shuilan 01a	2021/10/20 01:38:24	Let nature take its course, let him play until he wants to go to school to read, that's the best. Education has been constantly improving, always with the aim of reducing the burden on students' studies, introducing many policies that have attracted a lot of attention. Now more and more students are receiving education, which leads to a heavier workload for students. At the same time, education h…	0
You can learn New Concept English [得意][笑哭][偷笑] Written by Tiaotiao Mother, education has been constantly improving, always in an effort to reduce the burden of students' learning. Many policies have been introduced and have received a lot of attention. Now, more and more students are receiving education, which leads to a heavy burden on them. At the same time, education has been continuously refo…	Neutral	Baidu Baijia	https://baijiahao.baidu.com/s?id=1713947012577238216#1117787577632952610	1500	double reduction，sport	Melody1234567	2021/10/20 01:33:08	The education of Tiaotiao Mom has been constantly improving, always in an effort to alleviate the burden of students' learning. Many policies have been introduced, gaining a lot of attention. Now more and more students are receiving education, which leads to a heavy burden of learning. At the same time, education continues to reform. The relevant education departments keep introducing new policie…	0
Industry热议“双减”: How does it affect the future of youth sports training industry	Neutral	Business Viewpoint Network	http://www.sjsdw.com.cn/html/20211020/16432.html	1405	double reduction，sport	Business World Perspective Net	2021/10/20 01:25:00	On the evening of the 15th, the opening ceremony of the 2021-2022 season of the China Life-NYBO Youth Basketball Open was held in Beijing. This event has officially entered its fifth season. From the beginning, it has put the industry on a positive development track and provided a strong institutional guarantee for the growth of enterprises. Since its inception in 2017, NYBO has built a comprehen…	60
In principle, learning more knowledge is not wrong! Effectively improving the status of workers, narrowing the various gaps between industries, when can workers truly enjoy the various protections stipulated by labor law? Parents' anxiety will be greatly reduced, and there will be no market for tutoring. Written by Tiaotiao Mother, education has been constantly improving, always in an effort to r…	Positive	Baidu Baijia	https://baijiahao.baidu.com/s?id=1713947012577238216#1117787512137334511	1500	double reduction，sport	Gratitude 83937	2021/10/20 01:22:13	In theory, learning more knowledge is not wrong! Substantially improve the status of workers, narrow the gaps between various industries, when can workers truly enjoy various protections stipulated by labor law, parents' anxiety will be greatly reduced, and there will be no market for tutoring. The education of Tiaotiao Mom has been constantly improving, always in an effort to alleviate the burde…	0
I am not a school teacher, but I accompanied the children in class for a week! I found that being a teacher is not easy, some children just can't concentrate, they can't sit still! A teacher has 50 children in a class, and every class has to maintain classroom discipline for 5 minutes! If the child doesn't learn well, it's not the teacher, try it yourself! Don't just talk! Written by Tiaotiao Mot…	Neutral	Baidu Baijia	https://baijiahao.baidu.com/s?id=1713947012577238216#1117787497958373111	1500	double reduction，sport	Joyful Child	2021/10/20 01:19:51	I'm not a school teacher, but I陪孩子上课了一周 in the class! I found that being a teacher is not easy, some children just can't concentrate, they can't sit still! A teacher has 50 children in a class, and each class needs to maintain classroom discipline for 5 minutes! Children not learning well is not the teacher's fault, believe me, try it yourself! Don't just talk! The education of Tiaotiao Mom has b…	0
2021|10|20 Three minutes a day to know everything in the world	Neutral	WeChat	http://mp.weixin.qq.com/s?__biz=MzI1MTQzNTExNg==&mid=2247521791&idx=1&sn=f63a377294ccc1295404762d943dd5d6	1500	double reduction，sport	Daily Three Minutes	2021/10/20 01:15:56	Rain or shine, news is always on the road! Thank you for your attention! Good morning, China! 1. Gansu has closed down cultural and tourism venues in four cities: Lanzhou, Jiuquan, Jiayuguan, and Zhangye. Modi's political opponents also criticized, saying that since the vaccine certificate is强制印上了他的脸, then the death certificate should also have it. The annual grain production is expected to have …	0
You can choose not to补 art, art is just about spending money! 30 years ago, when I was a child, art was only 30 yuan a month! Anyone's effort has an equivalent! Don't always say teachers make money! It's actually only listed chain institutions that make money, small training doesn't make much! All efforts and rewards are proportional Written by Tiaotiao Mother, education has been constantly impro…	Neutral	Baidu Baijia	https://baijiahao.baidu.com/s?id=1713947012577238216#1117787469289372817	1500	double reduction，sport	Joyful Child	2021/10/20 01:15:05	You can choose not to补艺术, art is just about spending money! 30 years ago, when I was a kid, art was 30 yuan a month! Anyone's efforts are equivalent! Don't always say that teachers make money! In fact, only listed chain institutions make money, small training centers don't make much! All efforts and rewards are proportional. The education of Tiaotiao Mom has been constantly improving, always in a…	0
If all school teachers were good, what would be the point of补课? My fourth-grade son got a math teacher who also teaches sports. He can't even keep order in the classroom, I won't补课, three years later my child is her responsibility! Now there are also many substitute teachers in schools, they come and go, how many will go all out for someone else's child! Written by Tiaotiao Mother, education has …	Neutral	Baidu Baijia	https://baijiahao.baidu.com/s?id=1713947012577238216#1117787452301560819	1500	double reduction，sport	xqls1234567890	2021/10/20 01:12:15	If all the school teachers are good, what is the need for extra lessons? My fourth-grade son was assigned a P.E. teacher for math, who can't even maintain classroom discipline. I'm not going for extra lessons, and in three years, I'll hold her responsible! Nowadays, there are many substitute teachers in schools who are just passing through; how many of them will really go all out for someone else…	0
In order to promote educational equity, should parents make their children's brains all equally smart? Naturally, some people learn in one go, while others need to learn three or four times and still don't get it... Written by Tiaotiao Mother, education has been constantly improving, always in an effort to reduce the burden of students' learning, many policies have been introduced and have receiv…	Neutral	Baidu Baijia	https://baijiahao.baidu.com/s?id=1713947012577238216#1117787449068682911	1500	double reduction，sport	Early to Bed Night Owl	2021/10/20 01:11:43	In order to promote educational equity, should parents ensure that every student's mind is equally intelligent? Naturally, some people learn quickly, while others need to repeat things three or four times before they get it... Education is constantly improving, always in an effort to reduce the burden of learning for students, and has introduced many policies that have garnered a lot of attention…	0
That's right, no matter how he grows up or what career he chooses, I just want to force him to do something meaningful for the world's science, even if it's just one in a trillion, like helping someone complete a basic experiment, or studying and exchanging academic knowledge in your free time... Just like a father who loves sports allows his child to do anything in life, but insists that the chi…	Neutral	Baidu Baijia	https://baijiahao.baidu.com/s?id=1714015524290488462#1117787418665130412	1500	double reduction，sport	Qinglan	2021/10/20 01:06:39	That's right, no matter how he grows up or what career he chooses, I want to force him to at least do something meaningful for the world's science, even if it's just one in a trillion, like helping someone complete basic experiments, or studying and exchanging subject knowledge during off-hours... Just like a father who loves sports allows his child to do anything they want in life, but insists t…	0
It's simple, close all universities and high schools, every child can read up to 9 years of compulsory education, which makes parents happy, children happy, the country happy, education is fair, everyone reads 9 years. Education has been constantly improving, always in order to reduce the burden of students' studies, many policies have been introduced, gaining a lot of attention. Now more and mor…	Neutral	Baidu Baijia	https://baijiahao.baidu.com/s?id=1713947012577238216#1117787412370923715	1500	double reduction，sport	Yaojiang Famous State	2021/10/20 01:05:36	It's simple, close all universities and high schools, and every child can finish after 9 years of compulsory education. This way, parents are happy, the children are happy, the country is happy, educational equity is achieved, everyone gets 9 years of education, Education is constantly improving, always in an effort to reduce the burden of learning for students, and has introduced many policies t…	0
Breakfast message: October 20th, Wednesday, the 15th day of the ninth lunar month.	Neutral	WeChat	http://mp.weixin.qq.com/s?__biz=MzkxOTExOTIwOA==&mid=2247484742&idx=1&sn=7642b515e5fadd98d21eb2417587fb48	1500	double reduction，sport	Bus Dingdong 520	2021/10/20 01:02:42	World Chef's Day in China - 1. The Cyberspace Administration requires a comprehensive cleanup of zombie fans and rectifies malicious marketing accounts, closely monitoring violations such as account 'reincarnation' and other operational chaos. 2. National Development and Reform Commission: The rise in coal prices has completely diverged from the supply and demand fundamentals, and research is bei…	0
In other words, what qualifications does the author have to talk about education! Education has been constantly improving, always in order to reduce the burden of students' studies, many policies have been introduced, gaining a lot of attention. Now more and more students are receiving education, which leads to a heavy burden on students, while education is constantly reforming, and the education…	Negative	Baidu Baijia	https://baijiahao.baidu.com/s?id=1713947012577238216#1117787333896748618	1500	double reduction，sport	Admirer of You 52	2021/10/20 00:52:31	Education is constantly improving, always in an effort to reduce the burden of learning for students, and has introduced many policies that have garnered a lot of attention. Now, more and more students are receiving an education, which leads to a heavy burden of learning, while education continues to reform. The education department continues to introduce new policies that have garnered a lot of …	303
[Agree][Agree][Agree] Education has been constantly improving, always in order to reduce the burden of students' studies, many policies have been introduced, gaining a lot of attention. Now more and more students are receiving education, which leads to a heavy burden on students, while education is constantly reforming, and the education departments are constantly introducing new policies.	Neutral	Baidu Baijia	https://baijiahao.baidu.com/s?id=1713947012577238216#1117787251071322719	1500	double reduction，sport	Zhuangxiu vr	2021/10/20 00:38:43	Text/Mommy Tiao Tiao's education has been constantly improving, always in an effort to alleviate the burden of students' studies,推出 many policies that have attracted a lot of attention. Now, more and more students are receiving education, which leads to a heavy burden on students. At the same time, education is constantly undergoing reforms. The relevant education departments keep推出 new policies …	303
[Agree][Agree][Agree] Education has been constantly improving, always in order to reduce the burden of students' studies, many policies have been introduced, gaining a lot of attention. Now more and more students are receiving education, which leads to a heavy burden on students, while education is constantly reforming, and the education departments are constantly introducing new policies.	Neutral	Baidu Baijia	https://baijiahao.baidu.com/s?id=1713947012577238216#1117787236918422018	1500	double reduction，sport	Zhuangxiu vr	2021/10/20 00:36:21	Text/Mommy Tiao Tiao's education has been constantly improving, always in an effort to alleviate the burden of students' studies,推出 many policies that have attracted a lot of attention. Now, more and more students are receiving education, which leads to a heavy burden on students. At the same time, education is constantly undergoing reforms. The relevant education departments keep推出 new policies …	303
Weekends can be more reasonable, set policies, which vocational school does your child attend, let's hear it. Education has been constantly improving, always in order to reduce the burden of students' studies, many policies have been introduced, gaining a lot of attention. Now more and more students are receiving education, which leads to a heavy burden on students, while education is constantly …	Neutral	Baidu Baijia	https://baijiahao.baidu.com/s?id=1713947012577238216#1117787223484195612	1500	double reduction，sport	ColleenShen	2021/10/20 00:34:07	Text/Mommy Tiao Tiao's education has been constantly improving, always in an effort to alleviate the burden of students' studies,推出 many policies that have attracted a lot of attention. Now, more and more students are receiving education, which leads to a heavy burden on students. At the same time, education is constantly undergoing reforms. The relevant education departments keep推出 new policies …	52
Even if all training institutions are closed, schools will still push their students, after all, the middle school and college entrance exams are there, unless no one cares about going to high school and going to university.	Neutral	Baidu Baijia	https://baijiahao.baidu.com/s?id=1713947012577238216#1117787214707787016	1500	double reduction，sport	Keep Going Fat Guy	2021/10/20 00:32:39	Text/Mommy Tiao Tiao's education has been constantly improving, always in an effort to alleviate the burden of students' studies,推出 many policies that have attracted a lot of attention. Now, more and more students are receiving education, which leads to a heavy burden on students. At the same time, education is constantly undergoing reforms. The relevant education departments keep推出 new policies …	52
Just think about those people who work night shifts, where do you put their children? If grandparents are still alive, there are definitely some who are not.	Neutral	Baidu Baijia	https://baijiahao.baidu.com/s?id=1713947012577238216#1117787174052876818	1500	double reduction，sport	Burning Lord	2021/10/20 00:25:52	Text/Mommy Tiao Tiao's education has been constantly improving, always in an effort to alleviate the burden of students' studies,推出 many policies that have attracted a lot of attention. Now, more and more students are receiving education, which leads to a heavy burden on students. At the same time, education is constantly undergoing reforms. The relevant education departments keep推出 new policies …	52
I didn't suffer any financial loss from this education reform [捂脸]. I was afraid they would close down, so during the summer break, I bought the entire set of textbooks for grades 8 and 9 from Elite and Xueersi. I withdrew from all subject tutoring classes and decided to teach my child at home. In reality, junior high school knowledge is quite simple. If most people can score 95% on the middle sc…	Neutral	Dongchedi	https://m.dcdapp.com/motor/m/feed/detail?group_id=1714015498098756####7020814213615076133	242	double reduction，sport	Autumn Sky Clear Sea charly	2021/10/20 00:25:04	Text/This education reform did not cause me any financial loss[捂脸]. I was afraid they would close, so during the summer vacation, I bought the complete set of teaching materials for Jing Rui and Xue Er Si for grades 8 to 9, withdrew all subject tutoring, and chose to tutor at home myself. In fact, junior high school knowledge is quite superficial. If most people can get 95% of the score on the mi…	0
The 'Double Reduction' policy is really arbitrary. Is it wrong for a child to want to learn more knowledge? By Ms. Tiaotiao. Education has been constantly improving, always in an effort to reduce the burden on students, introducing many policies that have garnered a lot of attention. Now more and more students are receiving education, which leads to a heavy burden on students, while education con…	Neutral	Baidu Baijia	https://baijiahao.baidu.com/s?id=1713947012577238216#1117787162060091819	1500	double reduction，sport	Shilanruo EY	2021/10/20 00:23:52	The double reduction policy is indeed arbitrary. Is it wrong for children to want to learn more knowledge themselves? Article by Jumping Mama Education has been continuously improving, always in an effort to reduce the burden of student learning,推出很多 policies that have attracted a lot of attention. Now more and more students are receiving education, which leads to a heavy burden of learning. At t…	303
With ten fingers, none are the same length; there are differences among children, which is a fact. We should give those children who don't learn well in class and want to catch up a chance to turn things around. This is a right that children should have! By Ms. Tiaotiao. Education has been constantly improving, always in an effort to reduce the burden on students, introducing many policies that h…	Neutral	Baidu Baijia	https://baijiahao.baidu.com/s?id=1713947012577238216#1117787158540698813	1500	double reduction，sport	Zhuangxiu vr	2021/10/20 00:23:17	No ten fingers are the same; differences among children do exist. We should give those children who don't learn well in class and want to catch up a chance to turn things around. This is a right that children should have! Article by Jumping Mama Education has been continuously improving, always in an effort to reduce the burden of student learning,推出很多 policies that have attracted a lot of attent…	0
So-called experts, please make a secret investigation. When we filled in the 'Double Reduction' questionnaire, the teachers gave us the answers to copy. I wonder if it's the same in other places? By Ms. Tiaotiao. Education has been constantly improving, always in an effort to reduce the burden on students, introducing many policies that have garnered a lot of attention. Now more and more students…	Negative	Baidu Baijia	https://baijiahao.baidu.com/s?id=1713947012577238216#1117787155874169316	1500	double reduction，sport	Baidu Netizen d66aebf	2021/10/20 00:22:51	So-called experts, please go undercover to visit. When we were filling out the 'double reduction' questionnaire, the teachers gave the answers for us to fill in according to them. I don't know if it's like this in other places. Article by Jumping Mama Education has been continuously improving, always in an effort to reduce the burden of student learning,推出很多 policies that have attracted a lot of …	0
You have no right to say that sending children to technical schools makes them failures, you're too stubborn! Either you haven't tutored your child in their studies, or your child is doing well in school. They're just expressing the difficulties of being a parent, so why are you speaking so harshly? Have some basic decency! By Ms. Tiaotiao. Education has been constantly improving, always in an ef…	Neutral	Baidu Baijia	https://baijiahao.baidu.com/s?id=1713947012577238216#1117787151691837211	1500	double reduction，sport	Yuxin Joy FS	2021/10/20 00:22:09	Even if you don't agree, you have no right to say that sending kids to technical schools makes them failures. What kind of stubbornness is this! Either you haven't helped your child with their studies, or your child is a good learner. The other person just expressed the difficulties of being a parent. Why are your words so negative? Have some basic respect! Article by Jumping Mama Education has b…	0
Children choose comfort and happiness during the age of struggle! I wonder what they'll be able to do during the age that should be comfortable! By Ms. Tiaotiao. Education has been constantly improving, always in an effort to reduce the burden on students, introducing many policies that have garnered a lot of attention. Now more and more students are receiving education, which leads to a heavy bu…	Neutral	Baidu Baijia	https://baijiahao.baidu.com/s?id=1713947012577238216#1117787144227749610	1500	double reduction，sport	High mountains, low clouds Q	2021/10/20 00:20:54	Children choose comfort and happiness in their years of struggle! I don't know what they will be able to do when they reach the age that should be comfortable. Article by Jumping Mama Education has been continuously improving, always in an effort to reduce the burden of student learning,推出很多 policies that have attracted a lot of attention. Now more and more students are receiving education, which…	0
It feels like students have more time to play with their phones. By Ms. Tiaotiao. Education has been constantly improving, always in an effort to reduce the burden on students, introducing many policies that have garnered a lot of attention. Now more and more students are receiving education, which leads to a heavy burden on students, while education continues to reform.	Neutral	Baidu Baijia	https://baijiahao.baidu.com/s?id=1713947012577238216#1117787143770207413	1500	double reduction，sport	Love-starved leaf	2021/10/20 00:20:50	Article by Jumping Mama Education has been continuously improving, always in an effort to reduce the burden of student learning,推出很多 policies that have attracted a lot of attention. Now more and more students are receiving education, which leads to a heavy burden of learning. At the same time, education has been continuously reforming, with educational departments constantly introducing new polic…	303
Check again in a year, and public opinion might just reverse. Written by/ TiaoTiao Mom Education has been constantly improving, always with the aim of reducing the burden of students' learning, introducing many policies that have garnered a lot of attention. Now, more and more students are receiving education, which results in a heavy burden on students, while education continues to reform. The r…	Neutral	Baidu Baijia	https://baijiahao.baidu.com/s?id=1713947012577238216#1117787142257185609	1500	double reduction，sport	xueming56	2021/10/20 00:20:34	Text/ Jumping Mother Education has been constantly improving, always in an effort to reduce the burden of students' learning. Many policies have been introduced, drawing a lot of attention. Now, more and more students are receiving education, which leads to a heavy burden on students. At the same time, education is constantly undergoing reforms. The relevant education departments have been contin…	303
Check again in a year, and public opinion might just reverse. Written by/ TiaoTiao Mom Education has been constantly improving, always with the aim of reducing the burden of students' learning, introducing many policies that have garnered a lot of attention. Now, more and more students are receiving education, which results in a heavy burden on students, while education continues to reform. The r…	Neutral	Baidu Baijia	https://baijiahao.baidu.com/s?id=1713947012577238216#1117787142260115308	1500	double reduction，sport	xueming56	2021/10/20 00:20:34	Text/ Jumping Mother Education has been constantly improving, always in an effort to reduce the burden of students' learning. Many policies have been introduced, drawing a lot of attention. Now, more and more students are receiving education, which leads to a heavy burden on students. At the same time, education is constantly undergoing reforms. The relevant education departments have been contin…	303
If you're going to seriously discuss Tsinghua, Peking, Jiaotong, or Fudan, you should at least start counting from junior high, never补ed means never补ed. High school itself is not within the scope of the double-reduction policy. Some schools, like Hengshui, are already operating at full capacity and there's no need for extra补ing. From what I know, none of the first prize winners of the National Hi…	Neutral	Baidu Baijia	https://baijiahao.baidu.com/s?id=1713947012577238216#1117787141560240915	1500	double reduction，sport	Dark Knight DK05	2021/10/20 00:20:27	If you want to seriously discuss Tsinghua, Peking, Jiaotong, or Fudan, you should start counting from junior high. Only if you have never made up lessons can it be called no makeup. High school itself is not within the scope of the double reduction policy. Some schools, like Hengshui, have stretched themselves to the limit and there is no need to make up. As far as I know, there is no gold medali…	0
Prejudice! Written by/ TiaoTiao Mom Education has been constantly improving, always with the aim of reducing the burden of students' learning, introducing many policies that have garnered a lot of attention. Now, more and more students are receiving education, which results in a heavy burden on students, while education continues to reform. The relevant educational departments have been constantl…	Neutral	Baidu Baijia	https://baijiahao.baidu.com/s?id=1713947012577238216#1117787132236716818	1500	double reduction，sport	Zhuangxiu VR	2021/10/20 00:18:54	Text/ Jumping Mother Education has been constantly improving, always in an effort to reduce the burden of students' learning. Many policies have been introduced, drawing a lot of attention. Now, more and more students are receiving education, which leads to a heavy burden on students. At the same time, education is constantly undergoing reforms. The relevant education departments have been contin…	303
Speak up, which teacher doesn't teach in class but does in extra补ing sessions? Without specific examples, you're just parroting what others say. The teaching profession is tarnished by people like you.	Negative	Baidu Baijia	https://baijiahao.baidu.com/s?id=1713947012577238216#1117787112965605718	1500	double reduction，sport	Chen Hantian's first night	2021/10/20 00:15:42	Just say, which teacher doesn't teach in class but teaches in makeup classes? Without specific examples, don't just follow what others say. Text/ Jumping Mother Education has been constantly improving, always in an effort to reduce the burden of students' learning. Many policies have been introduced, drawing a lot of attention. Now, more and more students are receiving education, which leads to a…	0
Spreading rumors costs nothing, say whatever you want. Written by/ TiaoTiao Mom Education has been constantly improving, always with the aim of reducing the burden of students' learning, introducing many policies that have garnered a lot of attention. Now, more and more students are receiving education, which results in a heavy burden on students, while education continues to reform. The relevant…	Neutral	Baidu Baijia	https://baijiahao.baidu.com/s?id=1713947012577238216#1117787112706425519	1500	double reduction，sport	Dark Knight DK05	2021/10/20 00:15:39	Text/ Jumping Mother Education has been constantly improving, always in an effort to reduce the burden of students' learning. Many policies have been introduced, drawing a lot of attention. Now, more and more students are receiving education, which leads to a heavy burden on students. At the same time, education is constantly undergoing reforms. The relevant education departments have been contin…	303
This is the real internal competition [can't bear to look][捂脸] Written by/ TiaoTiao Mom Education has been constantly improving, always with the aim of reducing the burden of students' learning, introducing many policies that have garnered a lot of attention. Now, more and more students are receiving education, which results in a heavy burden on students, while education continues to reform. The …	Neutral	Baidu Baijia	https://baijiahao.baidu.com/s?id=1713947012577238216#1117787102841736613	1500	double reduction，sport	Fu Yuantong 6F	2021/10/20 00:14:00	The educational content of Mommy TiaoTiao has been constantly improving, always with the goal of reducing the burden of students' learning. Many policies have been introduced and have attracted a lot of attention. Now, more and more students are receiving education, which leads to a heavy burden on students. At the same time, education has been continuously reforming. The relevant education depar…	303
Yes, now the teachers at cram schools are all highly educated, some are really better than the teachers at school! Education has been constantly improving, always in an effort to reduce the burden of students' learning. Many policies have been introduced and have attracted a lot of attention. Now more and more students are receiving education, which leads to a heavy burden of learning. At the sam…	Neutral	Baidu Baijia	https://baijiahao.baidu.com/s?id=1713947012577238216#1117787100711923212	1500	double reduction，sport	High mountains, low clouds Q	2021/10/20 00:13:39	Yes, now the teachers at tutoring centers are highly educated, and some are even better than school teachers! The educational content of Mommy TiaoTiao has been constantly improving, always with the goal of reducing the burden of students' learning. Many policies have been introduced and have attracted a lot of attention. Now, more and more students are receiving education, which leads to a heavy…	52
Oriental Education has released a quality-oriented education product system, and has recently achieved 5 consecutive days of limit up.	Neutral	Yidianzixun	http://www.yidianzixun.com/article/0YEz2Xcw	1500	double reduction，sport	Little苇姐姐呀	2021/10/20 00:10:22	On October 17th, Onlly Education held a new product launch event named 'Tasty and Meaningful· Knowing and Doing', introducing three new product systems: 'Quality +, Practice +, and Creativity +'. These cover 8 product programs including language, arts, science, sports, practical creation camp, outdoor research camp, topic camp, competition camp, and home-school co-education activities. A screensh…	40
Oriental Education has released a quality-oriented education product system, and has recently achieved 5 consecutive days of limit up.	Neutral	Tencent Kandian	https://post.mp.qq.com/kan/article/2789451863-1812444866.html?_wv=2147483777&sig=ec43eba1439a31817fd2bbbb75c8d41e&article_id=1812444866&time=1634659850&_pflag=1&x5PreFetch=1&rowkey=391616eedb981052&cc_media_type=10001	1500	double reduction，sport	Wasabi pile	2021/10/20 00:10:13	On October 17th, Onlly Education held a new product launch event named 'Tasty and Meaningful· Knowing and Doing', introducing three new product systems: 'Quality +, Practice +, and Creativity +'. These cover 8 product programs including language, arts, science, sports, practical creation camp, outdoor research camp, topic camp, competition camp, and home-school co-education activities. A screensh…	40
Oriental Education has released a quality-oriented education product system, and has achieved 5 consecutive days of limit up since the 13th.	Neutral	WeChat	http://mp.weixin.qq.com/s?__biz=Mzg4NTYyNDc4Nw==&mid=2247486571&idx=4&sn=bfaa55937f291ba6e4cab495f4e250e9	1500	double reduction，sport	Xu Mian face	2021/10/20 00:10:03	On October 17th, Onlly Education held a new product launch event named 'Tasty and Meaningful· Knowing and Doing', introducing three new product systems: 'Quality +, Practice +, and Creativity +'. These cover 8 product programs including language, arts, science, sports, practical creation camp, outdoor research camp, topic camp, competition camp, and home-school co-education activities. A screensh…	40
If possible, teachers would like all scores to be 100. Who would be the excellent teachers, and who would receive various honors and certificates? Education has been constantly improving, always in an effort to reduce the burden of students' learning. Many policies have been introduced and have attracted a lot of attention. Now more and more students are receiving education, which leads to a heav…	Positive	Baidu Baijia	https://baijiahao.baidu.com/s?id=1713947012577238216#1117787076042900212	1500	double reduction，sport	Happy123eU	2021/10/20 00:09:32	If possible, teachers would like all students to score 100%, then who would be the excellent teachers, various honor certificates? The educational content of Mommy TiaoTiao has been constantly improving, always with the goal of reducing the burden of students' learning. Many policies have been introduced and have attracted a lot of attention. Now, more and more students are receiving education, w…	52
No homework, the child goes home to eat fruit, then has dinner, rests a bit, goes out to play with friends, comes back, takes a bath, and goes to bed. We tell the child stories and then sleep. The child never plays with a phone, watches TV occasionally with adults, not much, because every day they go out to play with the neighbor's children, they play activities such as jumping rope, hide and see…	Neutral	Baidu Baijia	https://baijiahao.baidu.com/s?id=1713947012577238216#1117787064941973814	1500	double reduction，sport	Harmony Pr	2021/10/20 00:07:41	No homework, the child goes home to eat fruit first, then dinner, rests for a while and then goes out to play with friends, comes back and takes a bath before bed, we tell the child stories, then sleep. The child never plays with the phone, watches TV occasionally with adults for a while, not much, because every day they go out to play with the neighbor's children, they play activities like jumpi…	0
Does school extension fit? Each school blindly extends, implicitly forces extension, colludes with school buses, does not participate in the extension and solves the problem of picking up the child on their own, and the school does not provide dinner, junior high school children grow fast, and they are not allowed to eat. Education has been constantly improving, always in an effort to reduce the …	Negative	Baidu Baijia	https://baijiahao.baidu.com/s?id=1713947012577238216#1117787047120652815	1500	double reduction，sport	s Yuan Xiaoding	2021/10/20 00:04:43	Each school blindly extends the time, indirectly forces the extension, colludes with the school bus, if you don't participate in the extension, you have to solve the problem of picking up the child yourself, and the school does not provide dinner, the junior high school children's bodies grow fast and they get hungry quickly, and they are not allowed to eat. Education has been constantly improvin…	0
The Ministry of Education: New changes are coming to the middle school entrance exam! Officially implemented in 2022?	Neutral	WeChat	http://mp.weixin.qq.com/s?__biz=MzU1Njc0MDM5OQ==&mid=2247502416&idx=7&sn=d88c435cf835a812d0848b40d5f11324	1027	double reduction，sport	Car be	2021/10/20 00:03:29	Before reading this article, please click on the 'blue font' above, then click 'follow', so that you can continue to receive articles for free, there are rumors that the Ministry of Education intends to lower the high school entrance exam admission rate, divert half of the students to vocational high schools and technical schools, to take the vocational and technical route. Although this claim ha…	9
Into the Life of Bai Juyi, Episode 3: Early Fame through Diligence and Love of Learning	Neutral	WeChat	http://mp.weixin.qq.com/s?__biz=Mzg3OTY3OTM1Mg==&mid=2247483805&idx=2&sn=f26e6903753ebe5234699ebd9daac849	1500	double reduction，sport	Zhihaole Study Society	2021/10/20 00:03:15	1249 years ago today, Bai Juyi was born in the eastern suburb of Xinzheng, he left nearly 3000 poems in his lifetime, his poetic theory has had a profound impact on future generations, there are also people who say that this is Bai Juyi practicing writing poems to prepare for the imperial examination, he himself came up with a topic to practice writing, in order to improve students' reading, unde…	1
New rules for primary and secondary schools, after-school tutoring can continue to operate, but must meet 'hard' conditions!	Neutral	WeChat	http://mp.weixin.qq.com/s?__biz=Mzg5NzEzMTk1MA==&mid=2247491248&idx=3&sn=cb84f47fe385a400cfe95dac6b640a2e	1500	double reduction，sport	Campus group bar	2021/10/20 00:00:59	Before reading this article, please click on the 'blue font' above, then click 'follow', so that you can continue to receive articles for free, every day there will be shares, all free subscriptions, please feel free to follow, primary and secondary schools ushered in new rules, after-school tutoring can continue to open, must meet the 'hard' conditions! For most students, this is definitely a go…	111
Is the author of this article taught by a P.E. teacher in Chinese? The reading is so awkward. Education has been constantly improving, always in an effort to reduce the burden of students' learning. Many policies have been introduced and have attracted a lot of attention. Now more and more students are receiving education, which leads to a heavy burden of learning. At the same time, education is …	Neutral	Baidu Baijia	https://baijiahao.baidu.com/s?id=1713947012577238216#1117787020074511516	1500	double reduction，sport	The happy times of mixed twins	2021/10/20 00:00:13	Education has been constantly improving, always in order to reduce the burden of students' learning,推出了很多 policies, has received a lot of attention, now more and more students are receiving education, this leads to a very heavy burden on students' learning, while education is constantly reforming, education departments have been constantly introducing new policies, gaining a lot of attention, amo…	52
After 10 years of 'Double Reduction', only the children from these 9 types of families will be the most promising!	Neutral	WeChat	http://mp.weixin.qq.com/s?__biz=MzA3NzIwMjg1Ng==&mid=2647888015&idx=1&sn=0e3b50e5888f2693b51a76f29569ba41	1500	double reduction，sport	Zhenping Fifth Primary School Southern Jiangnan Little Master	2021/10/20 00:00:00	Jiangnan Education Town Pingwu Fifth Primary School is urgently hiring 10 excellent full-time elementary school teachers for grades 1-6, based on the current development of the after-school program. Liang Qichao answered, 'What is the foundation of your philosophy on life?' Liang Qichao answered, 'The foundation is interest. Everyone must often live in interest; only then does life have value.' L…	0
Striving to be the first in promoting high-quality development in all aspects	Positive	Changzhi News Network	http://www.changzhinews.com/jrtt/2021-10-19/73222.html	3127	double reduction，sport	Changzhi News Network	2021/10/19 23:59:59	From 2016 to 2021, these were the five years of relentless progress for Changzhi city, also years of continuous victory in overcoming difficulties. During these five years, Changzhi's economic output maintained second in the province, completed the administrative division adjustment of 'One City, Four Districts', the construction of 'Double Creation' bases was praised by the State Council, and it…	1
A letter to all parents of students in the county about reducing the burden of after-school training for primary and secondary school students	Neutral	QQ Kandian	https://post.mp.qq.com/kan/article/1791736829-1812429648.html?_wv=2147483777&sig=fe00ca09d19ca9c60467c28778d9d634&article_id=1812429648&time=1634650868&_pflag=1&x5PreFetch=1&rowkey=253616ecacc47752&cc_media_type=10001	1413	double reduction，sport	Zhai	2021/10/19 23:59:59	Traffic restriction on days 2 and 7. Dear parents and friends: As the autumn wind rises and the autumn atmosphere thickens, nothing is more pleasant in the campus than the children's cheerful laughter and the sound of reading aloud. Here, I sincerely thank you for your constant concern, understanding, and support for the educational work of Gaoyang. Recently, the General Office of the CPC Central…	46
Exploring 'Double Reduction' after-school services: 2 hours every day, are students 'sharpening their knives' or 'wasting their time'?	Neutral	QQ Kandian	https://post.mp.qq.com/kan/article/3247085455-1812334888.html?_wv=2147483777&sig=07cf4fe81144b361b848f8879e286fc9&article_id=1812334888&time=1634620762&_pflag=1&x5PreFetch=1&rowkey=884616e551563252&cc_media_type=10001	1500	double reduction，sport	Yangcheng Evening News	2021/10/19 23:59:59	On September 1st, students from Guangzhou Dongfeng East Road Primary School participated in after-school care services after school. On Mondays, they focus on drawing; on Tuesdays, badminton; on Wednesdays, homework help; on Thursdays, artificial intelligence; and on Fridays, soccer. The older brother in fifth grade, who has average grades, signed up for basic after-school care, asking questions …	32
I don't know what the definition of being rich is, but it's a fact that fewer children from ordinary families are attending good universities. Education has been continuously improving, always with the aim of reducing the burden on students, introducing many policies that have attracted a lot of attention. Now, more and more students are receiving education, which leads to a heavy burden on stude…	Neutral	Baidu Baijia	https://baijiahao.baidu.com/s?id=1713947012577238216#1117787012620193515	1500	double reduction，sport	Lin911026	2021/10/19 23:58:58	It's hard to define what it means to be rich, but it can only be said that fewer and fewer children from ordinary families are attending good universities, which is a fact. By Jumping Mama. Education is constantly being improved, always with the aim of reducing the burden of students' learning. Many policies have been introduced, gaining a lot of attention. Now, more and more students are receivi…	0
It would be better to return to our era, where everything was done by merit. Education has been continuously improving, always with the aim of reducing the burden on students, introducing many policies that have attracted a lot of attention. Now, more and more students are receiving education, which leads to a heavy burden on students, while education is constantly reforming, and the education au…	Neutral	Baidu Baijia	https://baijiahao.baidu.com/s?id=1713947012577238216#1117787006543510711	1500	double reduction，sport	Jihan Chang 7C	2021/10/19 23:57:57	By Jumping Mama. Education is constantly being improved, always with the aim of reducing the burden of students' learning. Many policies have been introduced, gaining a lot of attention. Now, more and more students are receiving education, which leads to a heavy burden of learning. At the same time, education is constantly undergoing reforms. The education authorities are continuously introducing…	303
This batch of children are guinea pigs. Education has been continuously improving, always with the aim of reducing the burden on students, introducing many policies that have attracted a lot of attention. Now, more and more students are receiving education, which leads to a heavy burden on students, while education is constantly reforming, and the education authorities are continuously introducin…	Neutral	Baidu Baijia	https://baijiahao.baidu.com/s?id=1713947012577238216#1117787001799139918	1500	double reduction，sport	A few storms sl	2021/10/19 23:57:10	The education provided by Tiaotiao Mom has been constantly improving, always in an effort to alleviate the burden of students' studies. Many policies have been introduced and have garnered a lot of attention. Now, an increasing number of students are receiving education, which results in a heavy workload for students. At the same time, education is constantly undergoing reform. Educational author…	303
No matter what job, the front-line workers always earn the least, yet their work is the hardest. Since the implementation of the Double Reduction policy, most schools have adopted the 5 + 2 policy. Because teachers pay for additional fees, many schools charge parents unequal extra time fees, but some parents still feel that this fee should not be paid and teachers should provide service for free	Positive	Baidu Baijia	https://baijiahao.baidu.com/s?id=1714028894688270558#1117786996466976411	1500	double reduction，sport	Green wind 3M	2021/10/19 23:56:17	No matter what job, the frontline workers always get paid the least, yet their work is the hardest. However, some parents believe that education should be a public welfare, and teachers should provide free services, or local funds should be allocated. There are precedents showing that local schools have sufficient financial resources to supplement these services, so parents do not need to pay ext…	7
Only a few can afford 800 yuan per lesson, but there is no absolute fairness in this world. Brothers, work hard to earn money so that your children can afford 800 yuan per culture class. Education has been continuously improving, always with the aim of reducing the burden on students, introducing many policies that have attracted a lot of attention. Now, more and more students are receiving educa…	Neutral	Baidu Baijia	https://baijiahao.baidu.com/s?id=1713947012577238216#1117786991247050513	1500	double reduction，sport	mingzinanqu333	2021/10/19 23:55:24	Only a few can afford 800 yuan per class. There is no absolute fairness in this world. Brothers work hard to earn money to let their children attend classes that cost 800 yuan per session. The education provided by Tiaotiao Mom has been constantly improving, always in an effort to alleviate the burden of students' studies. Many policies have been introduced and have garnered a lot of attention. N…	0
That's right, I guide the children in the tutoring class on methods and ideas, and the children make rapid progress, both parents and children are happy. Education has been continuously improving, always with the aim of reducing the burden on students, introducing many policies that have attracted a lot of attention. Now, more and more students are receiving education, which leads to a heavy burd…	Neutral	Baidu Baijia	https://baijiahao.baidu.com/s?id=1713947012577238216#1117786979098505614	1500	double reduction，sport	Lingwei 3j	2021/10/19 23:53:23	Indeed, I guide the children in tutoring sessions with methods and ideas, and the children make rapid progress. Both parents and children are happy. The education provided by Tiaotiao Mom has been constantly improving, always in an effort to alleviate the burden of students' studies. Many policies have been introduced and have garnered a lot of attention. Now, an increasing number of students are…	52
Happy growth stops at the middle school entrance exam. The failure of the Double Reduction policy needs a generation to prove, needs this generation of 'vocational high school students' and 'laborers' to prove. Unfortunately, I am one of them, keep working hard, shake off them! Education has been continuously improving, always with the aim of reducing the burden on students, introducing many poli…	Neutral	Baidu Baijia	https://baijiahao.baidu.com/s?id=1713947012577238216#1117786959646673616	1500	double reduction，sport	HARS Peninsula Operation	2021/10/19 23:50:08	Happy growth stops at the middle school examination. The failure of the Double Reduction policy needs a generation to prove, requires this generation of 'vocational high school students' and 'laborers' to prove. The education provided by Tiaotiao Mom has been constantly improving, always in an effort to alleviate the burden of students' studies. Many policies have been introduced and have garnere…	0
What is the purpose of the Double Reduction policy? To save money for parents to have a third child? Third child as cheap labor for vocational high schools? And then the children live off their parents with barely enough wages to get by, buying houses and getting married依靠 their parents? Then it's better not to have children at all. Article by Jumping Mama Education is constantly being improved, …	Neutral	Baidu Baijia	https://baijiahao.baidu.com/s?id=1713947012577238216#1117786956439158017	1500	double reduction，sport	Ningbo Huajieyu 123	2021/10/19 23:49:36	To save parents money for a third child? Third child vocational high school cheap labor? Then children holding barely enough wages to live, buying a house and getting married all rely on living off their parents. The education provided by Tiaotiao Mom has been constantly improving, always in an effort to alleviate the burden of students' studies. Many policies have been introduced and have garner…	0
Oriental Education has released a quality-oriented education product system, and has recently received 5 consecutive daily price limit gains.	Neutral	Kandian Express	http://kuaibao.qq.com/s/20211019A0EF1D00	1500	double reduction，sport	Wasabi pile	2021/10/19 23:48:14	On October 17th, ONLEI Education held a product launch named 'Tasty and Meaningful·Knowledgeable and Effective', introducing three new product systems: 'Quality+, Practical+, Creative+', which cover 8 product programs including language, arts, science, sports, practical creative camps, outdoor study camps, subject camps, competition camps, and family-school co-education activities. A screenshot f…	40
Oriental Education has released a quality-oriented education product system, and has recently received 5 consecutive daily price limit gains.	Neutral	Tencent News	https://new.qq.com/omn/20211019/20211019A0EF1D00	1500	double reduction，sport	Wasabi pile	2021/10/19 23:48:14	On October 17th, ONLEI Education held a product launch named 'Tasty and Meaningful·Knowledgeable and Effective', introducing three new product systems: 'Quality+, Practical+, Creative+', which cover 8 product programs including language, arts, science, sports, practical creative camps, outdoor study camps, subject camps, competition camps, and family-school co-education activities. A screenshot f…	40
Oriental Education has released a quality-oriented education product system, and has recently received 5 consecutive daily price limit gains.	Neutral	WeChat	http://mp.weixin.qq.com/s?__biz=MzA4MzI5MDAyNg==&mid=2651263220&idx=3&sn=494d7ec7454ceda9ce00030317732c10	1500	double reduction，sport	Wasabi pile Education	2021/10/19 23:48:14	On October 17th, ONLEI Education held a product launch named 'Tasty and Meaningful·Knowledgeable and Effective', introducing three new product systems: 'Quality+, Practical+, Creative+', which cover 8 product programs including language, arts, science, sports, practical creative camps, outdoor study camps, subject camps, competition camps, and family-school co-education activities. A screenshot f…	40
Oriental Education has released a quality-oriented education product system, and has recently received 5 consecutive daily price limit gains.	Neutral	Sina Kandian	https://k.sina.cn/article_3949237910_eb64969601900vxcw.html	1500	double reduction，sport	Wasabi pile	2021/10/19 23:48:14	On October 17th, ONLEI Education held a product launch named 'Tasty and Meaningful·Knowledgeable and Effective', introducing three new product systems: 'Quality+, Practical+, Creative+', which cover 8 product programs including language, arts, science, sports, practical creative camps, outdoor study camps, subject camps, competition camps, and family-school co-education activities. A screenshot f…	40
Oriental Education has released a quality-oriented education product system, and has recently received 5 consecutive daily price limit gains.	Neutral	Sina Finance Headlines	http://cj.sina.com.cn/articles/3949237910/eb64969601900vxcw	1500	double reduction，sport	Wasabi pile	2021/10/19 23:48:00	On October 17th, ONLEI Education held a product launch named 'Tasty and Meaningful·Knowledgeable and Effective', introducing three new product systems: 'Quality+, Practical+, Creative+', which cover 8 product programs including language, arts, science, sports, practical creative camps, outdoor study camps, subject camps, competition camps, and family-school co-education activities. A screenshot f…	40
Oriental Education has released a quality-oriented education product system, and has recently received 5 consecutive daily price limit gains.	Neutral	Sina Finance Headlines	http://cj.sina.com.cn/articles/view/3949237910/eb64969601900vxcw	1500	double reduction，sport	Wasabi pile	2021/10/19 23:48:00	On October 17th, ONLEI Education held a product launch named 'Tasty and Meaningful·Knowledgeable and Effective', introducing three new product systems: 'Quality+, Practical+, Creative+', which cover 8 product programs including language, arts, science, sports, practical creative camps, outdoor study camps, subject camps, competition camps, and family-school co-education activities. A screenshot f…	40
In the past, you used kerosene lamps, do you not want to use electricity either, and go back to using kerosene lamps like before? Article by Jumping Mama Education is constantly being improved, always to reduce the burden on students' studies, many policies have been introduced and have attracted a lot of attention. Now more and more students are receiving education, which leads to a heavy burden…	Neutral	Baidu Baijia	https://baijiahao.baidu.com/s?id=1713947012577238216#1117786935029622412	1500	double reduction，sport	Lingwei 3j	2021/10/19 23:46:02	Once upon a time, we used kerosene lamps; would you also not want to use electricity, and instead use kerosene lamps as before? The education of Tiaotiao's mother has been continuously improved, always in order to lighten the burden of students' learning. Many policies have been introduced, gaining a lot of attention. Now more and more students are receiving education, which leads to a heavy burd…	0
News|Off-campus sports training institutions need to be standardized and developed.	Neutral	WeChat	http://mp.weixin.qq.com/s?__biz=MzI2MDUwMjU1MA==&mid=2247501688&idx=4&sn=01b9cec463a0ba629602659069983051	1346	double reduction，sport	Sports Policy Research	2021/10/19 23:45:30	This article was first published in the Guangming Daily Guangming Commentary by Xiong Bingqi. Recently, the General Office of the State General Administration of Sport issued the 'Notice on Doing a Good Job in the Service Supervision of Extracurricular Sports Training Industry', which clearly proposes to strengthen industry supervision and promote the standardized and orderly development of the i…	73
But the rich hire private tutors at home Article by Jumping Mama Education is constantly being improved, always to reduce the burden on students' studies, many policies have been introduced and have attracted a lot of attention. Now more and more students are receiving education, which leads to a heavy burden on students, while education is constantly reforming, education departments have been co…	Neutral	Baidu Baijia	https://baijiahao.baidu.com/s?id=1713947012577238216#1117786931620090317	1500	double reduction，sport	My past	2021/10/19 23:45:28	The education of Tiaotiao's mother has been continuously improved, always in order to lighten the burden of students' learning. Many policies have been introduced, gaining a lot of attention. Now more and more students are receiving education, which leads to a heavy burden on students. At the same time, education has been constantly reforming, and the education authorities have been continuously …	303
The burden on off-campus training institutions has been reduced, one, two, three, four, five have been done very well, but the burden at school has become more severe, the evening self-study in junior high school was originally not there, now not only is there one, but the Double Reduction clearly stipulates that evening self-study is voluntary, but now it is all voluntary, evening self-study per…	Negative	Baidu Baijia	https://baijiahao.baidu.com/s?id=1713947012577238216#1117786914371237612	1500	double reduction，sport	Infernal Affairs 950	2021/10/19 23:42:36	The reduction of extracurricular training institutions has been reduced, one, two, three, four, five has been done very well, but the workload within the school has become even more severe. The evening self-study for junior high school students did not exist before, but now it not only exists, the 'Double Reduction' explicitly stipulates that evening self-study is voluntary, but now it is all 'vo…	0
【Family-School Co-Education】 Deeply understand the child, clarify the future direction.	Neutral	WeChat	http://mp.weixin.qq.com/s?__biz=MzkwOTEyOTQwNw==&mid=2247494659&idx=3&sn=88849a1700a79509792b29ef0dcbc62c	1500	double reduction，sport	Xing County Junior High School	2021/10/19 23:42:24	The implementation of the 'Double Reduction' undoubtedly poses higher requirements for parents. Liang Qichao answered, 'What do you take as the foundation of your life philosophy?' Liang Qichao answered, 'Taking interest as the foundation. Everyone must often live in interest, only then can life have value.' Liang Qichao not only paid great attention to the interest of life himself but also highl…	278
Private schools are also going to be abolished, really do not know why so extreme? Article by Jumping Mama Education is constantly being improved, always to reduce the burden on students' studies, many policies have been introduced and have attracted a lot of attention. Now more and more students are receiving education, which leads to a heavy burden on students, while education is constantly ref…	Neutral	Baidu Baijia	https://baijiahao.baidu.com/s?id=1713947012577238216#1117786909505293318	1500	double reduction，sport	Ningbo Huajieyu 123	2021/10/19 23:41:47	Private schools are also to be abolished; I really don't know why it's so extreme. The education of Tiaotiao's mother has been continuously improved, always in order to lighten the burden of students' learning. Many policies have been introduced, gaining a lot of attention. Now more and more students are receiving education, which leads to a heavy burden on students. At the same time, education h…	303
Insurance can still come to do with me 文/ Jumping Mom Education has been constantly improving, always in order to alleviate the burden of students' learning, has introduced many policies, has gained a lot of attention. Now more and more students are receiving education, which leads to a heavy burden on students' learning, while education has been constantly reforming, education-related department…	Neutral	Baidu Baijia	https://baijiahao.baidu.com/s?id=1713947012577238216#1117786900221147915	1500	double reduction，sport	Sober sin 7Xg6m	2021/10/19 23:40:14	Text/ Jumping Mama Education has been constantly improving, always in an effort to reduce the burden of students' learning, introducing many policies that have attracted a lot of attention. Now, more and more students are receiving education, which leads to a heavy burden of study. At the same time, education has been continuously reforming, and the relevant educational departments have been intr…	303
Bookworms, NEETs have become less 文/ Jumping Mom Education has been constantly improving, always in order to alleviate the burden of students' learning, has introduced many policies, has gained a lot of attention. Now more and more students are receiving education, which leads to a heavy burden on students' learning, while education has been constantly reforming, education-related departments hav…	Neutral	Baidu Baijia	https://baijiahao.baidu.com/s?id=1713947012577238216#1117786898533811112	1500	double reduction，sport	Candied hundred 1Y	2021/10/19 23:39:57	Text/ Jumping Mama Education has been constantly improving, always in an effort to reduce the burden of students' learning, introducing many policies that have attracted a lot of attention. Now, more and more students are receiving education, which leads to a heavy burden of study. At the same time, education has been continuously reforming, and the relevant educational departments have been intr…	303
Who really needs training feels like a burden! 文/ Jumping Mom Education has been constantly improving, always in order to alleviate the burden of students' learning, has introduced many policies, has gained a lot of attention. Now more and more students are receiving education, which leads to a heavy burden on students' learning, while education has been constantly reforming, education-related de…	Neutral	Baidu Baijia	https://baijiahao.baidu.com/s?id=1713947012577238216#1117786897314790415	1500	double reduction，sport	Hnswd	2021/10/19 23:39:45	Text/ Jumping Mama Education has been constantly improving, always in an effort to reduce the burden of students' learning, introducing many policies that have attracted a lot of attention. Now, more and more students are receiving education, which leads to a heavy burden of study. At the same time, education has been continuously reforming, and the relevant educational departments have been intr…	303
Educational training institutions do not force anyone to attend classes, parents or students choose to attend classes is a voluntary behavior, many parents around me sign up for training classes for their children is the child's own request, he himself feels that did not learn well need to be strengthened, which should reflect the right to choose, it should be in the hands of the people, but the …	Neutral	Baidu Baijia	https://baijiahao.baidu.com/s?id=1713947012577238216#1117786894371243118	1500	double reduction，sport	Tyrant's Paleontology World	2021/10/19 23:39:16	Text/ Educational training institutions do not force anyone to attend classes; the choice to go to class is a voluntary act made by parents or students. I have many parents around me who sign up their children for training classes because the children themselves request it. They feel they haven't learned well and need to strengthen their knowledge. This should reflect the right to choose, which s…	3
This is like Da Yu's father in controlling floods 文/ Jumping Mom Education has been constantly improving, always in order to alleviate the burden of students' learning, has introduced many policies, has gained a lot of attention. Now more and more students are receiving education, which leads to a heavy burden on students' learning, while education has been constantly reforming, education-related…	Neutral	Baidu Baijia	https://baijiahao.baidu.com/s?id=1713947012577238216#1117786887816930912	1500	double reduction，sport	Pzx2098	2021/10/19 23:38:10	Text/ Jumping Mama Education has been constantly improving, always in an effort to reduce the burden of students' learning, introducing many policies that have attracted a lot of attention. Now, more and more students are receiving education, which leads to a heavy burden of study. At the same time, education has been continuously reforming, and the relevant educational departments have been intr…	303
Family new economy industry daily participation: 'Double reduction' is proposed to be clearly legislated, guardians should avoid increasing the burden of learning for minors; Hunan sold more than 100,000 unqualified rice noodles were fined| New things	Neutral	WeChat	http://mp.weixin.qq.com/s?__biz=MzU0OTU3MDUyOQ==&mid=2247519756&idx=4&sn=5d992d9bd17813104e48e678a577c496	1500	double reduction，sport	Parent-child Business志	2021/10/19 23:37:30	On October 18th, the Legislative Affairs Commission of the Standing Committee of the National People's Congress held a press conference where the spokesperson Zang Tiewei introduced the relevant situation of the draft family education promotion law that will be reviewed for the third time. Zang Tiewei stated that these issues need to be addressed through comprehensive measures involving school ed…	0
Support double reduction, the national policy is indeed farsighted! 文/ Jumping Mom Education has been constantly improving, always in order to alleviate the burden of students' learning, has introduced many policies, has gained a lot of attention. Now more and more students are receiving education, which leads to a heavy burden on students' learning, while education has been constantly reforming,…	Neutral	Baidu Baijia	https://baijiahao.baidu.com/s?id=1713947012577238216#1117786882537945311	1500	double reduction，sport	A lifetime in search of plum FC	2021/10/19 23:37:17	The education provided by Tiaotiao Mom has been constantly improving, aiming to alleviate the burden of students' studies. Many policies have been introduced and have received a lot of attention. Now, more and more students are receiving education, which leads to a heavy burden on students. At the same time, the education system is continuously undergoing reforms. The relevant educational departm…	303
Learning relies on effort and talent, both are very important. If I had another chance to study hard, I might also give up, I am actually a hardworking person, but in terms of studying I really don't have talent, at the same time I also accept my own mediocrity, studying is important, but not the most important. 文/ Jumping Mom Education has been constantly improving, always in order to alleviate …	Neutral	Baidu Baijia	https://baijiahao.baidu.com/s?id=1713947012577238216#1117786879580406717	1500	double reduction，sport	Jieping Hui 098	2021/10/19 23:36:48	If given another chance to study hard, I might still give up. I consider myself a diligent person, but I truly lack talent in studying. At the same time, I also accept my own ordinariness. Studying is important, but it's not the most important thing. The education provided by Tiaotiao Mom has been constantly improving, aiming to alleviate the burden of students' studies. Many policies have been i…	0
Double reduction policy cracks down on after-school tutoring for primary and secondary schools	Neutral	China Law Service Network	http://www.12348.gov.cn/#/homepage/detail?info_id=576e15be8c3e4619ad8b0e667c792659	159	double reduction，sport	China Legal Services Network	2021/10/19 23:36:27	Based on your expressed needs, we provide the following information: Many subject-related tutoring classes have been adjusted, but in some provinces, art and physical education training institutions can continue normal classes without being affected by the 双减政策 (Double Reduction Policy). This information is provided by the China Legal Services Network platform for your reference only.	0
While diverting on one side and reducing on both shoulders, you're pushing people towards a deadly path. Education, as always, is constantly improving, aiming to lighten the burden on students by introducing many policies that have garnered a lot of attention. Now, more and more students are receiving education, which leads to a heavy academic workload, while the education system continues to ref…	Neutral	Baidu Baijia	https://baijiahao.baidu.com/s?id=1713947012577238216#1117786877176327113	1500	double reduction，sport	Hong爵Cc	2021/10/19 23:36:24	While implementing the分流 (streamlining) and 双肩减 (Double Reduction Policy), you are forcing people into a difficult situation. The education provided by Tiaotiao Mom has been constantly improving, aiming to alleviate the burden of students' studies. Many policies have been introduced and have received a lot of attention. Now, more and more students are receiving education, which leads to a heavy b…	303
Seizing the 'Spring' of Sports Training Classes	Neutral	WeChat	http://mp.weixin.qq.com/s?__biz=Mzg2MTE2NjMwMw==&mid=2247533791&idx=5&sn=3e574ca63cb817242c5a72777178ff60	1222	double reduction，sport	Guangdong Campus Sports	2021/10/19 23:35:47	The Double Reduction Policy has brought the subject training industry into a cold winter, yet it has ushered in a spring for physical education training, which has always been less popular. According to CCTV reports, since the Double Reduction Policy was announced, the number of art and physical education training companies has increased by over 33,000, with a year-on-year growth of 99%. There ha…	5
[truncated: 19,513 more rows]
