# Supplementary material for: Analyzing public opinion on China’s “Double Reduction” policy: A sentiment and content analysis of microblog discourse
Source: PLoS One. 2026 Mar 11;21(3):e0338541. doi: 10.1371/journal.pone.0338541 (PMC12978475; doi:10.1371/journal.pone.0338541)
Supplement: S1 File — (ZIP) [file pone.0338541.s001.zip › Data/data 2.xlsx]

## Sheet: Sheet1
Title	Tendency	Release media	Web page	word count	key word	发布时间	Abstract		热度
“Midweek classes” have also been canceled, with notices issued in multiple places, everything will be reset starting from October 1st	Neutral	WeChat	http://mp.weixin.qq.com/s?__biz=Mzg2MzAwODcwNg==&mid=2247491621&idx=3&sn=64aa57cb64f283086fb571796abe2658	1500	double reduction, sport	2021/09/30 11:18:40	Before reading this article, please click on the blue font above to 'follow', so that you can continue to receive the latest articles for free. The implementation of the dual-reduction policy has undoubtedly cut off the money-making path for tutoring institutions. However, many have noticed that although it is not allowed to use students' rest days for academic tutoring, tutoring is still permitt…		22
I still prefer doing day-to-day jobs [smiling while crying] Have any of you guys noticed the huge changes in Kunshan travel recently? No swiping cards or投币 allowed on buses, as soon as you get on, the driver quickly says “No need to swipe cards, no投币, just come in” In the shock and delight, we have been宠ed by the officials again! Such a “fragrant” thing kb君 won't allow any more friends to not kno…	Positive	UC News	http://m.uczzd.cn/ucnews/news?aid=8896621540335116731####8224073572	1500	double reduction, sport	2021/09/30 11:13:09	Regardless of time period, age, or residency, I hurried to experience it in the morning and it was amazing! @Si Yu Xuan: Today, riding Kunshan buses is free. Many passengers who were about to pay were surprised when the driver quickly said not to swipe cards or drop coins, just come in. The driver stated that from September 28th to October 7th, riding Kunshan buses is free in support of the natio…		5
Super 'Jia' leader, youth experts... The 'Double Reduction' sharing bus loaded with resources and joy is now on its way!	Neutral	Qutoutiao	http://html2.qktoutiao.com/detail/2021/09/30/1644263407.html	795	double reduction, sport	2021/09/30 11:10:06	On the afternoon of September 29th, the 'Happy Shared Bus, Joyful Neighbors Depart' - the launch ceremony for young people from all walks of life in Jiading to assist in the 'Double Reduction' work was held in Jiading New Town, Shanghai. Deputy Director of Ruijin Hospital affiliated to Shanghai Jiao Tong University School of Medicine, Zhu Haiqin, said that our lectures will not only teach student…		25
Several provinces and cities increase the value of physical education in middle school entrance exams, experts say: Physical education should avoid becoming a place of exam-oriented competition.	Neutral	WeChat	http://mp.weixin.qq.com/s?__biz=MzU3NjQxOTQxMQ==&mid=2247487975&idx=2&sn=b8c827564ad0753f04be56f1222ea75a	1500	double reduction, sport	2021/09/30 11:08:53	On September 23rd, students from Ping'an Primary School in Neiqiu County, Xingtai City, Hebei Province, were engaged in football training. The 'Double Reduction and One Increase' has sparked a craze for exam-oriented sports training. In 2020, the General Administration of Sport of China and the Ministry of Education jointly issued the 'Opinions on Deepening the Integration of Sports and Education…		45
Super 'Jia' leader, youth experts... The 'Double Reduction' sharing bus loaded with resources and joy is now on its way!	Neutral	Dongchedi	https://m.dcdapp.com/motor/m/feed/detail?group_id=7013558091195089422	795	double reduction, sport	2021/09/30 11:07:24	On the afternoon of September 29th, the 'Happy Shared Bus, Joyful Neighbors Depart' - the launch ceremony for young people from all walks of life in Jiading to assist in the 'Double Reduction' work was held in Jiading New Town, Shanghai. Deputy Director of Ruijin Hospital affiliated to Shanghai Jiao Tong University School of Medicine, Zhu Haiqin, said that our lectures will not only teach student…		25
Super 'Jia' leader, youth experts... The 'Double Reduction' sharing bus loaded with resources and joy is now on its way!	Neutral	Sina Mobile News	https://finance.sina.cn/2021-09-30/detail-iktzscyx7210302.d.html	1244	double reduction, sport	2021/09/30 11:07:24	On the afternoon of September 29th, the 'Happy Shared Bus, Joyful Neighbors Depart' - the launch ceremony for young people from all walks of life in Jiading to assist in the 'Double Reduction' work was held in Jiading New Town, Shanghai. Deputy Director of Ruijin Hospital affiliated to Shanghai Jiao Tong University School of Medicine, Zhu Haiqin, said that our lectures will not only teach student…		25
Entering the chess training market, can educational training institutions play a good game?	Neutral	Oriental Entrepreneur	http://www.bizleader.cn/invest/20210930228376.html	1500	double reduction, sport	2021/09/30 11:07:20	Under the trend of 'Double Reduction', the boom in quality education and training has risen, with many players entering the chess training market. Many educational training institutions have also entered the quality education track. According to CEO Zhao Zhelun of Nie Weiping Go Dojo, after the introduction of the Double Reduction policy, more than 120 K12 educational training institutions have s…		18
Shanxi Province Youth Legal Broadcasting 'Guarding Youth' 2021 Second Semester, Issue 4 'Double Reduction' Policy。	Neutral	WeChat	http://mp.weixin.qq.com/s?__biz=MzI0MDc0MzExOA==&mid=2247493550&idx=1&sn=ec6f91b073bed997e50adc7241f8a300	1500	double reduction, sport	2021/09/30 11:07:12	This day is also the launch day for the implementation of the 'Double Reduction' policies in over 210,000 compulsory education schools across the country. After hearing this, the old clocksmith said nothing and led him to a small room filled with various valuable clocks and watches. In order to implement the 'Opinions on Further Reducing the Homework Burden and Extracurricular Training Burden for…		0
Will the direction of the 2022 college entrance exam questions change drastically? Affecting the grades of 'one type of examinees', 600 points become a gap.	Neutral	WeChat	http://mp.weixin.qq.com/s?__biz=MzkxMDI2ODg3OQ==&mid=2247484612&idx=5&sn=8a6872580733e1a4d3e809fa6ae5945a	1500	double reduction, sport	2021/09/30 11:07:11	The impact on the scores of 'Category A candidates'. Teacher Li said, before reading this article, please click on the blue font 'Teacher Li' above, then click 'Follow', so you can receive the latest content for free. The college entrance examination is the most important exam in life, drawing the attention of everyone. Any small change makes schools, parents, and students all very nervous. The 2…		4
What should we do after the first National Day holiday without extra classes and reduced homework under the 'Double Reduction'?	Neutral	WeChat	http://mp.weixin.qq.com/s?__biz=MzI2NjAyODM0MA==&mid=2650906089&idx=1&sn=edf8fafb903d5cfd20b2768955d156c0	1500	double reduction, sport	2021/09/30 11:01:37	The 'Double Reduction' policy has been officially implemented for almost a month, and it can be said that there are joys and sorrows for many. Now, it's possible to prepare over 20 dishes and teach children to share, including food and also household chores. When mom is tired from work, she asks the child to fetch her shoes and pour her water, helping the child understand that it's only right for…		16
The chaos in physical education training after the 'Double Reduction' cannot be ignored.	Neutral	Yidianzixun	http://www.yidianzixun.com/article/0Xpgwmlj	1058	double reduction, sport	2021/09/30 11:01:36	The 'Banyue Talks' reporter found in cities like Shijiazhuang and Lanzhou that with the gradual implementation of the 'Double Reduction' policy, the sports training market is booming. It goes without saying that we must put in great effort and sincere work to implement and strengthen the 'Double Reduction' policy. On the one hand, students have gained more free time after being liberated from sub…		6
The chaos in physical education training after the 'Double Reduction' cannot be ignored.	Neutral	UC News	http://m.uczzd.cn/ucnews/news?aid=8464055282272348414	1013	double reduction, sport	2021/09/30 11:01:00	The 'Banyue Talks' reporter found in cities like Shijiazhuang and Lanzhou that with the gradual implementation of the 'Double Reduction' policy, the sports training market is booming. It goes without saying that we must put in great effort and sincere work to implement and strengthen the 'Double Reduction' policy. On the one hand, students have gained more free time after being liberated from sub…		6
The chaos in physical education training after the 'Double Reduction' cannot be ignored.	Neutral	UC News	http://m.uczzd.cn/ucnews/news?aid=2363502398472710824	1013	double reduction, sport	2021/09/30 11:01:00	The 'Banyue Talks' reporter found in cities like Shijiazhuang and Lanzhou that with the gradual implementation of the 'Double Reduction' policy, the sports training market is booming. It goes without saying that we must put in great effort and sincere work to implement and strengthen the 'Double Reduction' policy. On the one hand, students have gained more free time after being liberated from sub…		6
The chaos in physical education training after the 'Double Reduction' cannot be ignored.	Neutral	UC	http://a.mp.uc.cn/article.html?uc_param_str=frdnsnpfvecpntnwprdssskt&wm_cid=446547484869671936	1013	double reduction, sport	2021/09/30 11:01:00	Reporters from Half Moon found in cities like Shijiazhuang and Lanzhou that with the gradual implementation of the 'Double Reduction' policy, the sports education and training market is booming. It goes without saying that we must make great efforts and put in genuine work to implement and strengthen the Double Reduction policy. On the one hand, students have gained some free time after being rel…		6
The 'Double Reduction': A new starting point for China's educational reform.	Neutral	WeChat	http://mp.weixin.qq.com/s?__biz=Mzk0MDI0MTI0Nw==&mid=2247484751&idx=1&sn=6809aace206aa7f0937c5dab42adb3b8	1500	double reduction, sport	2021/09/30 11:00:56	Before reading this article, please click on the 'blue text' above, then click 'follow', so that you can continue to receive articles for free. Note: This article is reprinted from the internet and does not represent the stance of this platform, but is for reference only by readers. In July 2021, the General Office of the CPC Central Committee and the General Office of the State Council issued th…		3
Unleashing the irreplaceable educational value of sports.	Neutral	Sina Viewpoints	https://k.sina.cn/article_7517400647_1c0126e4705901hqek.html	1187	double reduction, sport	2021/09/30 11:00:47	Nearly a month after the start of the new school year, the advancement of the 'Double Reduction' policy has not only reduced the burden of homework and extracurricular training for students, but has also impacted physical education in primary and secondary schools. According to media reports, at a parent-teacher meeting, a physical education teacher said, 'In my 20 years of teaching, this is the …		75
Unleashing the irreplaceable educational value of sports.	Neutral	Yidianzixun	http://www.yidianzixun.com/article/0Xpe1k4P	1163	double reduction, sport	2021/09/30 11:00:47	Nearly a month after the start of the new school year, the advancement of the 'Double Reduction' policy has not only reduced the burden of homework and extracurricular training for students, but has also impacted physical education in primary and secondary schools. According to media reports, at a parent-teacher meeting, a physical education teacher said, 'In my 20 years of teaching, this is the …		75
The 'Double Reduction': A new starting point for China's educational reform.	Neutral	WeChat	http://mp.weixin.qq.com/s?__biz=MzkwMTI0MTk5MA==&mid=2247484768&idx=8&sn=3e89c56bca9a2d6cee0e587fc691e973	1500	double reduction, sport	2021/09/30 11:00:24	Before reading this article, please click on the 'blue text' above, then click 'follow', so that you can continue to receive articles for free. Note: This article is reprinted from the internet and does not represent the stance of this platform, but is for reference only by readers. In July 2021, the General Office of the CPC Central Committee and the General Office of the State Council issued th…		3
You should also tell this to the athletes; they work hard on their training too. Those with natural talent don't need to practice, and those without it won't benefit even if they do. Under the 'Double Reduction', no one is spared. I often pass by this place, which used to be a restaurant. It started renovation in June, at least two months of work, chairs, blackboards, and podiums are all in place…	Neutral	Dongchedi	https://m.dcdapp.com/motor/m/feed/detail?group_id=1712204052700171####7013556246754804511	249	double reduction, sport	2021/09/30 11:00:20	Tell that to the athletes too, they also train very hard. The renovation started in June,捣鼓了2个多月at least, and by the time school started in September, the desks, chairs, blackboards, and lecterns were all in place. During the summer vacation, they were idle for a while, just waiting for the new school year to begin. But with the arrival of the 'Double Reduction' policy, they couldn't hold on any …		0
Unleashing the irreplaceable educational value of sports.	Neutral	Baidu Baijia	https://baijiahao.baidu.com/s?id=1712294080528372919	1191	double reduction, sport	2021/09/30 11:00:00	Source: China Workers' Net. Nearly a month after the start of the new school year for primary and secondary schools, the implementation of the 'Double Reduction' policy has not only reduced the burden of homework and extracurricular training for students but has also impacted physical education in primary and secondary schools. According to media reports, at a parent-teacher meeting, the first th…		75
【Family-School Co-Education】What should parents do after the 'Double Reduction' policy? How to do it?	Neutral	WeChat	http://mp.weixin.qq.com/s?__biz=MzAxMzA4NjY3NQ==&mid=2650274078&idx=2&sn=803ded1eecebe98e68c20e576d6cfe41	1500	double reduction, sport	2021/09/30 10:56:09	Recently, the General Office of the CPC Central Committee and the General Office of the State Council issued the 'Opinions on Further Reducing the Homework Burden and Extracurricular Training Burden in Compulsory Education Stages.' After the introduction of the 'Double Reduction' policy, parents are experiencing mixed feelings of relief and unease. Some are concerned about whether the reduction o…		5
After the Olympics, under the 'Double Reduction', Yubei Middle School 'cool' sports festival 'cultivating a grand atmosphere and nurturing great talents'.	Neutral	Personal Library	http://www.360doc.com/content/21/0930/10/3359811_997723371.shtml	1218	double reduction, sport	2021/09/30 10:54:16	On September 29th, an 'awesome' sports festival opening ceremony attracted widespread attention from students, teachers, and parents. This theme, in conjunction with teachers and students, mentioned that the opening ceremony of this year's sports festival drew inspiration from the entrance mode of the Tokyo Olympics, upgrading the form of our activities and also fulfilling the school's original i…		4
Celebrating National Day | Shandong Province Academic Promotion Center National Day holiday notice and safety tips.	Neutral	WeChat	http://mp.weixin.qq.com/s?__biz=MzAxMDcyMTY4NA==&mid=2247484797&idx=1&sn=76230e9d4a787c9a97dfac00ea09f226	1230	double reduction, sport	2021/09/30 10:53:05	Celebrating the 72nd Anniversary of the Founding of the People's Republic of China with a grand celebration. Currently, the domestic and international situation of epidemic prevention and control remains severe and complex. Please do not relax or become complacent. Please pay close attention to the epidemic situation and implement normal epidemic prevention and control measures. According to the …		1
Is the five-five split in middle school entrance exams too cruel? Learn about Singapore's two-eight split that starts from elementary school.	Neutral	Sohu News	http://www.sohu.com/a/492954381_120982751	1500	double reduction, sport	2021/09/30 10:48:00	After the 'Double Reduction,' educational diversion has increasingly become the 'top priority' for parents. This article introduces Singapore's educational diversion system. It is not an exaggeration to say that the primary six diversion can affect the future path of a child's life: (Figure: Singapore Ministry of Education Secondary School Introduction Manual). Based on the results of the primary…		62
Unleashing the irreplaceable educational value of sports.	Neutral	China Workers' Network	http://www.workercn.cn/34199/202109/30/210930104759591.shtml	1236	double reduction, sport	2021/09/30 10:47:59	Nearly a month after the start of the new school year for primary and secondary schools, the implementation of the 'Double Reduction' policy has not only reduced the burden of homework and extracurricular training for students but has also impacted physical education in primary and secondary schools. According to media reports, at a parent-teacher meeting, the physical education teacher said, 'In…		75
Silver Elephant Primary School: National Day holiday notice and safety education letter to parents.	Neutral	WeChat	http://mp.weixin.qq.com/s?__biz=MzA4NDM5NzIzOQ==&mid=2247486925&idx=1&sn=59af862c2166f86e53a7524f0c07079e	1500	double reduction, sport	2021/09/30 10:47:41	Make up for Thursday's class after the National Day holiday, starting from next Friday, school will end 40 minutes earlier. Students not participating in after-school services will be dismissed at 14:50, while those participating will be dismissed at 16:50. Please note, parents, and make sure to pick up your children on time! A tip from National: the safety and health of children are focal issues…		0
The 'Double Reduction' is not reasonable. But if there is a 'Double Reduction', then all subjects in the college entrance exam should be changed to elective! Students choose subjects according to the requirements of the schools and majors they aspire to. Just like science and engineering students, liberal arts students, art and sports students, their focus is already different. Only by doing each…	Neutral	Toutiao	https://weitoutiao.zjurl.cn/ugc/share/wap/comment/7013552915386401566/#61da535f0f4f1d60a54f85186e875db7	1500	double reduction, sport	2021/09/30 10:47:23	On the afternoon of September 28th, at the Sixth 'New Convergence' International Education Summit held in Beijing王府 School, Cen Jianjun shared his views on reducing the burden of education based on his personal experiences, as reported by FutureNet in 2017. National People's Congress delegate Li Guangyu also suggested changing the status of English, proposing to move English from a compulsory sub…		0
The Benefits of Sports Education Institutions Under the Double Reduction Policy	Neutral	Dongchedi	https://m.dcdapp.com/motor/m/feed/detail?group_id=7013548259872408102	1041	double reduction, sport	2021/09/30 10:46:47	The youth sports training industry in our country has been on a rising trend year by year. Some parents indicate that they now place more emphasis on the expenses and investments in sports training for their children, hoping they will develop more of a competitive spirit. On average, they spend 20,000 to 30,000 yuan a year, which accounts for about two-thirds of the expenses on academic training.…		0
China Education Daily: Unleashing the Irreplaceable 'Educational Value' of Sports	Neutral	WeChat	http://mp.weixin.qq.com/s?__biz=MzU1ODI0MDE5Nw==&mid=2247498499&idx=4&sn=226175e55ddcc03ef3d7a36f714a880a	1414	double reduction, sport	2021/09/30 10:44:41	Introduction: In fact, in primary and secondary education, physical education is not only an important subject for the cultivation of good character in students but also the main subject for fostering sports habits, spirit, and character. According to media reports, at a parent-teacher meeting, the first thing the physical education teacher said was, 'I've been teaching for 20 years and this is t…		2
Repost: Technology Empowers Digital Education, Major Historical Opportunities Arise	Neutral	Yingtan Municipal Informatization Office	http://xxb.yingtan.gov.cn/art/2021/9/30/art_5883_1141082.html	979	double reduction, sport	2021/09/30 10:43:00	On September 27th, Liu Limin, the president of the China Education International Exchange Association and former deputy minister of education, stated at the 'Internet Plus Education' forum during the 2021 World Internet Conference in Wuzhen that our country has embarked on a new era of education and will basically achieve educational modernization by 2035. Zheng Shuiquan, the deputy secretary of …		126
Awesome, why doesn't Zhangjiagang have it? Have you noticed the huge changes in Kunshan's transportation recently? You can't swipe your card or pay cash when you get on the bus. As soon as you board, the driver says, 'No need to swipe or pay, just come in.' In surprise and joy, we've been宠ed by the officials again! Such a 'fragrant' thing, kb doesn't allow any more friends to not know about it! ↓…	Positive	UC News	http://m.uczzd.cn/ucnews/news?aid=8896621540335116731####8223716129	1500	double reduction, sport	2021/09/30 10:42:43	Regardless of the time, age, or residency, I hurried to experience it this morning, and it was fantastic! @SiYuxuan: Today, riding Kunshan buses is free! Many passengers who were about to pay were surprised when the driver hurriedly said there's no need to tap or insert coins, just come in. The driver stated that from September 28th to October 7th, riding Kunshan buses is free to cooperate with t…		0
Support Elective Courses, Strengthen Ideological and Political Education and Sports - Source: The Paper	Neutral	Toutiao	https://weitoutiao.zjurl.cn/ugc/share/wap/comment/7013551718348636969/#287e4dd731df921bc7a986e6422d792f	1500	double reduction, sport	2021/09/30 10:42:43	On the afternoon of September 28th, at the Sixth 'New Aggregation' International Education Summit held at Beijing王府 School, Cen Jianjun shared his views on reducing educational burdens based on his personal experiences. According to a report by Future Net in 2017, National People's Congress delegate Li Guangyu also suggested changing the status of English, converting it from a compulsory subject …		2
The New Compulsory Education Quality Monitoring Plan Has Been Released, Including Sports and Health in Monitoring	Neutral	Dongchedi	https://m.dcdapp.com/motor/m/feed/detail?group_id=7013549734061228581	1232	double reduction, sport	2021/09/30 10:42:22	On September 27th, the Ministry of Education's official website released the 'National Compulsory Education Quality Monitoring Program', which states that the monitoring subject areas mainly include moral education, Chinese language, mathematics, English, science, physical health, arts, labor, and mental health. A relevant person in charge from the provincial education department's teaching and r…		2
The City Market Supervision Bureau 12315 Command Center Received Consumer Complaint and Tip Data Analysis for September 2021 and Consumer Tips	Neutral	Jincheng City Market Supervision Bureau	http://scjgj.jcgov.gov.cn/gzdt/xxfb/202109/t20210930_1475349.html	1284	double reduction, sport	2021/09/30 10:42:06	I. Basic Situation In September, the Jincheng City Market Supervision Administration 12315 Command Center received a total of 2,773 consumer information, a 35.4% increase year-on-year and a 0.3% increase month-on-month. Among these, there were 1,991 consultations, a 40.3% increase year-on-year and a 1.4% decrease month-on-month, accounting for 71.8% of the total received; there were 632 complaint…		0
China Education Daily: Unleashing the Irreplaceable 'Educational Value' of Sports	Neutral	WeChat	http://mp.weixin.qq.com/s?__biz=MzUxMzU3ODg2OA==&mid=2247539314&idx=4&sn=9d8615d48037e7e3a99219cf7ab1c400	1414	double reduction, sport	2021/09/30 10:40:09	Introduction: In fact, in primary and secondary education, physical education is not only an important subject for fostering good character in students but also a primary subject for developing sports habits, sportsmanship, and sports character. According to media reports, at a parent-teacher meeting, the first thing a physical education teacher said was 'I have been teaching for 20 years, and th…		2
Major News丨Under the 'Double Reduction' Policy, Aesthetic Education Will Be Included in the Middle School Entrance Examination, Scoring Between 10-40 Points!	Neutral	WeChat	http://mp.weixin.qq.com/s?__biz=MjM5Mjg2Njk2Mw==&mid=2650231272&idx=1&sn=defd67bdfea9abe4e3fe90190d2047d7	1500	double reduction, sport	2021/09/30 10:37:32	On July 24th, the General Office of the CPC Central Committee and the General Office of the State Council issued the 'Opinions on Further Reducing the Burden of Homework and Extracurricular Training in Compulsory Education', which inevitably brings to mind the previous issuance by the CPC Central Committee and the State Council of the 'Opinions on Fully Strengthening Labor Education in Universiti…		0
The 'Double Reduction': A New Starting Point for China's Educational Reform	Neutral	Yidianzixun	http://www.yidianzixun.com/article/0XpzWYDW	1500	double reduction, sport	2021/09/30 10:37:16	On September 18th, the World Education Affiliated Fenhu Experimental Primary School in Wujiang District, Suzhou, had a rich variety of physical activities during breaks, photographed by Que Mingfen/Guangming Images. The 'Double Reduction' policy reflects new signals of deepening educational reforms. However, a careful observation of a series of related actions by the central and local governments…		64
Haiyuan: Comprehensive Care for the Physical and Mental Health of Adolescents	Neutral	Wuzhong Net	https://www.chinawznews.net/content/2021093045192.html	1500	double reduction, sport	2021/09/30 10:37:03	“Pass the ball!” “Shoot!” Under the warm autumn sun, middle school student Xiao Tian and his classmates happily played soccer on the green field of their campus. Math teacher Tian Fengrong said that homework could basically be finished in about an hour. Math teacher Tian Fengrong said that the students completed the classroom assignment of writing down the opposite numbers, reciprocals, and absol…		11
Super 'Jia' Leader, Young VIPs... The 'Double Reduction' Sharing Bus Has Departed, Loaded with Resources and Joy	Neutral	Tencent Viewpoints	https://post.mp.qq.com/kan/article/3531879752-1809602136.html?_wv=2147483777&sig=8d61ed2d53887fc9f32f6decc3a2d70f&article_id=1809602136&time=1632969236&_pflag=1&x5PreFetch=1&rowkey=554615521cd23152&cc_media_type=10001	808	double reduction, sport	2021/09/30 10:33:24	On the afternoon of September 29th, the launch ceremony for the youth from all walks of life in Jiading to help with the 'Double Reduction' work took place at New Town, Shanghai, at the affiliated Ruijin Hospital of Shanghai Jiao Tong University School of Medicine. Deputy director physician Zhu Haiqin stated that our lectures would make students learn knowledge while also feeling very interesting…		25
Is 'Midweek Class' Not Feasible Either? This Place Will Implement 'One Size Fits All' in October	Neutral	Business Knowledge	https://www.shangyexinzhi.com/article/4239211.html	1500	double reduction, sport	2021/09/30 10:32:32	Starting October 1st, off-campus training institutions within the Beijing Economic and Technological Development Area will no longer be allowed to engage in academic training for compulsory education stages. Author Qiu Mu recently interviewed the president of the China Association for Non-Governmental Education, Liu Lin, on the topic of 'Future Survival Paths for Education Enterprises', discussin…		9
【Complaint Analysis】Putuo District Consumer Protection Committee 2021 Third Quarter Consumer Complaint Analysis: This Industry Has the Highest Number of Complaints →	Neutral	WeChat	http://mp.weixin.qq.com/s?__biz=MzU2NzQ1NjMwOA==&mid=2247486132&idx=1&sn=56ac7aed298b5b0fb85d5e51a66d22f3	1115	double reduction, sport	2021/09/30 10:32:01	The third quarter of 2021 has passed. What were the hotspots for consumer complaints in the Putuo District during this period? The Putuo District Consumer Rights Protection Committee analyzed these ↓↓↓ Consumer complaints overall situation: In the third quarter of 2021, the Putuo District Consumer Rights Protection Committee received a total of 1208 consumer complaints, involving an amount of 11.…		0
I really hope the country will pay attention to fields like robot programming and artificial intelligence, so that schools will include them as compulsory courses. That way, the sales of robots will definitely increase significantly. $Shengtong Shares(SZ002599)$ Last month, Shengtong Shares (hereinafter referred to as ST) surged by 158%, making many friends overjoyed. This month, however, it has …	Neutral	Snowball	https://xueqiu.com/1601944899/199183241####207765962	1500	double reduction, sport	2021/09/30 10:30:37	I really hope that the country will pay attention to fields such as robot programming and artificial intelligence, allowing schools to include them as compulsory courses. That way, the sales of robots would definitely increase significantly, surging by 158% and delighting many friends. However, this month has entered the darkest moment, with an expected adjustment of 30%, making many people who f…		0
City Schools Provide After-School Services for All, But Rural Schools Do Not, How to Bridge This Gap?	Neutral	WeChat	http://mp.weixin.qq.com/s?__biz=MzkzNTE3NTEwMg==&mid=2247488060&idx=3&sn=63241a854eb47b6b2a390c79ce4fee18	1500	double reduction, sport	2021/09/30 10:30:00	On September 23rd, the Ministry of Education held a press briefing to introduce the construction of standardized management systems for off-campus training institutions. At the meeting, Lu Yugang, the head of the Basic Education Department of the Ministry of Education, introduced that the monitoring platform data for the 'Double Reduction' work in basic education show that as of September 22nd, t…		8
Super 'Jia' Leader, Young VIPs... The 'Double Reduction' Sharing Bus Has Departed, Loaded with Resources and Joy	Neutral	Tencent News	https://new.qq.com/omn/20210930/20210930A04KBE00	795	double reduction, sport	2021/09/30 10:28:41	On the afternoon of September 29th, the 'Happy Sharing Bus · Happy Neighbors Departure' - the launch ceremony for youth from all walks of life in Jiading to support the 'Double Reduction' policy was held in Jiading New Town, Shanghai. Deputy Chief Physician Zhu Haiqin from the affiliated Ruijin Hospital of Shanghai Jiao Tong University School of Medicine said that our lectures would not only impa…		25
Super 'Jia' Leader, Young VIPs... The 'Double Reduction' Sharing Bus Has Departed, Loaded with Resources and Joy	Neutral	WeChat	http://mp.weixin.qq.com/s?__biz=MjM5NjY5NTY1Mg==&mid=2650998473&idx=2&sn=ffc5cf4e0f7c2ac05e2eb5cc6d3c8792	795	double reduction, sport	2021/09/30 10:28:41	On the afternoon of September 29th, the 'Happy Sharing Bus · Happy Neighbors Departure' - the launch ceremony for youth from all walks of life in Jiading to support the 'Double Reduction' policy was held in Jiading New Town, Shanghai. Deputy Chief Physician Zhu Haiqin from the affiliated Ruijin Hospital of Shanghai Jiao Tong University School of Medicine said that our lectures would not only impa…		25
Super 'Jia' Leader, Young VIPs... The 'Double Reduction' Sharing Bus Has Departed, Loaded with Resources and Joy	Neutral	Viewpoints Express	http://kuaibao.qq.com/s/20210930A04KBE00	795	double reduction, sport	2021/09/30 10:28:41	On the afternoon of September 29th, the 'Happy Sharing Bus · Happy Neighbors Departure' - the launch ceremony for youth from all walks of life in Jiading to support the 'Double Reduction' policy was held in Jiading New Town, Shanghai. Deputy Chief Physician Zhu Haiqin from the affiliated Ruijin Hospital of Shanghai Jiao Tong University School of Medicine said that our lectures would not only impa…		25
Ride the Wind of Creating New High-Quality Schools to Build High-Quality Schools Right at Your Doorstep	Neutral	Yangguang News	http://www.yangguangbao.com/ygb/20210930/html/content_20210930015004.htm	1188	double reduction, sport	2021/09/30 10:28:10	In order to implement the work spirit of the 'New High-Quality Growth Plan' of the Xi'an Municipal Bureau of Education and provide education that satisfies the people, all faculty members of the No. 13 Primary School of Qujiang District, Xi'an have been working with great enthusiasm and proactive attitudes, united as one, forging ahead diligently. They have achieved synchronized optimization of h…		0
Celebrate National Day | Shandong Province Academic Promotion Center National Day holiday notice and safety tips	Neutral	WeChat	http://mp.weixin.qq.com/s?__biz=MzU4NDYwOTQ1OQ==&mid=2247493840&idx=1&sn=e9a9922219c0c53d1cd20d1fee3c3dbe	1246	double reduction, sport	2021/09/30 10:24:52	The盛世华诞｜National Day Celebration｜Missionary Celebration | Celebrate the 72nd Anniversary of the Founding of the People's Republic of China with great enthusiasm. Currently, the domestic and international epidemic prevention and control situation remains severe and complex. Please do not relax or become complacent. Please pay close attention to the epidemic situation and implement the regular epid…		1
Interest classes become a new choice for parents to compete for their kids? Avoid blind following	Neutral	China Weishan Net	http://www.weishan.cc/news/sh/081870668.html	1500	double reduction, sport	2021/09/30 10:23:06	Nowadays, all primary and secondary schools in Jinan are actively implementing the 'Double Reduction' policy, improving the quality and efficiency of classroom teaching, and extending after-school services to alleviate parents' concerns. Some training institution leaders have indicated that recently, the number of parents coming to inquire has indeed increased, with some considering adding a few …		0
Key children's programming has also become competitive, starting to learn C, C++ in lower grades of elementary school, sigh..., and regardless of subject or non-subject, quality or non-quality, cheap is king, it must not increase the burden on parents $Shengtong Shares(SZ002599)$ Last month, Shengtong shares (referred to as ST) surged 158%, making many friends overjoyed, and this month...	Neutral	Snowball	https://xueqiu.com/1601944899/199183241####207764058	1500	double reduction, sport	2021/09/30 10:22:25	Elementary school students have already started learning C, C++ at a young age,唉......, not to mention subject or non-subject, quality or non-quality, cheap is the king, not to increase the burden on parents, a surge of 158% made many friends overjoyed, but this month has entered the darkest moment, the adjustment is expected to reach 30%, making many friends who favor the quality education track…		0
339 educational advanced units and individual teachers in Zhongkai District were honored on Teacher's Day	Positive	Yidianzixun	http://www.yidianzixun.com/article/0XpWWx62	1500	double reduction, sport	2021/09/30 10:20:13	At the 2021 Teacher's Day celebration in Zhongkai District, the district commended units that respect teachers and value education, advanced collectives in teacher ethics construction, outstanding educational workers, outstanding teachers, outstanding class advisors, new talents on the educational podium, outstanding rural teachers, outstanding ideological and political workers, and outstanding p…		8
339 educational advanced units and individual teachers in Zhongkai District were honored on Teacher's Day	Positive	Yidianzixun	http://www.yidianzixun.com/article/0XpWbidO	1500	double reduction, sport	2021/09/30 10:20:13	At the 2021 Teacher's Day celebration in Zhongkai District, the district commended units that respect teachers and value education, advanced collectives in teacher ethics construction, outstanding educational workers, outstanding teachers, outstanding class advisors, new talents on the educational podium, outstanding rural teachers, outstanding ideological and political workers, and outstanding p…		8
339 educational advanced units and individual teachers in Zhongkai District were honored on Teacher's Day	Positive	Dongchedi	https://m.dcdapp.com/motor/m/feed/detail?group_id=7013542971387838983	1500	double reduction, sport	2021/09/30 10:20:13	At the 2021 Teacher's Day celebration in Zhongkai District, the district commended units that respect teachers and value education, advanced collectives in teacher ethics construction, outstanding educational workers, outstanding teachers, outstanding class advisors, new talents on the educational podium, outstanding rural teachers, outstanding ideological and political workers, and outstanding p…		8
339 educational advanced units and individual teachers in Zhongkai District were honored on Teacher's Day	Positive	Yidianzixun	http://www.yidianzixun.com/article/0XpWWuRr	1500	double reduction, sport	2021/09/30 10:20:13	At the 2021 Teacher's Day celebration in Zhongkai District, the district commended units that respect teachers and value education, advanced collectives in teacher ethics construction, outstanding educational workers, outstanding teachers, outstanding class advisors, new talents on the educational podium, outstanding rural teachers, outstanding ideological and political workers, and outstanding p…		8
339 educational advanced units and individual teachers in Zhongkai District were honored on Teacher's Day	Positive	People's Daily Client	https://wap.peopleapp.com/article/rmh23799446/0	1500	double reduction, sport	2021/09/30 10:20:00	At the 2021 Teacher's Day celebration in Zhongkai District, the district commended units that respect teachers and value education, advanced collectives in teacher ethics construction, outstanding educational workers, outstanding teachers, outstanding class advisors, new talents on the educational podium, outstanding rural teachers, outstanding ideological and political workers, and outstanding p…		8
Dongyin Sports is breaking through, comprehensively supporting the healthy growth of young children	Positive	Snowball	https://xueqiu.com/7038486683/199215202	632	double reduction, sport	2021/09/30 10:19:40	In recent years, the scores of physical education in the middle school entrance examination in multiple cities have gradually increased, some even reaching the same level as Chinese, math, and foreign languages. With the implementation of this year's 'Double Reduction' policy, the emphasis of the state on the health of young people is even more evident. After years of research, IHEA International…		8
Dongyin Sports, riding the 'double reduction' policy, builds a first-class teaching team to empower industry development	Positive	Snowball	https://xueqiu.com/7038486683/199215065	530	double reduction, sport	2021/09/30 10:18:58	With the implementation of the 'Double Reduction' policy, students have more disposable time, which gives them ample opportunity for sports activities. The sports education industry is also experiencing a 'growth explosion period'. According to data, there are a total of 660,000 sports training-related enterprises in China, and 370,000 art training-related enterprises; these two types of training…		7
@ Zhejiang A, Zhejiang B, Zhejiang C... vehicle owners, this tip is related to you! Hurry up and take a look!	Neutral	Dongchedi	https://m.dcdapp.com/motor/m/feed/detail?group_id=7013542402812133919	1500	double reduction, sport	2021/09/30 10:18:44	Here it comes! The last short holiday of 2021 is about to arrive. Where are you planning to spend it? This National Day holiday, highway tolls are free. National Day holiday notice: Highway toll-free period from 00:00 on October 1st to 24:00 on October 7th, a total of seven days. Vehicles with 7 or fewer passengers are exempt from tolls. Wenzhou Highway restriction reminder: To ensure safety and …		4
Entering the chess training market, can educational training institutions play a good game?	Neutral	Luobotouyan	https://m-robo.datayes.com/information/news/96727594	1500	double reduction, sport	2021/09/30 10:18:00	Summary: Under the 'Double Reduction' policy, many educational training institutions have entered the field of quality-oriented education. Many subject-oriented training institutions have also begun to layout chess training. According to CEO Zhao Zhelun of Nie Weiping Go Academy, after the introduction of the 'Double Reduction' policy, over 120 K12 educational training institutions have reached o…		18
Only Chinese language and sports are the real main subjects! Source: The Paper	Neutral	Toutiao	https://weitoutiao.zjurl.cn/ugc/share/wap/comment/7013545058901541673/#e42905e4cfcb237ef46494c3c879b633	1500	double reduction, sport	2021/09/30 10:16:52	On the afternoon of September 28th, at the Sixth 'New Aggregation' International Education Summit Forum held in Beijing王府 School, Cen Jianjun shared his views on educational burden reduction based on personal experience. According to a report by Future Network in 2017, National People's Congress representative Li Guangyu also suggested changing the status of English, converting it from a compulso…		0
Junior high school students receive 'good news', to be fully implemented in 2023, parents finally look forward to this day	Neutral	Yidianzixun	http://www.yidianzixun.com/article/0XpquDze	1500	double reduction, sport	2021/09/30 10:15:17	Junior high school students have received 'good news', which will be fully implemented in 2023. Parents have been waiting for this day. The middle school entrance examination is the first turning point in a student's life journey, and therefore, both students and parents attach great importance to learning at the junior high school level. Wang Dengfeng, the head of the Sports, Health, and Arts Ed…		28
Interest classes become a new choice for parents to compete for their kids?	Neutral	Dumy Web	http://www.readmeok.com/2021-9/30_111833.html	1500	double reduction, sport	2021/09/30 10:14:17	Nowadays, all primary and secondary schools in Jinan are actively implementing the 'Double Reduction' policy, improving the quality and efficiency of classroom teaching, and extending after-school services to alleviate parents' concerns. Some training institutions' directors have indicated that recently there has indeed been an increase in the number of parents coming to inquire, with some consid…		1
【Mental Health Education】Maintain a positive attitude during online learning, the 'double reduction' policy promotes health - Ha Yi Si Four Middle School Psychological Classroom	Neutral	WeChat	http://mp.weixin.qq.com/s?__biz=MzkxNjI1OTQ4OQ==&mid=2247484253&idx=2&sn=922ed85187bdd70225b63506a32ab3e8	1292	double reduction, sport	2021/09/30 10:14:09	The sudden outbreak of the pandemic has disrupted the tranquility of life. We participate in the anti-epidemic efforts with positive actions such as staying at home, exercising, and studying. To maintain a harmonious parent-child relationship, a student joked that it's not that I don't like staying at home, but rather I don't like staying at home with my parents. During the period of studying at …		0
Dongyin Sports, riding the 'double reduction' policy, builds a first-class teaching team to empower industry development	Positive	Snowball	https://xueqiu.com/4643656304/199213995	530	double reduction, sport	2021/09/30 10:13:48	With the implementation of the 'Double Reduction' policy, students have more discretionary time to engage in sports activities, and the sports education industry is experiencing a 'growth boom' period. Data shows that as of now, there are a total of 660,000 sports training-related enterprises and 370,000 art training-related enterprises in China. The two types of training-related enterprises have…		7
Junior high school students receive 'good news', to be fully implemented in 2023, parents finally look forward to this day	Neutral	Viewpoints Express	http://kuaibao.qq.com/s/20210930A0486B00	1500	double reduction, sport	2021/09/30 10:13:11	Junior high school students are in for 'good news' as it will be fully implemented in 2023. Parents have been waiting for this day. The middle school entrance examination is the first turning point in a student's life journey, so both students and parents pay great attention to learning during junior high school. The director of the Sports, Health, and Art Education Department of the Ministry of …		28
Junior high school students receive 'good news', to be fully implemented in 2023, parents finally look forward to this day	Neutral	Tencent News	https://new.qq.com/omn/20210930/20210930A0486B00	1500	double reduction, sport	2021/09/30 10:13:11	Junior high school students are in for 'good news' as it will be fully implemented in 2023. Parents have been waiting for this day. The middle school entrance examination is the first turning point in a student's life journey, so both students and parents pay great attention to learning during junior high school. The director of the Sports, Health, and Art Education Department of the Ministry of …		28
“Double Reduction”: New Starting Point for China's Education Reform	Neutral	Viewpoints Express	http://kuaibao.qq.com/s/20210930A04AIL00	1500	double reduction, sport	2021/09/30 10:10:31	On September 18th, the Shijiazhuang Wuyang District World Education Affiliated Fenhu Experimental Primary School had a variety of enriching sports activities during break times. Photo by Que Mingfen /光明图片01. The 'Double Reduction' policy reflects new signals of deepening educational reforms. The 'Double Reduction' policy has caused significant changes in the education and training industry. Howev…		21
“Double Reduction”: New Starting Point for China's Education Reform	Neutral	WeChat	http://mp.weixin.qq.com/s?__biz=MzU5NzY3ODQ3Ng==&mid=2247509996&idx=1&sn=2a0e1abfe44882029aa411a7ad859b35	1500	double reduction, sport	2021/09/30 10:10:31	On September 18th, at the Shiwai Education Affiliated Fenhu Experimental Primary School in Wujiang District, Suzhou City, the rich and colorful sports activities during break time were captured by Quan Mingfen/Guangming Picture. The new policy of 'Double Reduction' reflects new signals of deepening educational reform. The new policy has triggered significant changes in the education and training …		21
“Double Reduction”: New Starting Point for China's Education Reform	Neutral	Tencent News	https://new.qq.com/omn/20210930/20210930A04AIL00	1500	double reduction, sport	2021/09/30 10:10:31	On September 18th, at the Shiwai Education Affiliated Fenhu Experimental Primary School in Wujiang District, Suzhou City, the rich and colorful sports activities during break time were captured by Quan Mingfen/Guangming Picture. The new policy of 'Double Reduction' reflects new signals of deepening educational reform. The new policy has triggered significant changes in the education and training …		21
Ride the wind of the “Double Reduction Policy” to go far with the way of “Homework Management”| The sixth session of the Chidian Town Education Committee's teaching research forum was held as scheduled	Neutral	WeChat	http://mp.weixin.qq.com/s?__biz=MzUyODk0Nzk0Mw==&mid=2247492205&idx=1&sn=579a63a714e992dfccec4af2811345ad	1500	double reduction, sport	2021/09/30 10:06:19	On the morning of September 29th, the sixth session of the teaching and research forum was held as scheduled, hosted by the Chidian Education Committee Office and co-organized by Zheng Yahua's renowned teacher team for mathematics in primary schools in Jinjiang City. Einstein once said that education should let students enjoy what is provided as a precious gift, not as a burdensome task. This for…		1
Asia City 88 game official website	Neutral	Shiguo Jingqian Web	http://www.zhancn.cn/show/7185743.html	946	double reduction, sport	2021/09/30 10:04:02	This phenomenon is known as the planetary wave pattern. The 'Double Reduction' policy indicates that schools with conditions are encouraged to provide students with interest-based after-school services during their spare time for voluntary participation. Planetary wave resonance. Reporter Du Yang from China News Service captured the image. New Sports: Si most harvested Shi Tingmu once said she ha…		0
Ms. Li | Children like weekends that are 'not time-limited'	Neutral	Zhejiang Dragon Web	http://www.zhejianglong.com/c/09301024I2021.html	1500	double reduction, sport	2021/09/30 10:04:00	Summary from Zhejiang Long Network_ Ms. Li | Children like 'non-point' weekends.		0
Venturing into the chess training market, can educational institutions play a good game?	Neutral	Yile News	http://www.eooele.net/chuangtou/touzi/677269.html	1500	double reduction, sport	2021/09/30 10:02:00	Under the trend of 'Double Reduction', the enthusiasm for quality education and training has risen. Many players have entered the chess training market, and numerous education and training institutions have rushed to the quality education track. Many subject-based training institutions are also planning chess training. According to Nie Weiping Go Dojo's CEO Zhao Zhelun, over 120 K12 education and…		18
Freshmen faint in droves during military training, instructors call for attention to physical fitness,难怪中考体育分数要上涨	Neutral	Kuaixun	https://www.360kuai.com/9369db1be7ce86e91	1500	double reduction, sport	2021/09/30 10:01:35	China's 'Education Law' clearly stipulates that not only college students but also high school and primary school students must undergo military training. The purpose is to strengthen students' physical fitness. The content of the military training is quite different from that of the servicemen. The instructor mentioned that on the first day of every military training, freshmen would fall down in…		9
Will 'midweek classes' also not work? The area will implement a 'one-size-fits-all' approach in October.	Neutral	WeChat	http://mp.weixin.qq.com/s?__biz=MzI2ODY4MzY2Nw==&mid=2247534341&idx=2&sn=0b10e87445bc8a72a3c4069a77b7f513	1500	double reduction, sport	2021/09/30 10:00:48	Starting from October 1st, off-campus training institutions in Beijing Economic and Technological Development Area will no longer be allowed to provide academic training for compulsory education stages. Recently, Liu Lin, the president of China's Private Education Association, shared his views and suggestions on the impact of the 'Double Reduction' policy on the education and training industry an…		9
The Ministry of Education: 'Double Reduction!' In a decade, promising children will come from these 9 types of families.	Neutral	WeChat	http://mp.weixin.qq.com/s?__biz=MzU0NjE3NDg1MA==&mid=2247492413&idx=1&sn=15aa581b27f9b384c223c86d4b4a6fe9	1500	double reduction, sport	2021/09/30 10:00:00	Free benefits: Textbooks, lesson plans, teaching materials, test papers, and videos for grades 1-6 of primary school Chinese, mathematics, and English! Free benefits: Teaching materials package for the first semester of grades 1-6 of the 2021 autumn primary school Chinese textbook compiled by the Ministry! Free benefits: A complete set of preview microlessons, lesson plans, teaching materials, el…		226
Zhan Yi District Yan Fang Township: Parents and schools are of one heart and one direction, jointly supporting a blue sky.	Neutral	People's Daily Client	https://wap.peopleapp.com/article/rmh23798734/0	857	double reduction, sport	2021/09/30 09:57:00	At the beginning of the new school year, to further improve students' homework, sleep, mobile phone, reading material, and physical health management, and to effectively strengthen the construction of parent-schools, guiding parents to establish a scientific concept of talent and quality, fully utilizing the coordinating role of parent committees, truly allowing schools to take responsibility and…		1
It's very important for children and teenagers not to be nearsighted. How to prevent myopia?	Neutral	Jinrong Media Yun Tianxia	http://www.tjyun.com/system/2021/09/30/051884282.shtml	1500	double reduction, sport	2021/09/30 09:56:37	From different age groups, in 2020, the overall myopia rate for children and adolescents in our country was 52.7%, with 14.3% for 6-year-olds, 35.6% for primary school students, 71.1% for junior high school students, and more than 80% for high school students; from different degrees of myopia, 10% of myopic children have high myopia, and more than one-third have moderate myopia, which means the p…		3
Wow, there's no homework now, isn't that reducing the burden on students and parents? This must be what all parents wish for. Many parents believe that good grades and good reading skills ensure a bright future for their children, and therefore, they even start enrolling their children in various tutoring classes from kindergarten, learning primary school content in advance. However, as the drawb…	Neutral	Car Emperor	https://m.dcdapp.com/motor/m/feed/detail?group_id=7012794562125054502####7013539453335749391	1500	double reduction, sport	2021/09/30 09:55:07	Wow, there's no homework now, which should alleviate the burden on students and parents, right? The notice clearly states that all kinds of homework assigned by teachers should be fully corrected and there should be certain limits on the amount of homework. For example, the written homework for grades three, four, and five of elementary school should not exceed one hour per day, the time for comp…		39
Dynamic Sports is unstoppable, providing comprehensive support for the healthy growth of young children.	Positive	Parent-Child Forum	https://bbs.pcbaby.com.cn/topic-22223612.html	636	double reduction, sport	2021/09/30 09:54:00	In recent years, the value of physical education in middle school entrance exams has gradually increased in multiple cities, with some reaching the same level of points as languages, math, and foreign languages. With the implementation of this year's 'Double Reduction' policy, we can see the country's emphasis on the health of young children. After years of research, the International Health and …		8
Dynamic Sports, riding the 'Double Reduction' wave, builds a world-class teaching team to empower industry development.	Neutral	Parent-Child Forum	https://bbs.pcbaby.com.cn/topic-22223611.html	535	double reduction, sport	2021/09/30 09:52:00	With the implementation of the 'Double Reduction' policy, students have more disposable time, much of which can be used for sports activities. The sports education industry has also entered a 'growth explosion period'. According to data, there are a total of 660,000 sports training-related enterprises in China, and 370,000 art training-related enterprises; the two types of training-related enterp…		7
Five Management·In Progress丨 Zou Rong Primary School accepts on-site inspection of 'Five Management' and 'Double Reduction'.	Neutral	WeChat	http://mp.weixin.qq.com/s?__biz=MjM5MTYyNzgwNg==&mid=2649004130&idx=2&sn=7a9965ad5ac37b74403befb358492980	635	double reduction, sport	2021/09/30 09:50:42	On September 29th, a team of experts from the Chongqing supervision group, accompanied by Comrade Gong Fangde, a member of the district education committee and deputy director of the district education commission, visited our school for an on-the-spot supervision of the implementation of the 'Five Management' and 'Double Reduction' policies. They affirmed the scientific coordination and reasonabl…		0
After the 'Extended Service' started in primary and secondary schools, parents' complaints have been coming one after another, new problems frequently arise!	Neutral	Zhejiang Long Network	http://www.zhejianglong.com/c/09301024B2021.html	1446	double reduction, sport	2021/09/30 09:48:00	The long-awaited work to alleviate the burden on families and students has finally given hope. In 2017, the Ministry of Education's 'Guidelines on Providing After-School Services for Primary and Secondary School Students' suggested that primary and secondary schools mainly arrange homework, independent reading, sports, arts, science popularization activities, as well as entertainment games, outre…		21
Dynamic Sports is unstoppable, providing comprehensive support for the healthy growth of young children.	Positive	Parent-Child Forum	https://bbs.pcbaby.com.cn/topic-22223608.html	636	double reduction, sport	2021/09/30 09:48:00	In recent years, the value of physical education in middle school entrance exams has gradually increased in multiple cities, with some reaching the same level of points as languages, math, and foreign languages. With the implementation of this year's 'Double Reduction' policy, we can see the country's emphasis on the health of young children. After years of research, the International Health and …		8
Continuous 10 days! Free for the whole city of Kunshan.	Neutral	WeChat	http://mp.weixin.qq.com/s?__biz=MzU4MjMyNjE5OA==&mid=2247486995&idx=2&sn=be79c2ff740dfa4af614ca78583dae36	1500	double reduction, sport	2021/09/30 09:47:08	Recently, Kunshan Public Transport Group announced that to celebrate National Day and in response to the 'Energy Consumption Double Reduction Control' policy, all Kunshan bus lines will be free of charge from now until October 7th, 24:00. Free admission to sports venues, citizen activity centers, outdoor basketball courts, sports center swimming pools, badminton halls, outdoor basketball courts, …		18
Dynamic Sports, riding the 'Double Reduction' wave, builds a world-class teaching team to empower industry development.	Neutral	Parent-Child Forum	https://bbs.pcbaby.com.cn/topic-22223593.html	535	double reduction, sport	2021/09/30 09:47:00	With the implementation of the 'Double Reduction' policy, students have more discretionary time, leading to an increase in physical exercise, and the sports education industry is also experiencing a 'growth explosion period'. Data shows that as of now, there are a total of 660,000 enterprises related to sports training in China and 370,000 related to arts training. There were over 33,000 new ente…		7
Zhongkai District: 339 educational advanced units and individual teachers honored on Teacher's Day.	Positive	Today Huizhou	http://www.huizhou.cn/news/newsc_counties/news_zk/202109/t20210930_1469250.htm	1500	double reduction, sport	2021/09/30 09:47:00	At the 2021 Teacher's Day celebration in Zhongkai District, the district honored units that respect teachers and education, advanced collectives for teacher ethics, outstanding education workers, excellent teachers, outstanding class advisors, new teaching talents, outstanding rural teachers, outstanding ideological and political workers, and outstanding principals. Liu Maoqiang said with deep em…		8
Haiyuan: Fully caring for the physical and mental health of young people.	Neutral	Sina View	https://k.sina.cn/article_2118205862_7e4141a602000x8ek.html	1500	double reduction, sport	2021/09/30 09:46:43	“Pass the ball!” “Shoot!” Under the autumn sun, middle school student Xiao Tian and his classmates happily played soccer on the campus green. Math teacher Tian Fengrong said that homework can basically be finished in about an hour. Tian Fengrong said that the previous day's math class had a classroom assignment to write the opposite, reciprocal, and absolute values of 5 numbers, which the student…		11
Haiyuan: Fully caring for the physical and mental health of young people.	Neutral	Ningxia News Network	http://www.nxnews.net/zt/2021/nxsdts/sdtsjxs/jcjyzlts/202109/t20210930_7288131.html	1500	double reduction, sport	2021/09/30 09:46:43	“Pass the ball!” “Shoot!” Under the autumn sun, middle school student Xiao Tian and his classmates happily played soccer on the campus green. Math teacher Tian Fengrong said that homework can basically be finished in about an hour. Tian Fengrong said that the previous day's math class had a classroom assignment to write the opposite, reciprocal, and absolute values of 5 numbers, which the student…		11
Haiyuan: Fully caring for the physical and mental health of young people.	Positive	Sina Finance Headlines	http://cj.sina.com.cn/articles/view/2118205862/7e4141a602000x8ek	1500	double reduction, sport	2021/09/30 09:46:00	“Pass the ball!” “Shoot!” Under the autumn sun, middle school student Xiao Tian and his classmates happily played soccer on the campus green. Math teacher Tian Fengrong said that homework can basically be finished in about an hour. Tian Fengrong said that the previous day's math class had a classroom assignment to write the opposite, reciprocal, and absolute values of 5 numbers, which the student…		11
Haiyuan: Fully caring for the physical and mental health of young people.	Positive	Sina Finance Headlines	http://cj.sina.com.cn/articles/2118205862/7e4141a602000x8ek	1500	double reduction, sport	2021/09/30 09:46:00	“Pass the ball!” “Shoot!” Under the autumn sun, middle school student Xiao Tian and his classmates happily played soccer on the campus green. Math teacher Tian Fengrong said that homework can basically be finished in about an hour. Tian Fengrong said that the previous day's math class had a classroom assignment to write the opposite, reciprocal, and absolute values of 5 numbers, which the student…		11
Continuous 10 days! Free for the whole city of Kunshan.	Neutral	WeChat	http://mp.weixin.qq.com/s?__biz=MzIxNDc4MDUxOA==&mid=2247487018&idx=1&sn=98d8223712389de64b0aba568fe85b2f	1500	double reduction, sport	2021/09/30 09:43:46	Has everyone noticed the huge changes in Kunshan travel recently? No need to swipe the card or pay cash on the bus; as soon as you get on, the driver quickly says, 'No need to swipe the card, no need to pay, just come in further.' In the midst of astonishment and delight, we are once again pampered by the officials! Such a 'fragrant' matter, the editor cannot allow any小伙伴 not to know! ↓豪横! Kunsha…		18
September 30th Huizhou Morning Post: Huizhou Education Bureau issues a notice, strictly prohibiting the disclosure of students' grades; Guangzhou-Huizhou City Rail Zhongkai Station is renamed Chenjiangnan Station.	Positive	West Lake Forum	https://bbs.xizi.com/thread-4974960-1-1.html	1500	double reduction, sport	2021/09/30 09:43:32	This is Huizhou's implementation of the central committee, the State Council, and the provincial and municipal governments' policies to reduce the burden of homework and extracurricular training for students in compulsory education. Part of the policy states: schools in various regions must not publicly release students' academic rankings through parents' meetings or other means. Instead, they sh…		0
Teachers bear it, it's impossible to make those who come up with bad ideas bear it. Many parents believe that good grades and good reading skills ensure a bright future for their children, and therefore, they even start enrolling their children in various tutoring classes from kindergarten, learning primary school content in advance. However, as the drawbacks of advanced education emerge, the sta…	Neutral	Car Emperor	https://m.dcdapp.com/motor/m/feed/detail?group_id=7012794562125054502####7013536396409635599	1500	double reduction, sport	2021/09/30 09:43:16	Many parents believe that good grades and good reading are essential for a child's future development. For this reason, parents even start enrolling their children in various tutoring classes from kindergarten, learning primary school content in advance. The notice clearly states that teachers should correct all types of student homework and there should be limits on the amount of homework. For e…		0
[Like] →With fewer after-school tutoring channels, how can children consolidate their academic knowledge? →With weekend classes prohibited, how should parents arrange time reasonably for their children? →With less homework, what should children do when they return home? →As National Day approaches, how should children spend their holiday? Since the implementation of the	Neutral	Today's Headlines	https://weitoutiao.zjurl.cn/ugc/share/wap/comment/7013536191446549248/#79a7d88d360c8493d7bfe6b560b7d1a0	1320	double reduction, sport	2021/09/30 09:42:28	Since the implementation of the 'Double Reduction' policy, parents have been asking questions non-stop. → With fewer tutoring options, how can children consolidate their academic knowledge? Reading is a subject that needs to be learned from a young age; there is no real education without reading in the family. As National Day approaches, facing a week-long legal holiday, how can parents take on t…		19
[Like] →With fewer after-school tutoring channels, how can children consolidate their academic knowledge? →With weekend classes prohibited, how should parents arrange time reasonably for their children? →With less homework, what should children do when they return home? →As National Day approaches, how should children spend their holiday? Since the implementation of the	Neutral	Car Emperor	https://m.dcdapp.com/motor/m/feed/detail?group_id=7013523266145108513####7013536191446549248	1280	double reduction, sport	2021/09/30 09:42:28	Since the implementation of the 'Double Reduction' policy, parents have been asking questions non-stop. → With fewer tutoring options, how can children consolidate their academic knowledge? Reading is a subject that needs to be learned from a young age; there is no real education without reading in the family. As National Day approaches, facing a week-long legal holiday, how can parents take on t…		19
Many schools in Liyang have conducted a survey on the	Neutral	NetEase Account	https://c.m.163.com/news/a/GL4Q62680525U9H3.html	1468	double reduction, sport	2021/09/30 09:41:11	Recently, schools such as Liyang City Licheng Junior High School and Zhujie Central Primary School conducted a survey and research on the implementation of the 'Double Reduction' policy. More than a thousand parents and teachers participated in the survey and interview activities. Let's go into the parents' and school's voices... Confusion Licheng Junior High School grade nine parent: Now the chi…		4
The National Committee of the Chinese People's Political Consultative Conference conducted research on education, science, health, and sports, and made some surprising discoveries	Neutral	Sohu News	https://3g.k.sohu.com/t/n559092174	1500	double reduction, sport	2021/09/30 09:41:00	Open the APP to see more wonderful pictures. Students from the Fourth Primary School in Chuanying District, Jilin City are training lion dance under the guidance of their coaches. There are many highlights in the deep integration of sports and education. Article by Wu Changde. Promoting the deep integration of sports and education is the foundational work for promoting the comprehensive developme…		5
No subject-related extracurricular training allowed during National Day! Journalists explored the first batch of resuming classes institutions in Nanjing	Neutral	Jiangsu Metropolis Network	http://news.jsdushi.cn/jsnews/2021/0930/67915.shtml	1500	double reduction, sport	2021/09/30 09:40:00	Recently, the Ministry of Education issued a notice stating that no off-campus training related to academic subjects is allowed during the National Day holiday. An official revealed that non-academic off-campus training can resume offline classes in the near future. The principal, Teacher Wang, told reporters that classes can officially resume during the long holiday. How will your child spend th…		6
Many schools in Liyang have conducted a survey on the	Neutral	Car Emperor	https://m.dcdapp.com/motor/m/feed/detail?group_id=7013530173375119876	1468	double reduction, sport	2021/09/30 09:39:37	Recently, schools such as the Licheng Junior High School in Liyang City and Zhujie Central Primary School carried out a survey and research on the implementation of the 'Double Reduction' policy. More than a thousand parents and teachers participated in this survey and interview activities. Let's walk into the parents' and schools' world and listen to their voices... Confusion: A parent of a nint…		4
It is very important for children and adolescents not to be nearsighted. How to prevent myopia?	Neutral	Jin Yun	https://www.app2020.tjyun.com/jyapp/system/2021/09/30/051884282.shtml	1500	double reduction, sport	2021/09/30 09:39:31	From different age groups, in 2020, the overall myopia rate among Chinese children and adolescents was 52.7%, of which 14.3% were 6-year-olds, 35.6% were primary school students, 71.1% were junior high school students, and the rate exceeded 80% for high school students; From different levels of myopia, 10% of the myopic children have high myopia, and more than 1/3 have moderate myopia, which mean…		3
Regarding basketball, 80% of parents have misunderstood it!	Neutral	Zhihu Column	https://zhuanlan.zhihu.com/p/415638789	1162	double reduction, sport	2021/09/30 09:38:52	Regarding whether to let children learn to play basketball, parents have their own ideas, but some parents are still hesitant. They mostly have these misconceptions. See how many you have: No need for exercise. Some parents think that playing basketball is a strenuous exercise and their child is not overweight, so there's no need for such high-intensity exercise. Misconception 1: Children have ph…		0
Random thoughts on lectures	Neutral	Sina Blog	http://blog.sina.com.cn/s/blog_59be92ea0103099s.html	1500	double reduction, sport	2021/09/30 09:36:22	September is a fresh start, the beginning of another segment of the work journey, full of hope. Teachers promptly pointed out that students still need to listen carefully to other students' presentations to better collaborate in learning. A few days ago, I assisted in organizing a math subject module competition in the teaching research office. It was the first time I heard so many math classes i…		0
[Like] →With fewer after-school tutoring channels, how can children consolidate their academic knowledge? →With weekend classes prohibited, how should parents arrange time reasonably for their children? →With less homework, what should children do when they return home? →As National Day approaches, how should children spend their holiday? Since the implementation of the	Neutral	Today's Headlines	https://weitoutiao.zjurl.cn/ugc/share/wap/comment/7013534410864198434/#b7361d3fb3a08d9b93917bafe0565bbd	1320	double reduction, sport	2021/09/30 09:35:34	Since the implementation of the 'Double Reduction' policy, parents' questions have been endless. → With fewer after-school tutoring channels, how can children consolidate their academic knowledge? Reading is a subject that needs to be learned from a young age. There is no true education in a family without reading. As National Day approaches, facing a week-long legal holiday, how can parents take…		19
[Like] →With fewer after-school tutoring channels, how can children consolidate their academic knowledge? →With weekend classes prohibited, how should parents arrange time reasonably for their children? →With less homework, what should children do when they return home? →As National Day approaches, how should children spend their holiday? Since the implementation of the	Neutral	Car Emperor	https://m.dcdapp.com/motor/m/feed/detail?group_id=7013523266145108513####7013534410864198434	1280	double reduction, sport	2021/09/30 09:35:34	Since the implementation of the 'Double Reduction' policy, parents' questions have been endless. → With fewer after-school tutoring channels, how can children consolidate their academic knowledge? Reading is a subject that needs to be learned from a young age. There is no true education in a family without reading. As National Day approaches, facing a week-long legal holiday, how can parents take…		19
A quality-oriented education platform in Danyang诚邀合作伙伴	Neutral	Wing Network	http://bbs.212300.com/thread-6326724-1-1.html	505	double reduction, sport	2021/09/30 09:33:00	Target candidates: Institutions that need to expand the scale of non-academic subjects or increase market layout, institutions that are affected by the 'Double Reduction' policy and are willing to transform, with many surrounding residential areas, three schools under construction nearby at present, Ma Xiangbo Primary School has been put into use, three kindergartens nearby, the geographical loca…		3
Nanjian County: Promoting the implementation of the	Positive	Nanjian Yi Autonomous County People's Government	http://www.zgnj.gov.cn/njxrmzf/c102089/202109/8f0c43d48a654f1bb0ad74da52a3c820.shtml	1500	double reduction, sport	2021/09/30 09:32:36	In order to further reduce the homework burden and extracurricular training burden of students in compulsory education, Nanjian County has adopted strong measures to implement the 'Double Reduction' policy. According to the 'Double Reduction' and the five management requirements, Nanjian County conducted special training for principals of all primary and secondary schools and kindergartens, at th…		0
Unleashing the irreplaceable educational value of sports	Neutral	Shandong Education News Network	http://www.sdjyxww.com/jysp/40705.html	1210	double reduction, sport	2021/09/30 09:32:00	Nearly a month after the start of the new school year for primary and secondary schools, the advancement of the 'Double Reduction' policy not only reduces the homework and extracurricular training burden of students, but also affects the physical education teaching in primary and secondary schools. According to media reports, at a parents' meeting, the first thing the physical education teacher s…		75
There is also a hierarchy of disdain in interest classes, with piano being considered vulgar and placed at the bottom, the more niche the hobby, the more noble?	Neutral	WeChat	http://mp.weixin.qq.com/s?__biz=MzA4ODI3MDg0Mw==&mid=2651192880&idx=1&sn=c7ac103b3ab478d35dc71880c456f230	1500	double reduction, sport	2021/09/30 09:30:10	Many parents regard 'never poor in education' as the truth and attach great importance to their children's education, but what follows is the heavy pressure that students carry. At a young age, they experience the hardship of learning. In order to better reduce the pressure and burden on students, the arrival of the 'Double Reduction' policy has also made students feel relaxed from the inside out…		0
The National Committee of the Chinese People's Political Consultative Conference conducted research on education, science, health, and sports, and made some surprising discoveries	Neutral	Tencent News	https://new.qq.com/omn/20210930/20210930A03HNU00	1500	double reduction, sport	2021/09/30 09:30:05	Students at the Fourth Primary School of Chuanying District, Jilin City, are training in lion dance under the guidance of coaches. Wu Changde promotes the deep integration of sports and education, which is the foundational work for the comprehensive development of young people and for building a strong nation in sports. The 14th Five-Year Plan has clearly stipulated the deepening of sports and ed…		5
The National Committee of the Chinese People's Political Consultative Conference conducted research on education, science, health, and sports, and made some surprising discoveries	Neutral	WeChat	http://mp.weixin.qq.com/s?__biz=MjM5OTQ5NjAwMg==&mid=2649396638&idx=1&sn=f2f2c9a489377ba62be38e59851c90e7	1500	double reduction, sport	2021/09/30 09:30:05	Students at the Fourth Primary School of Chuanying District, Jilin City, are training in lion dance under the guidance of coaches. Wu Changde promotes the deep integration of sports and education, which is the foundational work for the comprehensive development of young people and for building a strong nation in sports. The 14th Five-Year Plan has clearly stipulated the deepening of sports and ed…		5
The National Committee of the Chinese People's Political Consultative Conference conducted research on education, science, health, and sports, and made some surprising discoveries	Neutral	Kandian Express	http://kuaibao.qq.com/s/20210930A03HNU00	1500	double reduction, sport	2021/09/30 09:30:05	Students at the Fourth Primary School of Chuanying District, Jilin City, are training in lion dance under the guidance of coaches. Wu Changde promotes the deep integration of sports and education, which is the foundational work for the comprehensive development of young people and for building a strong nation in sports. The 14th Five-Year Plan has clearly stipulated the deepening of sports and ed…		5
The National Committee of the Chinese People's Political Consultative Conference conducted research on education, science, health, and sports, and made some surprising discoveries	Neutral	Sohu News	http://www.sohu.com/a/492937979_100886	1500	double reduction, sport	2021/09/30 09:30:00	Students at the Fourth Primary School of Chuanying District, Jilin City, are training in lion dance under the guidance of coaches. Wu Changde promotes the deep integration of sports and education, which is the foundational work for the comprehensive development of young people and for building a strong nation in sports. The 14th Five-Year Plan has clearly stipulated the deepening of sports and ed…		5
Free for 10 days! Nationwide in Kunshan	Neutral	WeChat	http://mp.weixin.qq.com/s?__biz=MzkxODIxMjE1MQ==&mid=2247484600&idx=1&sn=c22c0319e80043d01a682dcc161b4ad4	1500	double reduction, sport	2021/09/30 09:29:02	Have you guys noticed the huge changes in Kunshan's transportation recently? You're not supposed to swipe your card or drop coins when you board the bus; the driver quickly says, 'No need to swipe or drop coins, just come in.' In shock and delight, we've been宠ed by the officials again! Such a 'delicious' thing, I won't allow any of my friends to miss out! ↓豪横! Kunshan's buses are free! Recently, …		18
Many schools in Liyang conduct investigations on the 'Double Reduction' policy, with over a thousand parents and teachers participating!	Neutral	Baidu Baijia	https://baijiahao.baidu.com/s?id=1712288288666144146	1468	double reduction, sport	2021/09/30 09:29:00	Recently, Liyang City's Licheng Junior High School, Zhujie Central Primary School, and other schools conducted a survey and research on the implementation of the 'Double Reduction' policy. More than a thousand parents and teachers participated in this survey interview activity. Let's go into the parents' hearts, into the campus, and listen to their voices... Confusion from a grade nine parent at …		4
It's very important for children not to be nearsighted. How to prevent myopia in children and teenagers?	Neutral	Tianjin North Network	http://baby.enorth.com.cn/system/2021/09/30/051884167.shtml	1500	double reduction, sport	2021/09/30 09:24:02	How to Prevent Myopia in Children and Adolescents As for different age groups, in 2020, the overall myopia rate among Chinese children and adolescents was 52.7%, with 14.3% for 6-year-olds, 35.6% for primary school students, 71.1% for junior high school students, and over 80% for high school students; In terms of different degrees of myopia, 10% of the myopic children have high myopia, and more t…		3
After running through three stores, the idea of transferring courses is just a joke. My article didn't even mention $Shengtong Shares(SZ002599)$. Last month, Shengtong Shares (referred to as ST later) surged by 158%, making many friends ecstatic, but this month has entered the darkest hour, with the expected adjustment reaching 30%, making many who are optimistic about the quality education secto…	Neutral	Snowball	https://xueqiu.com/1601944899/199183241####207752979	1500	double reduction, sport	2021/09/30 09:23:39	Ran through three stores, well, switching textbooks is a joke, my article didn't even mention it, a 158% surge made many friends overjoyed, but this month has entered the darkest moment, the adjustment is expected to reach 30%, making many friends who were optimistic about the quality education track begin to doubt their once beliefs, yesterday ST held the '2021 Youth Science and Technology Educa…		10
How does the 'Double Reduction' policy help foster a good educational ecosystem?	Positive	Jingjiang Daily	http://www.cnepaper.com/jjrb/html/2021-09/30/content_20267_13965309.htm	1500	double reduction, sport	2021/09/30 09:21:25	This semester, with the implementation of the 'Double Reduction' policy, what new changes and new atmospheres will occur in schools at the compulsory education stage, creating a new educational ecosystem · Zhang Hongqiu · With the implementation of the 'Double Reduction' policy, many parents also began to worry: Will 'reducing the burden' affect the quality of students' studies? How to make paren…		0
Stamp collecting activities should 'rise from the ashes'.	Neutral	Shangyu Daily	http://www.shangyuribao.cn/html/2021-09/30/content_2379423.htm	1110	double reduction, sport	2021/09/30 09:21:22	Recently, the front page of 'China Philately' published an article 'Family Philately is Worth Promoting', and many newspapers also have articles encouraging young people to collect stamps, advocating for diverse lifestyles. Currently, our district is vigorously implementing the 'Double Reduction', actively reducing the academic and extracurricular burdens of students, actively promoting quality-o…		0
Release the irreplaceable educational value of sports.	Neutral	China Education Equipment Network	http://www.ceiea.com/html/202109/202109300921499539.shtml	1251	double reduction, sport	2021/09/30 09:21:00	Nearly a month after the start of the new school year for primary and secondary schools, the advancement of the 'Double Reduction' policy not only reduced the burden of homework and extracurricular training for students, but also had an impact on physical education teaching in primary and secondary schools. According to media reports, at a parent-teacher meeting, the physical education teacher sa…		75
Many freshmen fainted during military training, and the instructor calls for attention to physical fitness, no wonder the scores for physical education in middle school entrance exams are set to rise.	Neutral	Kuaixun	https://www.360kuai.com/955e39a9b394dda41	1500	double reduction, sport	2021/09/30 09:16:41	China's 'Education Law' explicitly states that not only college students but also high school and primary school students must undergo military training, the purpose is to strengthen students' physical fitness, the content of military training is very different from that of serving soldiers, this instructor said that on the first day of every military training, the new students fall down in batch…		9
Over 80% of high school students are nearsighted. How to prevent myopia in children and teenagers?	Neutral	Scientific Management	http://sm.guoqing.china.com.cn/2021-09/30/content_41690073.html	1500	double reduction, sport	2021/09/30 09:16:27	From the perspective of different age groups, in 2020, the overall myopia rate among Chinese children and adolescents was 52.7%, with 14.3% among 6-year-olds, 35.6% among elementary school students, 71.1% among junior high school students, and over 80% among senior high school students; looking at the different degrees of myopia, 10% of the myopic children had high myopia, and more than one-third…		117
Primary and secondary schools: release the irreplaceable educational value of sports.	Neutral	Zhejiang Long Network	http://www.zhejianglong.com/c/09301024462021.html	1500	double reduction, sport	2021/09/30 09:16:00	The Zhejiang Dragon Network summary '_Primary and Secondary Schools | Unleashing the Irreplaceable Educational Value of Physical Education'_ Some schools' physical education classes are 'one class, one ball, both students and teachers are free'; some teachers value language, math, and other cultural courses over physical education; some parents believe that physical education is just the teacher …		1
Many shops in Yangzhou have secretly opened, not being supervised at all. Modern Express News (reporter Li Nan, Shu Yue, photo / text): During the National Day holiday, what did your kids do? On September 29th, the Ministry of Education issued a statement that no violation of extracurricular training in academic subjects is allowed during the National Day holiday. Recently, the Nanjing Municipal …	Negative	Car Emperor	https://m.dcdapp.com/motor/m/feed/detail?group_id=7013332071854637576####7013529344153223947	1500	double reduction, sport	2021/09/30 09:15:56	On September 18th, the Suzhou Wujiang Shijie Education Affiliated Fenhu Experimental Primary School, the inter-class sports activities were rich and colorful, Qu Mingfen photo /光明图片. 1. 'Double Reduction' policy reflects new signals of deepening educational reform 'Double Reduction' policy has triggered significant changes in the education and training industry, but a closer look at a series of r…		6
The 'Double Reduction': a new starting point for China's educational reform.	Neutral	Zhihu Column	https://zhuanlan.zhihu.com/p/415626582	1500	double reduction, sport	2021/09/30 09:13:48	Since the implementation of the 'Double Reduction' policy, parents' questions have been endless. → With fewer tutoring channels, how can children consolidate their academic knowledge? Reading is a subject that needs to be learned from a young age; there is no real education without reading at home. As National Day approaches, facing a statutory week-long holiday, how can parents take on the role …		21
@Student parents, with the implementation of the 'Double Reduction' policy, it is suggested to spend the National Day holiday like this.	Neutral	Car Emperor	https://m.dcdapp.com/motor/m/feed/detail?group_id=7013523266145108513	1276	double reduction, sport	2021/09/30 09:13:17	Since the implementation of the 'Double Reduction' policy, parents' questions have been endless. → With fewer tutoring channels, how can children consolidate their academic knowledge? Reading is a subject that needs to be learned from a young age; there is no real education without reading at home. As National Day approaches, facing a statutory week-long holiday, how can parents take on the role …		19
@Student parents, with the implementation of the 'Double Reduction' policy, it is suggested to spend the National Day holiday like this.	Neutral	Yidian Information	http://www.yidianzixun.com/article/0XpSkFyu	1271	double reduction, sport	2021/09/30 09:13:17	Since the implementation of the 'Double Reduction' policy, parents' questions have been endless. → With fewer tutoring channels, how can children consolidate their academic knowledge? Reading is a subject that needs to be learned from a young age; there is no real education without reading at home. As National Day approaches, facing a statutory week-long holiday, how can parents take on the role …		19
@Student parents, with the implementation of the 'Double Reduction' policy, it is suggested to spend the National Day holiday like this.	Neutral	Yidian Information	http://www.yidianzixun.com/article/0XpSkGrd	1271	double reduction, sport	2021/09/30 09:13:17	Since the implementation of the 'Double Reduction' policy, parents have been asking questions non-stop, → With fewer tutoring channels, how can children reinforce their academic knowledge? Reading is a subject that needs to be learned from a young age; there is no real education without a reading family. As National Day approaches, facing a week-long legal holiday, how can parents take on the res…		19
Release the irreplaceable educational value of sports.	Neutral	Erhai News Network	https://www.erhainews.com/n13310072.html	1500	double reduction, sport	2021/09/30 09:12:03	In the past, physical education classes in some primary and secondary schools were not taken seriously, due to objective factors such as insufficient teachers, facilities, and equipment, but more so due to conceptual limitations. According to media reports, at a parent-teacher meeting, the first thing the physical education teacher said was, 'In my 20 years of teaching, this is the first time I'v…		75
Release the irreplaceable educational value of sports.	Neutral	Tencent Highlights	https://post.mp.qq.com/kan/article/3413490087-1809587147.html?_wv=2147483777&sig=f8ecb4ce5d60477b3bbe195792d7949d&article_id=1809587147&time=1632964366&_pflag=1&x5PreFetch=1&rowkey=22761550ef958352&cc_media_type=10001	1217	double reduction, sport	2021/09/30 09:11:53	Almost a month into the new school year, the advancement of the 'Double Reduction' policy has not only reduced the homework and extracurricular training burdens for students but has also impacted physical education teaching in primary and secondary schools. According to media reports, at a parent-teacher meeting, the first thing the physical education teacher said was, 'In my 20 years of teaching…		75
The policy is good, work hard. This autumn semester is the first semester for schools to implement the 'Double Reduction' policy. The purpose and significance of the 'Double Reduction' policy issued by the central government, and the measures taken by schools to promote the implementation of the 'Double Reduction' policy. What are the new changes in the classroom for the new semester? Recently, A…	Positive	Life Circle	http://tz.fafengtuqiang.cn/weizhan/article/0/31965041594/1564476####801965042283	1500	double reduction, sport	2021/09/30 09:11:50	This autumn semester is the first semester that schools are implementing the 'Double Reduction' policy. What is the purpose and significance of the central government's 'Double Reduction' policy? What measures are schools taking to ensure the policy is implemented? What new changes will there be in the classroom this new semester? Recently, Anyang Education Bureau held a 'Double Reduction' talk s…		1
Parents and school ‖ 'How to move forward with children under the 'Double Reduction' policy (Part II)	Neutral	WeChat	http://mp.weixin.qq.com/s?__biz=MzI2NTE1NjIyNw==&mid=2651006619&idx=6&sn=d866b72079072d09989c66c5d7e4fa50	1267	double reduction, sport	2021/09/30 09:10:53	Every family hopes that their children will grow up to be successful and accomplished. Scientific research has shown that坚持锻炼身体can help children concentrate more in class. German philosopher Karl Jaspers once said, 'Education is one tree shaking another tree, one cloud moving another cloud, one soul awakening another soul.' With the implementation of the 'Double Reduction' policy, this is undoubt…		0
Interpret teacher ethics with love, practice the mission with heart.	Neutral	Huizhou Daily	http://e.hznews.com/hzrb/pc/content/202109/30/content_978062.html	1500	double reduction, sport	2021/09/30 09:10:03	At the 2021 Teacher's Day celebration in Zhongkai District, the district honored units that respect teachers and education, advanced collectives in teacher ethics, outstanding educational workers, excellent teachers, outstanding class advisors, new educators, outstanding rural teachers, outstanding political and ideological workers, and outstanding principals. Liu Maoqiang said with deep emotion,…		0
Release the irreplaceable educational value of sports.	Neutral	NetEase Account	https://c.m.163.com/news/a/GL4OCK8H0550CBNY.html	1204	double reduction, sport	2021/09/30 09:09:49	It has been nearly a month since the start of the new school term for primary and secondary schools, and the implementation of the 'Double Reduction' policy not only reduces the burden of homework and extracurricular training for students but also affects physical education teaching in primary and secondary schools. According to media reports, at a parent-teacher meeting, a physical education tea…		75
This autumn semester is the first semester for schools to implement the 'Double Reduction' policy. The purpose and significance of the 'Double Reduction' policy issued by the central government is.	Neutral	Life Circle	http://tz.fafengtuqiang.cn/weizhan/article/0/31965041594/1564476	1500	double reduction, sport	2021/09/30 09:09:34	This autumn semester is the first semester for schools to implement the 'Double Reduction' policy. What is the purpose and significance of the 'Double Reduction' policy introduced by the central government? What measures are schools taking to implement the 'Double Reduction' policy? What new changes will there be in classrooms this new semester? Recently, the Anyang Municipal Education Bureau hel…		1
The after-school 5+2 extended service has just started, and parents from various places are 'complaining bitterly': this school can't go on!	Neutral	WeChat	http://mp.weixin.qq.com/s?__biz=MzUyMDgxODc5MA==&mid=2247506603&idx=1&sn=fd082e182da78089878d3672f1ed4e14	1500	double reduction, sport	2021/09/30 09:09:00	Click on the blue text above to follow Parents Micro Classroom, a must-follow educational public account. Click to领取领取: 236 high-quality micro-courses for all twelve volumes of elementary school mathematics. With the implementation of the 'Double Reduction' policy, primary and secondary schools across the country have implemented a 5+2 after-school delay service. This was originally intended to f…		45
Release the irreplaceable educational value of sports.	Neutral	Kandian Express	http://kuaibao.qq.com/s/20210930A0366800	1204	double reduction, sport	2021/09/30 09:05:32	It has been nearly a month since the start of the new school term for primary and secondary schools, and the implementation of the 'Double Reduction' policy not only reduces the burden of homework and extracurricular training for students but also affects physical education teaching in primary and secondary schools. According to media reports, at a parent-teacher meeting, a physical education tea…		75
Unleash the irreplaceable educational value of sports	Neutral	Tencent Network	https://new.qq.com/omn/20210930/20210930A0366800	1204	double reduction, sport	2021/09/30 09:05:32	It has been nearly a month since the start of the new school term for primary and secondary schools, and the implementation of the 'Double Reduction' policy not only reduces the burden of homework and extracurricular training for students but also affects physical education teaching in primary and secondary schools. According to media reports, at a parent-teacher meeting, a physical education tea…		75
Unleash the irreplaceable educational value of sports	Neutral	China Education Daily	http://paper.jyb.cn/zgjyb/html/2021-09/30/content_600036.htm	1213	double reduction, sport	2021/09/30 09:03:05	It has been nearly a month since the start of the new school term for primary and secondary schools, and the implementation of the 'Double Reduction' policy not only reduces the burden of homework and extracurricular training for students but also affects physical education teaching in primary and secondary schools. According to media reports, at a parent-teacher meeting, a physical education tea…		75
Zhan Yi District, Yanfang Township: Families and schools work together in the same direction, supporting the blue sky together	Neutral	Yidian Information	http://www.yidianzixun.com/article/0XpO061B	792	double reduction, sport	2021/09/30 09:02:43	As the new semester begins, to further improve student management in terms of homework, sleep, mobile phone use, reading materials, and physical health, and to strengthen the construction of parent-school relationships, guiding parents to establish a scientific concept of talent and quality, fully utilizing the coordinating role of the parent committee, truly allowing the responsibility of the sc…		1
A letter to parents during the National Day holiday	Neutral	WeChat	http://mp.weixin.qq.com/s?__biz=MzkxMzE4NDc3MA==&mid=2247509004&idx=1&sn=d042a0815d4040a8066ad5d8af68e0d0	1500	double reduction, sport	2021/09/30 09:02:39	DAY1949-2021 Letter to Parents on National Day Dear Parent Friends: Hello! As the red leaves dance in the autumn breeze, and all colors welcome National Day, in my speech after being released, I want to thank my motherland, and the people of my motherland for their support and help, which is the greatest pillar that has brought me to where I am today. On the occasion of the 72nd anniversary of th…		0
Buy a learning light for your child's study, everything will be solved, parents don't have to be so anxious, and children can also reduce stress. With the introduction of the dual reduction policy, parents should pay attention to these three points when planning education for their children, which are to urge children to improve their listening efficiency, cultivate children's autonomous learning…	Positive	Today's Headlines	https://weitoutiao.zjurl.cn/ugc/share/wap/comment/7013525750054322951/#ae6bd8be652f70a1d249a8084829ed6e	876	double reduction, sport	2021/09/30 09:02:01	Buy a study light with a guidance number for your child, and everything is solved, parents don't have to be so anxious, and children can reduce their stress. With the introduction of the Double Reduction policy, parents should pay attention to these three points when planning education for their children: namely, urging children to improve their listening efficiency, fostering children's independ…		0
Care for minors | @Student parents The 'double reduction' policy has been implemented, it is recommended to spend the National Day like this	Neutral	WeChat	http://mp.weixin.qq.com/s?__biz=MzIwNTA2ODkxNg==&mid=2650063656&idx=5&sn=16989fc67f1cba03641b7e19b5504313	1454	double reduction, sport	2021/09/30 09:01:14	Since the implementation of the 'Double Reduction' policy, parents' questions have been endless. → With fewer tutoring channels, how can children consolidate their subject knowledge? Reading is a subject that needs to be learned from a young age; there is no real education without reading at home. As National Day approaches, facing a week-long legal holiday, how can parents take on the role of th…		19
New challenges after the 'double reduction', what should front-line teachers do?	Neutral	WeChat	http://mp.weixin.qq.com/s?__biz=MzUyMTk3MTQ4OQ==&mid=2247489604&idx=1&sn=ac9bac45d2878dc370050129a0b9b558	1500	double reduction, sport	2021/09/30 09:00:04	Before the 'Double Reduction' document was introduced, many places had already begun to actively carry out after-school services, and many teachers had already been involved. After the document was introduced, the main goal became to better return students to the school, which has brought challenges to front-line teachers... The 'Double Reduction' policy has shifted more educational functions fro…		55
Don't let after-school services become a 'hot potato' for rural schools	Neutral	WeChat	http://mp.weixin.qq.com/s?__biz=MzAwNzM3NjQ4NA==&mid=2651013886&idx=3&sn=b823fbc10557787b26688024a79ebe96	816	double reduction, sport	2021/09/30 08:59:03	Offering after-school services for primary and secondary school students aims to promote healthy growth and help parents solve the problem of picking up students. Since the beginning of this semester, schools from all regions and all schools have actively coordinated to do a good job in after-school services for primary and secondary schools. However, after-school services in rural schools are in…		2
Don't let after-school services become a 'hot potato' for rural schools	Neutral	Xi'an Release	https://xafbapp.xiancn.com/template/amucsite//pad/index.html#/detail/6367643?site1&columnID=2048	917	double reduction, sport	2021/09/30 08:59:00	The after-school service for primary and secondary school students is designed to promote healthy growth and help parents solve the problem of picking up and dropping off students. Since the beginning of this semester, schools across the country have actively coordinated to provide after-school services from the perspective of satisfying the people's education. However, after-school services in r…		2
Unleash the irreplaceable educational value of sports	Neutral	Sohu News	http://www.sohu.com/a/492930754_243614	1219	double reduction, sport	2021/09/30 08:57:00	Nearly a month after the start of the school year for primary and secondary schools, the advancement of the 'Double Reduction' policy has not only reduced the burden of homework and extracurricular training for students but also affected physical education teaching in primary and secondary schools. According to media reports, at a parent-teacher meeting, the first thing the physical education tea…		75
Unleash the irreplaceable educational value of sports	Neutral	Baidu Baijia	https://baijiahao.baidu.com/s?id=1712286602858511520	1205	double reduction, sport	2021/09/30 08:57:00	Nearly a month after the start of the school year for primary and secondary schools, the advancement of the 'Double Reduction' policy has not only reduced the burden of homework and extracurricular training for students but also affected physical education teaching in primary and secondary schools. According to media reports, at a parent-teacher meeting, the first thing the physical education tea…		75
Join the 'fun' game —— Sunshine Club sports game collection command	Neutral	WeChat	http://mp.weixin.qq.com/s?__biz=Mzg4NDAyMzgwNA==&mid=2247484835&idx=1&sn=73c4c7f7b06f48f22785a27d2f9876c0	708	double reduction, sport	2021/09/30 08:54:08	Together in 'Fun' Games - Sun Club Sports Game Call for Teachers, parents, and students: To fully implement the spirit of the 'Five-Managements' and the 'Double Reduction' series of documents, fully respect the laws of education and the laws of students' physical and mental development, and promote the comprehensive and healthy growth of students, the Arts and Sports Group of the Elementary Divis…		0
Prevent nearsightedness, we have been in action	Neutral	WeChat	http://mp.weixin.qq.com/s?__biz=MzA4MDgwNTQxOA==&mid=2247494554&idx=1&sn=da4952a0fd8df7b33c506fef47844bc3	983	double reduction, sport	2021/09/30 08:49:53	To promote the comprehensive implementation of the opinions of the Ministry of Education and other five departments on strengthening and improving health and health education work in schools in the new era, the comprehensive prevention and control of children and adolescents' myopia implementation plan, and the 'Bright Action Work Plan for Myopia Prevention and Control for Children and Adolescent…		0
In fact, parents are more concerned about gradually increasing the score value of physical education tests, exploring whether the score value of art subjects can be appropriately reduced to make room for cultural and sports subjects, especially the score value setting ratio of science subjects (the main root of training class fever). Since the 'double reduction' policy new semester	Positive	Dongchedi	https://m.dcdapp.com/motor/m/feed/detail?group_id=7013283082199532068####7013522596285186829	1500	double reduction, sport	2021/09/30 08:49:45	On September 28th, the Hangzhou Municipal Education Bureau issued the 'Notice on Further Standardizing the School Hours and After-School Services Requirements for Middle Schools', with relevant officials clearly stating that the unified morning reading will be fully canceled after the National Day holiday, commonly known as deepening the reform of high school admissions. Implementing the requirem…		0
A large number of institutions have poured into the after-school market, remember that there is no profit without early rising. $Shengtong Shares(SZ002599)$ Last month, Shengtong Shares (hereinafter referred to as ST) soared by 158%, making many friends happy, and this month has entered the darkest moment, the adjustment range is expected to reach 30%, making many friends who believe in the quali…	Neutral	Snowball	https://xueqiu.com/1601944899/199183241####207747521	1500	double reduction, sport	2021/09/30 08:49:38	A large number of institutions have flocked to the after-school market at 330, remember that there is no gain without pain. The surge of 158% has made many friends ecstatic, but this month we have entered the darkest hour, with an expected adjustment of 30%. This has made many friends who favor the quality-oriented education track begin to doubt their once-held beliefs. Yesterday, ST held the '20…		10
But I think you are taking only the favorable news of the company's reports, without any investigation information of your own, and without the fact that only a few people mentioned the company before, there is a misleading. $Shengtong Shares(SZ002599)$ Last month, Shengtong Shares (hereinafter referred to as ST) soared by 158%, making many friends happy, and this month has entered the darkest mo…	Neutral	Snowball	https://xueqiu.com/1601944899/199183241####207747437	1500	double reduction, sport	2021/09/30 08:49:00	But I think you're taking only the favorable news from company reports, without doing your own investigation, and without mentioning the fact that only a few people have transferred classes as previously stated by the company, which is misleading. The surge of 158% has made many friends ecstatic, but this month we have entered the darkest hour, with an expected adjustment of 30%. This has made ma…		0
More than 80% of high school students are nearsighted. How to prevent myopia in children and adolescents	Neutral	Shanxi Market Network	http://www.sxscdb.com/index.php?p=news_show&id=78714&c_id=38&lanmu=2	1500	double reduction, sport	2021/09/30 08:47:47	From the perspective of different age groups, in 2020, the overall myopia rate among Chinese children and adolescents was 52.7%, with 14.3% for 6-year-olds, 35.6% for elementary school students, 71.1% for junior high school students, and over 80% for high school students. From the perspective of different degrees of myopia, 10% of children with myopia have high myopia, and over one-third have mod…		117
Linjiang Elementary School 2021 National Day holiday notice	Neutral	WeChat	http://mp.weixin.qq.com/s?__biz=MzI5NTY2ODc1Mw==&mid=2247490348&idx=1&sn=1eecd76a184455696946d7a629c9104d	1500	double reduction, sport	2021/09/30 08:47:25	The founding of New China is the greatest and most profound social transformation in Chinese history, opening a new era of people being the masters of their own affairs, never seen before in Chinese history. During the holiday, we hope parents will enhance their safety awareness, educate and supervise their children, and spend a 'safe, healthy, happy, and fulfilling' holiday with them. Do not rel…		1
Find the person who made this system responsible! It would be great if they could teach students in grades one or two! Many parents believe that good grades and reading skills are essential for a child's future development, and therefore they start signing their children up for various tutoring classes from kindergarten, to learn the content of elementary school early. However, as the drawbacks o…	Neutral	Dongchedi	https://m.dcdapp.com/motor/m/feed/detail?group_id=7012794562125054502####7013521729003799333	1500	double reduction, sport	2021/09/30 08:46:23	Find the person who made this policy responsible! It would be great if we could find a teacher who can teach students in grades one or two! The notice clearly states that teachers should correct all types of homework for students, and there should be a certain limit to the amount of homework. For example, the written homework for elementary school students in grades three, four, and five should n…		0
Aggregating information for value investors to make their own judgments, the wise will understand. $Shengtong Shares(SZ002599)$ Last month, Shengtong Shares (hereinafter referred to as ST) surged by 158%, making many friends ecstatic, but this month it has entered the darkest hour, with an expected adjustment of 30%, causing many who were optimistic about the quality education track to question t…	Neutral	Snowball	https://xueqiu.com/1601944899/199183241####207746966	1500	double reduction, sport	2021/09/30 08:45:47	The surge of 158% has made many friends ecstatic, but this month we have entered the darkest hour, with an expected adjustment of 30%. This has made many friends who favor the quality-oriented education track begin to doubt their once-held beliefs. Yesterday, ST held the '2021 Youth Science and Technology Education Innovation Development Summit'. Interested friends can watch the replay. Based on …		0
An association leader said 800+ in a public setting, if it's not real, wouldn't that be a slap in the face? $Shengtong Shares(SZ002599)$ Last month, Shengtong Shares (hereinafter referred to as ST) surged by 158%, making many friends ecstatic, but this month it has entered the darkest hour, with an expected adjustment of 30%, causing many who were optimistic about the quality education track to q…	Neutral	Snowball	https://xueqiu.com/1601944899/199183241####207746805	1500	double reduction, sport	2021/09/30 08:44:32	An association leader said 800+ in public, if it's fake, wouldn't that be a slap in the face? A surge of 158% made many friends ecstatic, but this month has entered the darkest hour, with an expected adjustment of 30%, making many friends who favored the quality education track begin to doubt their once beliefs. Yesterday, ST held the '2021 Youth Science and Technology Education Innovation Develo…		10
Over 80% of high school students are nearsighted. How to prevent myopia in children and teenagers?	Neutral	Yongzhou Daily	http://paper.0746news.com/Html/2021-09-30/194598.html	1500	double reduction, sport	2021/09/30 08:43:46	From the perspective of different age groups, in 2020, the overall myopia rate of Chinese children and adolescents was 52.7%, with 14.3% for 6-year-olds, 35.6% for primary school students, 71.1% for junior high school students, and more than 80% for high school students; from the perspective of different myopia levels, 10% of myopic children have high myopia, and more than 1/3 have moderate myopi…		117
Pingyi County Experimental Primary School Education Group 'Appreciating local culture, shaping four-virtue youth'	Neutral	WeChat	http://mp.weixin.qq.com/s?__biz=Mzg2NjY0MDA4Nw==&mid=2247483894&idx=1&sn=d3a8494df1437eb732ac83b1462014c0	946	double reduction, sport	2021/09/30 08:42:18	In order to fully implement the 'Double Reduction' policy, promote quality education, and foster the comprehensive development and healthy growth of students, to guide students in learning and mastering sports and health knowledge and skills, learning scientific exercise methods, enhancing physical fitness, tempering the will, cultivating students' innovative abilities and team spirit, and develo…		3
After the 'Double Reduction' policy, where do children go on weekends? These 3 types of parents are ruining their children's future	Neutral	NetEase Number	https://c.m.163.com/news/a/GL4MQ6JC0534LB3A.html	1500	double reduction, sport	2021/09/30 08:42:17	However, in the midst of such fierce educational reforms, three types of 'completely at ease' parents have emerged. They always remember to ask themselves, 'The excitement is mine, but the child is someone else's.' The first type: Lying Flat, these parents have always rejected the 'cram school culture', boasting themselves as 'a breath of fresh air in the era'. Now, with the 'Double Reduction' as…		2
Show the class spirit, promote the youthful demeanor - On the record of Xifeng No. 1 Middle School calisthenics competition. To strictly implement the 'Double Reduction' policy...	Neutral	ErSanLi	https://www.ersanli.cn/feed.html?feedId=200007135928	470	double reduction, sport	2021/09/30 08:37:27	In order to prepare for this competition, each class of the seventh grade trained diligently without affecting learning, with the class teachers supervising the training and correcting every posture and movement. Whether under the scorching sun or in the drizzling rain, the playground is filled with the strong and powerful footsteps of students and the inspiring and uplifting slogans. In order to…		0
Forwarded	Neutral	Toutiao	http://www.toutiao.com/item/7013519084310840103/	1500	double reduction, sport	2021/09/30 08:36:08	On September 29th, it was learned that Huajian Sports Event Company, based on its successful hosting of social events for young people such as 'The Beautiful Taihang·Cycling in Shanxi', 'Yuquan Mountain Mountainous Trail Challenge', and the Happy Run at Shanxi Red Lantern Stadium, Huajian Sports Youth Football Invitational, NYBO Youth Basketball Open Championship Taiyuan Station, the 8th Influent…		2
Forwarded. As autumn arrives, the golden wind rises, and the earth reveals a new look. Leading the sports passion unleashed by the 14th National Games, Huajian Holdings Group, which steers the sports industry in Shanxi, has started a new initiative with a variety of activities in the harvest season celebrating the 72nd anniversary of the founding of the nation, injecting new vitality into the blu…	Positive	Dongchedi	https://m.dcdapp.com/motor/m/feed/detail?group_id=7013374657101365763####7013519084310840103	1500	double reduction, sport	2021/09/30 08:36:07	On September 29th, it was learned that Huajian Sports Event Company, based on the successful hosting of social events aimed at youth such as 'The Grand Taihang·Cycling in Shanxi', 'Yuantai Mountain Mountain Bike Challenge', and the Shanxi Red Lantern Stadium Happy Run, Huajian Sports Youth Football Invitational Tournament, NYBO Youth Basketball Open Tournament in Taiyuan, the 8th Influential Hip-…		8
Several provinces and cities increase the score value of the physical education middle school entrance exam. Experts suggest avoiding physical education becoming a place of exam-oriented competition.	Neutral	WeChat	http://mp.weixin.qq.com/s?__biz=MzUxNTk3NzcwNA==&mid=2247511802&idx=4&sn=c7c29f4fc1fb206c0cb67ff2c632f1b8	1500	double reduction, sport	2021/09/30 08:36:00	On September 23rd, students at Ping'an Primary School in Neiqiu County, Xingtai City, Hebei Province, were engaged in football training. The person in charge of the institution stated that the increase in physical education scores might lead to anxiety among some parents. Parents hope to improve their children's physical education level, especially their exam-oriented physical education grades, t…		45
High energy throughout! Version 2.0 of 'New Broadcasting, New Dissemination' is looking forward to meeting you in 2022	Neutral	Tencent看点	https://post.mp.qq.com/kan/article/2436826551-1809580944.html?_wv=2147483777&sig=b1cc98002b5f1deadf7a48c78bfc6a65&article_id=1809580944&time=1632962012&_pflag=1&x5PreFetch=1&rowkey=7586155059434452&cc_media_type=10001	1500	double reduction, sport	2021/09/30 08:32:47	On the afternoon of September 27th, the 2022 Shanghai Broadcasting Convergence Resource Promotion Conference and the 16th Shenguang Cup Awards Ceremony were held with great fanfare. Leaders and guests from Shanghai Broadcasting Station, Shanghai Media Group Co., Ltd., and Oriental Broadcasting Center attended this promotion conference together and witnessed Shanghai Broadcasting's proactive effor…		26
Starting October 1st, mid-week tutoring will be canceled, and all tutoring classes will be cleared? The Ministry of Education has responded clearly	Neutral	WeChat	http://mp.weixin.qq.com/s?__biz=Mzg2NzY0NzM0Mg==&mid=2247485061&idx=3&sn=e01b0c20fa039a209420315802b0106c	1500	double reduction, sport	2021/09/30 08:31:00	Before reading this article, please click on the blue font above, then click 'Follow', so that you can receive our latest content for free. It will be updated every day, and it's a free subscription, please rest assured to follow. Note: This article is reprinted from the internet, the views do not represent the official stance of this account, for reference only by readers. Copyright belongs to t…		141
Jindong issues the first mixed-type training institution conversion license in the province	Neutral	Jindong District People's Government	http://www.jindong.gov.cn/art/2021/9/30/art_1229171399_59296584.html	689	double reduction, sport	2021/09/30 08:28:00	Didn't expect it to be so smooth, not even a trip was needed, the certificate was issued. We will operate within the scope of the business license in the future and carry out non-academic art training activities,		11
After the implementation of after-school delay services, 3 new issues frequently arise, parents: who will solve this?	Neutral	Zhejiang Longwang	http://www.zhejianglong.com/c/09301024232021.html	1500	double reduction, sport	2021/09/30 08:27:00	Summary from Zhejiang Long Network | After the implementation of after-school delay service, 3 new problems frequently arise, parents: who will solve this? | Letting students study most of their learning in school, but when it comes to practice, there are always such and such problems, and these problems are very troublesome for parents. To some extent, they can alleviate the pressure on parents …		1
Starting October 1st, mid-week tutoring will be canceled, and all tutoring classes will be cleared? The Ministry of Education has responded clearly	Neutral	WeChat	http://mp.weixin.qq.com/s?__biz=Mzg4MzY0Njk0Ng==&mid=2247485097&idx=3&sn=fc46f2c5baeefeb70e0cdd9c7872053a	1500	double reduction, sport	2021/09/30 08:27:00	Before reading this article, please click on the blue text above, and then click 'Follow'. In this way, you can receive our latest content for free. There will be updates every day, and it is a completely free subscription. Please feel free to follow. Note: This article is转载from the internet and does not represent the position of this official account. It is for reference only for readers. The co…		141
What's not to adapt to? Why not relax? Let the parents arrange and correct the homework themselves, what a great thing. Many parents believe that good grades and good reading skills ensure a bright future for their children, so they even start signing their kids up for various tutoring classes from kindergarten, learning primary school content in advance. However, as the drawbacks of advanced edu…	Neutral	Dongchedi	https://m.dcdapp.com/motor/m/feed/detail?group_id=7012794562125054502####7013516659764511492	1500	double reduction, sport	2021/09/30 08:26:45	Many parents believe that good grades and good reading skills ensure a bright future for their children. For this reason, parents even start to sign their children up for various tutoring classes from kindergarten, learning elementary school content in advance. The notice clearly states that teachers should grade all of the students' assignments and there should be certain limits on the amount of…		39
Today, flowers are offered to the martyrs | Together with the General Secretary, we will always remember them	Neutral	Xiangcheng Xindu Portal	http://cn.5axd.com/html/210930/309522583632959040.html	1500	double reduction, sport	2021/09/30 08:25:36	暂时无法生成对应内容		1
Today, flowers are offered to the martyrs | Together with the General Secretary, we will always remember them	Neutral	Xiangcheng Xindu Portal	http://xinwen.5axd.com/html/210930/309522583632959040.html	1500	double reduction, sport	2021/09/30 08:25:34	暂时无法生成对应内容		1
Official | The 'Double Reduction' policy has been implemented, what will children do after school?	Neutral	WeChat	http://mp.weixin.qq.com/s?__biz=Mzg5MTU5MTgwMw==&mid=2247484425&idx=1&sn=bb3d10ceb8deaf43854de7c66b10545c	1180	double reduction, sport	2021/09/30 08:25:18	暂时无法生成对应内容		1
New recruits faint in droves during military training, instructors call for attention to physical fitness, no wonder the middle school entrance exam physical education scores are set to rise	Neutral	WeChat	http://mp.weixin.qq.com/s?__biz=MzU5NzE1MzYyMg==&mid=2247582237&idx=2&sn=60b4024edd75daba55856366842d6fe4	1500	double reduction, sport	2021/09/30 08:25:00	暂时无法生成对应内容		9
Starting October 1st, mid-week tutoring will be cancelled, all tutoring classes will be cleared? The Ministry of Education has responded明确.	Neutral	WeChat	http://mp.weixin.qq.com/s?__biz=Mzg2ODY0Njg3MQ==&mid=2247484977&idx=3&sn=8c35d70b93d9480b82a4dd8ef934d458	1500	double reduction, sport	2021/09/30 08:20:00	Before reading this article, please click on the blue text above first, then click 'follow', so that you can receive our latest content for free. There will be updates every day, it's a free subscription, please rest assured to follow. Note: This article is reproduced from the internet, does not represent the official stance of this account, for reference only for readers. The copyright belongs t…		141
Starting October 1st, mid-week tutoring will be cancelled, all tutoring classes will be cleared? The Ministry of Education has responded明确.	Neutral	WeChat	http://mp.weixin.qq.com/s?__biz=Mzk0MjI2MDk1MQ==&mid=2247485072&idx=3&sn=bd4f4c02d1525194e6bb6b94967d3061	1500	double reduction, sport	2021/09/30 08:20:00	Before reading this article, please click on the blue text above first, then click 'follow', so that you can receive our latest content for free. There will be updates every day, it's a free subscription, please rest assured to follow. Note: This article is reproduced from the internet, does not represent the official stance of this account, for reference only for readers. The copyright belongs t…		141
Jindong issued the province's first mixed type training institution transfer license	Neutral	Today Jindong	http://jrjd.cnepaper.net.cn/2021/09/30/html/131647.html	717	double reduction, sport	2021/09/30 08:17:30	Never thought it would be so smooth, not a single trip, the certificate was done. We will operate within the scope of the business license in the future, and carry out non-academic art training activities, said Wu Ying, a staff member at the district administrative service center window. During the transfer registration process, first apply to the education department to cancel the for-profit sch…		11
Starting October 1st, mid-week tutoring will be cancelled, all tutoring classes will be cleared? The Ministry of Education has responded明确.	Neutral	WeChat	http://mp.weixin.qq.com/s?__biz=MzkxNTI2MTM4Mg==&mid=2247484958&idx=3&sn=510dcee9c8c605c2632b89d9ec0875d4	1500	double reduction, sport	2021/09/30 08:13:00	Before reading this article, please click on the blue text above first, then click 'follow', so that you can receive our latest content for free. There will be updates every day, it's a free subscription, please rest assured to follow. Note: This article is reproduced from the internet, does not represent the official stance of this account, for reference only for readers. The copyright belongs t…		141
Continuing the century-old original aspiration, taking on the mission of educating people — Pujiang Middle School's Party History Learning Education (Teacher Morality Special Topic)	Positive	WeChat	http://mp.weixin.qq.com/s?__biz=MzAwNjcyMjU1OQ==&mid=2651396975&idx=1&sn=4f384142624abfc24bbcb238f16134e8	1500	double reduction, sport	2021/09/30 08:12:46	Continuing the century-old original aspiration, bearing the mission of educating people - Pujiang Middle School's party history learning education. A century-old plan, education is the foundation; an educational plan, teachers are the foundation; a teacher plan, teacher ethics are the foundation. Under the 'double reduction' policy, strengthening the construction of teacher ethics and style is pa…		0
Our hometown Shanxi's [Grin] Li's Courtyard, free for friends from Jiangsu, Zhejiang, and Shanghai, just exchange your ID for a ticket [Image comment, viewable in the latest version of the懂车帝app]	Positive	Dongchedi	https://m.dcdapp.com/motor/m/feed/detail?group_id=7013144876007162380####7013513020240659212	1500	double reduction, sport	2021/09/30 08:12:36	Our hometown of Shanxi's [grin] Li's Courtyard is free for friends from Jiangsu, Zhejiang, and Shanghai. Just swap your ID for a ticket. See the comment with the picture in the latest version of the懂车帝app. The driver hurriedly said, 'No need to swipe the card, no need to pay, just come in.' Everyone, have you noticed that there have been huge changes in Kunshan travel recently? You can't swipe th…		5
The key is, is keeping first and second graders in school for up to 10 hours a day really reducing their workload?! Many parents believe that good grades and good reading skills ensure a bright future for their children, so they even start signing their kids up for various tutoring classes from kindergarten, learning primary school content in advance. However, as the drawbacks of advanced educati…	Neutral	Dongchedi	https://m.dcdapp.com/motor/m/feed/detail?group_id=7012794562125054502####7013512947150570281	1500	double reduction, sport	2021/09/30 08:12:17	The key issue is whether it's a burden reduction to keep first and second graders in school for as long as 10 hours. The notice clearly states that teachers should correct all kinds of homework assigned to students and there should be certain limits on the amount of homework. For instance, the written homework for primary school students in grades three, four, and five should not exceed one hour …		0
Zhijiang Experimental Middle School: Celebrating National Day Parents' Information	Neutral	WeChat	http://mp.weixin.qq.com/s?__biz=MzIyNzQyMzU4NQ==&mid=2247483963&idx=1&sn=fc1541aa58537a2b52d9d50b7be1dbca	1500	double reduction, sport	2021/09/30 08:11:51	Warm congratulations on the 72nd anniversary of the founding of the People's Republic of China. 2021 National Day Letter to Parents from Zhijiang Experimental Middle School. Dear Parents: The autumn breeze brings refreshing air, and osmanthus flowers are fragrant. In order to ensure you and your child have a fulfilling and safe holiday, we hereby notify you of the holiday schedule and matters tha…		1
Li Jing: Policy Guidance and Practical Exploration Behind the 'Double Reduction'	Neutral	Shanghai Civilian Education Association	http://www.shmbjy.org/item-detail.aspx?NewsID=14747	1500	double reduction, sport	2021/09/30 08:10:37	In recent years, educational pressure has generally shifted forward, which not only harms the physical and mental health of students but also increases the financial and energy burden on families. Zhong Binglin, a member of the National Education Advisory Committee, stated that the purpose of implementing the 'Double Reduction' policy is to promote the all-around development of students. In order…		1
All the messages written are previous reports, nothing new... Also, I've called many times in the past, and the company has explained it very clearly. Each store has a corresponding number. Now the number has reached over 800, because 200 extra numbers were reserved for future direct stores, but those stores haven't opened yet. At the same time, there are some closed stores among the franchise st…	Neutral	Snowball	https://xueqiu.com/1601944899/199183241####207742600	1500	double reduction, sport	2021/09/30 08:09:14	Additionally, after calling many times in the past, the company has explained very clearly that each store has a corresponding number. Now the number has exceeded 800 because 200 extra numbers were reserved for future direct stores, but those stores have not yet been opened. At the same time, among the stores with numbers below 800, there are some that have closed, but their numbers have not yet …		0
Under the 'Double Reduction' policy, how should we choose between in-school and out-of-school tutoring institutions?	Neutral	Toutiao	http://www.toutiao.com/item/7013496181556806175/	1500	double reduction, sport	2021/09/30 08:06:59	The services provided by schools are public welfare and inclusive, not completely free. If you happen to have language, math, and English teachers, that's good, but it's impossible for a few main subject teachers to bear all the after-school care services for a month. That would be too heavy a burden for these teachers, who also have their own families and children to take care of. Now, from onli…		1
Under the 'Double Reduction' policy, how should we choose between in-school and out-of-school tutoring institutions?	Neutral	Dongchedi	https://m.dcdapp.com/motor/m/feed/detail?group_id=7013496181556806175	1500	double reduction, sport	2021/09/30 08:06:59	The fee-based services provided by schools are public welfare and inclusive, not completely free. If you happen to have language, math, and English teachers, that's good, but it's impossible for a few main subject teachers to bear all the after-school care services for a month. That would be too heavy a burden for these teachers, who also have their own families and children to take care of. Now,…		1
Tell me, where is it practical? Aren't they all reports? There haven't been any research reports recently, actually research reports are quite practical. Last month, the stock of Shengtong Co., Ltd. (hereinafter referred to as ST) surged by 158%, making many friends ecstatic, but this month it has entered the darkest moment, with an expected adjustment of 30%, making many people who were optimist…	Neutral	Snowball	https://xueqiu.com/1601944899/199183241####207742164	1500	double reduction, sport	2021/09/30 08:05:09	The surge of 158% delighted many friends, but this month has entered the darkest hour, with an expected adjustment range of 30%, causing many who had faith in the quality education sector to start doubting their beliefs. Yesterday, ST held the '2021 Youth Science and Technology Education Innovation and Development Summit'. Interested friends can watch the replay. Based on some of the content of t…		10
Class teacher reminder: After the 'Double Reduction' policy, adhere to these three things every day! Your child's Chinese language scores will definitely improve!	Neutral	WeChat	http://mp.weixin.qq.com/s?__biz=Mzg5ODUzMTc4MA==&mid=2247508733&idx=3&sn=57d048c907443f734edb9dbbb3c05293	1500	double reduction, sport	2021/09/30 08:05:00	After the autumn semester started, the 'Double Reduction' policy has been fully implemented. Shortly after the start of the semester, the Ministry of Education proposed three prohibitions: 1. No paper-and-pencil tests for first and second graders of elementary schools, with schools organizing only one final exam each semester for other grades; middle school grades may arrange one midterm exam app…		108
Joint efforts by multiple departments to deliver certificates to your doorstep without needing to run any errands | Jindong issues the first mixed training institution transfer license in the province.	Neutral	UC Headlines	http://m.uczzd.cn/ucnews/news?aid=18145296085571774929	687	double reduction, sport	2021/09/30 08:04:00	On the afternoon of September 28th, Xu Shanshan, the person in charge of Yinzhi Art Training Co., Ltd. in Jindong District, received a new business license from the staff at the district administrative service center. Staff member Wu Ying said that during the transfer registration process, an application was first made to the education department to cancel the license for profit-making education,…		7
Double Reduction | Wang Ping, Director of Shanghai Municipal Education Commission: Taking multiple measures to reduce students' homework and extracurricular training burdens.	Neutral	WeChat	http://mp.weixin.qq.com/s?__biz=Mzg4NDU5NTkyNQ==&mid=2247487501&idx=3&sn=c6c217ff84a920793560ffed19926abb	1500	double reduction, sport	2021/09/30 08:03:00	In May 2021, the 19th meeting of the Central Committee for Deepening Reform reviewed the 'Opinions on Further Reducing the Homework Burden and Off-campus Training Burden in Compulsory Education', requiring compulsory education to implement the fundamental task of fostering virtue through education, fully exert the main function of schools in teaching and educating people, strengthen the standardi…		0
This is Kobe's most 'brilliant' moment, the key point of the difference between man and god!	Neutral	WeChat	http://mp.weixin.qq.com/s?__biz=MzA4MjQzNjIwNg==&mid=2247485708&idx=1&sn=33696ce1634ccc3a87dcc6b1b06e90ff	1300	double reduction, sport	2021/09/30 08:02:04	On November 5, 1996, the Lakers were at Madison Square Garden, and an eighteen-year-old Kobe stood at the free-throw line, calmly making his first score in the NBA career,从此与罚球结下了不解之缘 (from then on, he formed an indissoluble bond with free throws). However, Kobe's career was not smooth sailing; when Allen Iverson made his debut with 30 points and even 'dribbled past God', Kobe could only sit on t…		0
Technology empowerment, digital education迎来重大历史机遇 (encounters significant historical opportunities).	Positive	LangliLang Network	http://www.lll99.com.cn/index.php/gnfz/34945.html	1307	double reduction, sport	2021/09/30 08:00:00	On September 27th, Liu Limin, the president of the China Education International Exchange Association and former vice minister of education, stated at the 'Internet + Education' forum of the 2021 World Internet Conference in Wuzhen that China has embarked on a new era of education and will basically achieve educational modernization by 2035. Zheng Shuiquan, the deputy secretary of the Party Commi…		126
Unleash the irreplaceable educational value of sports.	Neutral	Ai Du Bao	http://share.591adb.com/sharearticle/article/article_id/3902803/app_key/e70891ddafa5e012828c143390cdad9e	1199	double reduction, sport	2021/09/30 08:00:00	As the first month of the new school term approaches, the implementation of the 'Double Reduction' policy not only lightens the homework and extracurricular training burden for students but also impacts the physical education in primary and secondary schools. According to media reports, at a parent-teacher meeting, a physical education teacher said, 'In my 20 years of teaching, this is the first …		75
The same as being a lab rat [laughing and crying].	Neutral	Toutiao	http://www.toutiao.com/item/7013509701749621511/	1229	double reduction, sport	2021/09/30 07:59:46	Just a few days after the start of the new school year, on his way home from school, he tested me: 'The homeroom teacher said that the score for physical education in the middle school entrance exam will increase by 10 points. Do you know which subject it will be added to?' He happily said that in the future, teachers will no longer take over art and music classes because they will also be part o…		0
Tonight permanently cancelled: the last 3 courses打卡返福利 (check-in to return benefits).	Neutral	WeChat	http://mp.weixin.qq.com/s?__biz=MzA3NzkxNDg2OA==&mid=2651843927&idx=2&sn=a37c3b5e45ae787707d8d7cd1c041c8e	1500	double reduction, sport	2021/09/30 07:55:30	Starting from October 1st at 0:00, the following three popular courses'打卡返无门槛代金券活动 (punch card return no-threshold voucher event) will be fully canceled:✍ Influential World's 100 Celebrities. After the cancellation of the punch card activity, users who purchased before the deadline will not be affected. If you still want to participate in the punch card gift event, please be sure to place your or…		0
Brother, all these things you mentioned have been reported before and are not useful. Moreover, is a 100 yuan employee incentive really an incentive policy??? Additionally, the board of directors has already said that performance won't increase much, yet you're still predicting a huge increase??? $Shengtong Co., Ltd. (SZ002599)$ Last month, the stock of Shengtong Co., Ltd. (hereinafter referred t…	Neutral	Snowball	https://xueqiu.com/1601944899/199183241####207741129	1500	double reduction, sport	2021/09/30 07:54:23	In addition, the board of directors has stated that the performance will not increase significantly, yet you are predicting a huge growth, a surge of 158% that has thrilled many friends, while this month marks the darkest moment, with an expected adjustment of up to 30%, causing many who favor the quality education track to begin doubting their once-held beliefs. Yesterday, ST held the '2021 Yout…		0
Deya No. 10 Middle School @ implementing policies to firmly implement the 'Double Reduction' | No. 10 in action.	Positive	WeChat	http://mp.weixin.qq.com/s?__biz=Mzg5NDYzOTE2OA==&mid=2247486105&idx=1&sn=98456052e41667a3e536fb58236f4c3f	954	double reduction, sport	2021/09/30 07:46:42	To implement the 'Double Reduction' policy as the 'fixed star', use a good evaluation system as the 'purifier', highlight the quality of teaching as the 'baton', cultivate students' internal motivation for learning, and make a good overall plan as the 'opening move', the school resolutely implements the spirit of the document 'On Further Reducing the Homework Burden and Extracurricular Training B…		0
[Like][Like][Like] Have you guys noticed the huge changes in Kunshan's transportation recently? You can't swipe your bus card or pay with cash, just get on the bus, and the driver hurriedly says 'no need to swipe, no need to pay, go in.' In astonishment and delight, we have been宠ed (favored) by the official once again! Such a 'delicious' thing, kb君 (kb master) won't allow any小伙伴 (little buddies) …	Positive	UC Headlines	http://m.uczzd.cn/ucnews/news?aid=8896621540335116731####8223893620	1500	double reduction, sport	2021/09/30 07:43:58	Regardless of the time, age, or household registration, I hurried to experience it in the morning and it was fantastic! @思宇轩: Today, taking the Kunshan bus is free! Many passengers who were about to pay were surprised, and the driver quickly said that no swiping or paying is necessary, just come on in. The driver stated that from September 28th to October 7th, taking the Kunshan bus is free to co…		0
How exactly are the quality points for allocated students added? The education department answers like this.	Neutral	Qianjiang Evening News	http://qjwb.zjol.com.cn/html/2021-09/30/content_3963342.htm?div=-1	537	double reduction, sport	2021/09/30 07:41:22	In the past month, there have been several opinions and suggestions from parents on the Zhejiang Government Service website, all of which criticized the current comprehensive scoring standard for allocated students. The Hangzhou West Lake District Education Bureau once responded that if only academic performance is considered, it would be no different from directly admitting students based on the…		0
Full power! 2.0 version of 'New Broadcasting, New Dissemination' looks forward to meeting you in 2022.	Neutral	Sohu News	http://www.sohu.com/a/492920595_121119582	1500	double reduction, sport	2021/09/30 07:41:00	On the afternoon of September 27th, the 'Converging Voices, Strengthening Power' 2022 Shanghai Broadcasting Convergence Resource Promotion Conference and the 16th Shenguang Cup Award Ceremony were grandly held. Relevant leaders from Shanghai Broadcasting Station, Shanghai Media Group Co., Ltd., and the Oriental Broadcasting Center, as well as guests from all walks of life, attended this promotion…		26
Joint efforts by multiple departments to deliver certificates to your doorstep without needing to run any errands | Jindong issues the first mixed training institution transfer license in the province.	Neutral	Phoenix News	https://ishare.ifeng.com/c/s/89x1jV5qSwW	687	double reduction, sport	2021/09/30 07:40:00	On the afternoon of September 28th, Xu Shanshan, the person in charge of Jindong District Yanzi Art Training Company, received a new business license from the staff at the district administrative service center. Staff member Wu Ying at the window said that during the transfer process, an application for cancellation of the for-profit school operation license was first made to the education depart…		7
530 or Double Excellence Class?	Neutral	WeChat	http://mp.weixin.qq.com/s?__biz=MjM5NDc5MzgzMQ==&mid=2650230626&idx=1&sn=a8d299554531515e80df89fa9fd76ec5	1500	double reduction, sport	2021/09/30 07:37:22	At the 2021 Beijing CBD Open, the green speed reached over 12, causing many Beijing experts to stumble. It was common for players with平时 scores of 70s to shoot scores of nearly 100. Vice Principal Jiang Na stated that since the school was established in 1993, sports, along with academics and arts, have been the three pillars of Huijia Education. In 2019, in order to further advance the concept of…		1
Beijing Mentougou District transfers sports training company handling telephone services 2021.	Neutral	Huangqiao Online	https://www.hqol.cn/zxfy/m0srtcq-574-333317888.html	1500	double reduction, sport	2021/09/30 07:37:12	Beijing Mentougou District transfers sports training company to handle telephone services in 2021. Business scope includes training, painting training. Company name: Beijing Zhong** Co., Ltd., registered in 2015. Business scope: art training, dance training, music training. Company name: Beijing Ding** Co., Ltd., registered address in Huairou District, registered in 2017. Business scope: Are you …		0
530 or Double Excellence Class?	Neutral	Sohu News	http://www.sohu.com/a/492920655_121119655	1500	double reduction, sport	2021/09/30 07:37:00	At the 2021 Beijing CBD Open, the green speed reached over 12, causing many Beijing experts to stumble. It was common for players with平时 scores of 70s to shoot scores of nearly 100. Vice Principal Jiang Na stated that since the school was established in 1993, sports, along with academics and arts, have been the three pillars of Huijia Education. In 2019, in order to further advance the concept of…		1
Full power! 2.0 version of 'New Broadcasting, New Dissemination' looks forward to meeting you in 2022.	Neutral	WeChat	http://mp.weixin.qq.com/s?__biz=MjM5NzE2NTg2MA==&mid=2651919330&idx=2&sn=303e490ee602241b5c6e03cc7b102af9	1494	double reduction, sport	2021/09/30 07:36:07	On the afternoon of September 27th, the		26
Full power! 2.0 version of 'New Broadcasting, New Dissemination' looks forward to meeting you in 2022.	Neutral	Tencent Net	https://new.qq.com/omn/20210930/20210930A027JB00	1500	double reduction, sport	2021/09/30 07:36:07	On the afternoon of September 27th, the		26
Full power! 2.0 version of 'New Broadcasting, New Dissemination' looks forward to meeting you in 2022.	Neutral	Kuaibao	http://kuaibao.qq.com/s/20210930A027JB00	1500	double reduction, sport	2021/09/30 07:36:07	On the afternoon of September 27th, the		26
Ministry of Education: 'Double Reduction'! A decade later, children with prospects all come from these 9 types of families	Neutral	WeChat	http://mp.weixin.qq.com/s?__biz=MzI0NDU1MjM1NA==&mid=2247524674&idx=4&sn=9f27be4d69284ced49598afb4320ff8f	1500	double reduction, sport	2021/09/30 07:28:51	On September 5th, the Ministry of Education released an article titled 'The		226
After the after-school extension service began, parents are completely confused, is the 'Double Reduction' a relief or an increase in pressure?	Neutral	WeChat	http://mp.weixin.qq.com/s?__biz=MzI2MjYyNTEyNg==&mid=2247491694&idx=2&sn=bcd4f361d746f0e13c3fd1270487c37b	1500	double reduction, sport	2021/09/30 07:26:00	After more than a week of school reopening, the '5+2' after-school extension service has also been implemented in primary and secondary schools nationwide. Each school also offers interest courses and sets the time for school dismissal based on the school's own situation and characteristics. Many parents were looking forward to the after-school extension service before the start of school, believ…		60
Is the extracurricular tutoring in crisis again? The official notice was issued, 'mid-week tutoring' may be canceled starting October?	Neutral	NetEase Number	https://c.m.163.com/news/a/GL4IDF050552D7RG.html	1500	double reduction, sport	2021/09/30 07:25:25	Article by the chatty senior brother After the		11
Is the extracurricular tutoring in crisis again? The official notice was issued, 'mid-week tutoring' may be canceled starting October?	Neutral	Bai Du Baijia	https://baijiahao.baidu.com/s?id=1712227685520711690	1500	double reduction, sport	2021/09/30 07:23:00	After the dual reduction policy, off-campus tutoring has been affected, especially in subject-based training. Due to the context of exam-oriented education, the importance of scores for students is high. Both the middle school entrance exam and the college entrance exam directly determine the level of students based on their scores. Therefore, both students and parents attach great importance to …		11
Forwarded	Neutral	Toutiao	http://www.toutiao.com/item/7013499667439076128/	1500	double reduction, sport	2021/09/30 07:20:50	On September 29th, it was learned that Huajian Sports Event Company, building on the success of previous events such as 'The Great Beauty of Taihang - Cycling in Shanxi', 'Yuquan Mountain Mountain越野 Challenge', and various social events aimed at youth like the joy run at Shanxi Red Lantern Stadium, the Huajian Sports Youth Football Invitational Tournament, NYBO Youth Basketball Open in Taiyuan, t…		2
Forwarded Autumn brings golden winds, the earth reveals a new look. Bearing the sports passion ignited by the 14th National Games, Huajian Holding Group, leading the sports industry in Shanxi, welcomes the 72nd anniversary of the founding of the nation in a bountiful season. With a variety of colorful activities, amidst the tide of nationwide fitness, it starts anew with innovative ideas, injecti…	Positive	Toutiao	https://weitoutiao.zjurl.cn/ugc/share/wap/comment/7013499667439076128/#c30797cf3e6bb946567338e42d7266f8	1500	double reduction, sport	2021/09/30 07:20:49	On September 29th, it was learned that Huajian Sports Event Company, building on the success of previous events such as 'The Great Beauty of Taihang - Cycling in Shanxi', 'Yuquan Mountain Mountain越野 Challenge', and various social events aimed at youth like the joy run at Shanxi Red Lantern Stadium, the Huajian Sports Youth Football Invitational Tournament, NYBO Youth Basketball Open in Taiyuan, t…		8
Forwarded Autumn brings golden winds, the earth reveals a new look. Bearing the sports passion ignited by the 14th National Games, Huajian Holding Group, leading the sports industry in Shanxi, welcomes the 72nd anniversary of the founding of the nation in a bountiful season. With a variety of colorful activities, amidst the tide of nationwide fitness, it starts anew with innovative ideas, injecti…	Positive	Dongchedi	https://m.dcdapp.com/motor/m/feed/detail?group_id=7013374657101365763####7013499667439076128	1500	double reduction, sport	2021/09/30 07:20:49	On September 29th, it was learned that Huajian Sports Event Company, building on the success of previous events such as 'The Great Beauty of Taihang - Cycling in Shanxi', 'Yuquan Mountain Mountain越野 Challenge', and various social events aimed at youth like the joy run at Shanxi Red Lantern Stadium, the Huajian Sports Youth Football Invitational Tournament, NYBO Youth Basketball Open in Taiyuan, t…		8
[Like][Like][Like] Autumn brings golden winds, the earth reveals a new look. Bearing the sports passion ignited by the 14th National Games, Huajian Holding Group, leading the sports industry in Shanxi, welcomes the 72nd anniversary of the founding of the nation in a bountiful season. With a variety of colorful activities, amidst the tide of nationwide fitness, it starts anew with innovative ideas…	Positive	Dongchedi	https://m.dcdapp.com/motor/m/feed/detail?group_id=7013374657101365763####7013499608441668355	1500	double reduction, sport	2021/09/30 07:20:33	On September 29th, it was learned that Huajian Sports Event Company, building on the success of previous events such as 'The Great Beauty of Taihang - Cycling in Shanxi', 'Yuquan Mountain Mountain越野 Challenge', and various social events aimed at youth like the joy run at Shanxi Red Lantern Stadium, the Huajian Sports Youth Football Invitational Tournament, NYBO Youth Basketball Open in Taiyuan, t…		8
[Like][Like][Like] Autumn brings golden winds, the earth reveals a new look. Bearing the sports passion ignited by the 14th National Games, Huajian Holding Group, leading the sports industry in Shanxi, welcomes the 72nd anniversary of the founding of the nation in a bountiful season. With a variety of colorful activities, amidst the tide of nationwide fitness, it starts anew with innovative ideas…	Positive	Toutiao	https://weitoutiao.zjurl.cn/ugc/share/wap/comment/7013499608441668355/#9db7c9fcf6b16e2c7783421ec9d0820d	1500	double reduction, sport	2021/09/30 07:20:33	On September 29th, it was learned that Huajian Sports Event Company, building on the success of previous events such as 'The Great Beauty of Taihang - Cycling in Shanxi', 'Yuquan Mountain Mountain越野 Challenge', and various social events aimed at youth like the joy run at Shanxi Red Lantern Stadium, the Huajian Sports Youth Football Invitational Tournament, NYBO Youth Basketball Open in Taiyuan, t…		8
[Like][Like][Like] Autumn brings golden winds, the earth reveals a new look. Bearing the sports passion ignited by the 14th National Games, Huajian Holding Group, leading the sports industry in Shanxi, welcomes the 72nd anniversary of the founding of the nation in a bountiful season. With a variety of colorful activities, amidst the tide of nationwide fitness, it starts anew with innovative ideas…	Positive	Dongchedi	https://m.dcdapp.com/motor/m/feed/detail?group_id=7013374657101365763####7013499584756810508	1500	double reduction, sport	2021/09/30 07:20:29	On September 29th, it was learned that Huajian Sports Event Company, based on the successful organization of social events for young people such as 'The Great Beauty of Taihang·Cycling Sanjin', 'Yuquan Mountain Mountain Bike Challenge', and the Red Lantern Stadium Joy Run in Shanxi, Huajian Sports Youth Football Invitational, NYBO Youth Basketball Open in Taiyuan, the 8th Influence Dance Summit f…		8
[Like][Like][Like] Autumn brings golden winds, the earth reveals a new look. Bearing the sports passion ignited by the 14th National Games, Huajian Holding Group, leading the sports industry in Shanxi, welcomes the 72nd anniversary of the founding of the nation in a bountiful season. With a variety of colorful activities, amidst the tide of nationwide fitness, it starts anew with innovative ideas…	Positive	Toutiao	https://weitoutiao.zjurl.cn/ugc/share/wap/comment/7013499584756810508/#3e584de9ae0299f498a99bd7410f383a	1500	double reduction, sport	2021/09/30 07:20:29	On September 29th, it was learned that Huajian Sports Event Company, based on the successful organization of social events for young people such as 'The Great Beauty of Taihang·Cycling Sanjin', 'Yuquan Mountain Mountain Bike Challenge', and the Red Lantern Stadium Joy Run in Shanxi, Huajian Sports Youth Football Invitational, NYBO Youth Basketball Open in Taiyuan, the 8th Influence Dance Summit f…		8
Has your anxiety eased a month after the 'Double Reduction'落地? What should parents do, 7 suggestions	Neutral	Bai Du Baijia	https://baijiahao.baidu.com/s?id=1712257224838601525	1500	double reduction, sport	2021/09/30 07:19:00	The 'Double Reduction' policy has officially been implemented, significantly impacting training institutions, schools, parents, and children. As parents, in the face of the absence of training classes and a comprehensive reduction in burdens, how do we manage our children's learning? What should we do? A dad, combining personal thoughts, proposes 7 suggestions: 01 Change the educational philosoph…		0
Homework | Children like weekends without time pressure	Neutral	Zhejiang Longwang	http://www.zhejianglong.com/c/093010240R021.html	1500	double reduction, sport	2021/09/30 07:16:00	‘Zhejiang Dragon Net Summary_ Homework | Children like 'non-deadline' weekends’ Finally, I can go on vacation with my good friends! Before the 'Double Reduction', both weekends were spent in extracurricular tutoring classes, and the times were not consistent. After entering the third grade, several children have not had the chance to meet for a long time. As she wrote in her composition, walking …		0
Who wouldn't want the best? Parents all hope that junior high won't be divided into vocational high schools, willing to spend money. Those who speak of letting things take their natural course probably don't have kids in school! The education department recently introduced the dual reduction policy, affecting schools and after-school classes across the country. Many after-school institutions have…	Neutral	Car Emperor	https://m.dcdapp.com/motor/m/feed/detail?group_id=7013299675813904909####7013497670073746206	1500	double reduction, sport	2021/09/30 07:13:03	Who wouldn't want the best for their child? Parents all hope that the third year of middle school won't end up in vocational high school,宁愿花钱宁可花钱, those who say let things take their natural course may not have children in school! The education department recently introduced the 'Double Reduction' policy, which has affected schools and tutoring centers across the country. Many tutoring institutio…		0
Multiple departments jointly issue certificates door-to-door 'zero trips' | Jindong issues the first mixed training institution transfer license in the province	Neutral	Sina View	https://k.sina.cn/article_7505202169_1bf584bf902000yjns.html	687	double reduction, sport	2021/09/30 07:11:50	On the afternoon of September 28th, Xu Shanshan, the person in charge of Yinzhi District Yanzi Art Training Co., Ltd., received a new business license from the staff at the district administrative service center. Staff member Wu Ying said that during the transfer process, they first applied to the education department to cancel the for-profit school operation license, which was legally canceled. …		7
Multiple departments jointly issue certificates door-to-door 'zero trips' | Jindong issues the first mixed training institution transfer license in the province	Neutral	Baidu Baijia	https://baijiahao.baidu.com/s?id=1712282668689026417	701	double reduction, sport	2021/09/30 07:11:00	On the afternoon of September 28th, Xu Shanshan, the person in charge of Jindong District Yanzi Art Training Co., Ltd., received a new business license from the staff at the district administrative service center. The window staff member at the center, Wu Ying, said that during the transfer process, they first applied to the education department to cancel the for-profit school running license. Th…		7
Multiple departments jointly issue certificates door-to-door 'zero trips' | Jindong issues the first mixed training institution transfer license in the province	Neutral	Sina Finance Headlines	http://cj.sina.com.cn/articles/view/7505202169/1bf584bf902000yjns	687	double reduction, sport	2021/09/30 07:11:00	On the afternoon of September 28th, Xu Shanshan, the person in charge of Jindong District Yanzi Art Training Co., Ltd., received a new business license from the staff at the district administrative service center. The window staff member at the center, Wu Ying, said that during the transfer process, they first applied to the education department to cancel the for-profit school running license. Th…		7
Multiple departments jointly issue certificates door-to-door 'zero trips' | Jindong issues the first mixed training institution transfer license in the province	Neutral	Sina Finance Headlines	http://cj.sina.com.cn/articles/7505202169/1bf584bf902000yjns	687	double reduction, sport	2021/09/30 07:11:00	On the afternoon of September 28th, Xu Shanshan, the person in charge of Jindong District Yanzi Art Training Co., Ltd., received a new business license from the staff at the district administrative service center. The window staff member at the center, Wu Ying, said that during the transfer process, they first applied to the education department to cancel the for-profit school running license. Th…		7
Children like weekends without time pressure	Neutral	Erhai News Network	https://www.erhainews.com/n13309674.html	1500	double reduction, sport	2021/09/30 07:09:41	Last week, a reporter discovered that on weekends, many children have changed their past routine of 'doing homework at home and going to tutoring classes outside' and now have time to do things that seemed like a luxury during the week, such as going to the movies and visiting bookstores, museums. More kids are seen in libraries, swimming pools, and sports stadiums. As she wrote in her essay, wal…		20
#What are the 'advantages' of overseas Chinese students? How can parents' anxiety be alleviated under the domestic 'double reduction' reform?#	Neutral	Sina Weibo	https://weibo.com/6401241935/KAvSigWxV	1500	double reduction, sport	2021/09/30 07:08:38	As everyone knows, in China, a single point difference in the college entrance exam (Gaokao) score can make a world of difference. It is difficult to get into prestigious double first-class universities, and even harder to get into schools like Peking University and Tsinghua University. In order to get their children into their dream universities, parents will do everything they can. Various 'ind…		0
Children like weekends without time pressure	Neutral	Sohu News	https://3g.k.sohu.com/t/n559065646	1500	double reduction, sport	2021/09/30 07:02:00	After the 'double reduction' policy was implemented, school homework has decreased, and subject-related tutoring classes are no longer needed. The children who used to rush around various classes on schedule are now doing what? As she wrote in her essay, walking to the library, she always felt that the birds chirping on the trees were singing for her, and the flowers and plants by the roadside we…		20
Children like weekends without time pressure	Neutral	Sohu News	http://www.sohu.com/a/492916092_571524	1500	double reduction, sport	2021/09/30 07:02:00	After the 'Double Reduction' policy, weekends have become less burdened with schoolwork, and there's no need for academic tutoring classes. The children who used to rush from one class to another now have more free time. As she wrote in her essay, while walking to the library, she feels as though the birds chirping in the trees are singing for her, and the flowers and plants along the roadside da…		20
Children like weekends without time pressure	Neutral	Quick Information	https://www.360kuai.com/93b43026a8c482cac	1500	double reduction, sport	2021/09/30 07:00:29	After the 'Double Reduction' policy, weekends have become less burdened with schoolwork, and there's no need for academic tutoring classes. The children who used to rush from one class to another now have more free time. As she wrote in her essay, while walking to the library, she feels as though the birds chirping in the trees are singing for her, and the flowers and plants along the roadside da…		20
The ranking and admission scores of 2021 normal universities are revealed!	Neutral	WeChat	http://mp.weixin.qq.com/s?__biz=Mzg2NTU0MDA4NA==&mid=2247497284&idx=1&sn=07252d260558e4e110238689dd909d21	1417	double reduction, sport	2021/09/30 07:00:00	Recommended reading for parents: Must-read articles on family education, a summary of good articles for parents. To parents: Don't think too highly of our after-school care! Parents should pay attention: After the 'Double Reduction' policy is implemented, these are the new changes for the new semester! Parents must read: The real reason for the differences between children in the same class is in…		0
Class teacher reminder: After the 'double reduction', in the new semester, persist in these three things every day! Your child's Chinese language score will definitely improve!	Neutral	WeChat	http://mp.weixin.qq.com/s?__biz=MzUyNDc0NTgzNw==&mid=2247725067&idx=5&sn=294b188e131bf3461a178d21180dd289	1500	double reduction, sport	2021/09/30 07:00:00	After the autumn term started, the 'Double Reduction' policy was officially fully implemented. Shortly after the start of the term, the Ministry of Education proposed three prohibitions: 1. Primary schools in grades one and two will not have paper and pencil tests, and other grades will have only one final exam each semester; for junior high school grades, one midterm exam can be appropriately ar…		108
Hot news | New hotspots in art education after the 'double reduction' policy!	Neutral	WeChat	http://mp.weixin.qq.com/s?__biz=MzAxNDEzMzgzOA==&mid=2649652260&idx=1&sn=441a5c8304b435c55273c19ad1fc2e2c	1500	double reduction, sport	2021/09/30 07:00:00	In recent years, aesthetic education has been elevated to a national level. Entrepreneurs such as Jack Ma, Ren Zhengfei, and Kai-Fu Lee have all been advocating for music, sports, and arts. In 2018, the Ministry of Education issued a document canceling all other bonus points for the college entrance examination except for artistic talents, and the once-celebrated math olympiad has fallen from gra…		10
Ministry of Education: 'Double reduction'! In ten years, successful children will come from these 9 types of families	Neutral	WeChat	http://mp.weixin.qq.com/s?__biz=MzU1NzIzNTA1Mg==&mid=2247554693&idx=1&sn=2d763657a9a83e47033f32c05704129f	1500	double reduction, sport	2021/09/30 07:00:00	Ministry of Education: 'Double Reduction'! In ten years, promising children mostly come from the following 9 types of families. Liang Qichao responded: On what foundation does your life philosophy rest? Liang Qichao responded: With interest as the foundation. Everyone must often live in interest, and life才有 value. Liang Qichao not only paid attention to the interest in life himself but also highl…		226
After two weeks of implementing the '5+2' mode of after-school services, a teacher was reported...	Neutral	WeChat	http://mp.weixin.qq.com/s?__biz=MzU1ODMyMzc3MA==&mid=2247501107&idx=4&sn=f2b701480161647394622e496b115988	1500	double reduction, sport	2021/09/30 07:00:00	Give us a star and never lose contact! Since the introduction of the		1
The decision to not have homework or exams for first and second graders is very foolish. Going to school is supposed to be hard work. A little reduction is fine, but not completely. Many parents believe that good grades and good studies lead to a better future for their children, so they even start registering their children for various tutoring classes from kindergarten, learning elementary scho…	Neutral	Car Emperor	https://m.dcdapp.com/motor/m/feed/detail?group_id=7012794562125054502####7013492635789378312	1500	double reduction, sport	2021/09/30 06:53:32	Many parents believe that good grades and good reading skills ensure a bright future for their children, and for this reason, they even start signing their kids up for various tutoring classes from kindergarten, pre-learning primary school content. The notice clearly states that teachers should grade all of the students' homework and there should be certain limits on the amount of homework, for e…		0
Children like weekends without time pressure	Neutral	Baidu News	http://baijiahao.baidu.com/s?id=1712278418145600804	1500	double reduction, sport	2021/09/30 06:53:09	After the		20
Children like weekends without time pressure	Neutral	Toutiao	http://www.toutiao.com/item/7013491233519567390/	1500	double reduction, sport	2021/09/30 06:47:58	After the 'Double Reduction,' on weekends, there is less homework from school, and subject-based tutoring classes are no longer needed. What are all the children who used to rush from one class to another doing now? Just as she wrote in her essay, walking to the library, I always feel that the birds chirping in the trees are singing for me, and the flowers and grass along the roadside are dancing…		20
Children like weekends without time pressure	Neutral	Yidianzixun	http://www.yidianzixun.com/article/0XpHpJ7q	1500	double reduction, sport	2021/09/30 06:47:58	After the 'Double Reduction,' on weekends, there is less homework from school, and subject-based tutoring classes are no longer needed. What are all the children who used to rush from one class to another doing now? Just as she wrote in her essay, walking to the library, I always feel that the birds chirping in the trees are singing for me, and the flowers and grass along the roadside are dancing…		20
Children like weekends without time pressure	Neutral	Car Emperor	https://m.dcdapp.com/motor/m/feed/detail?group_id=7013491233519567390	1500	double reduction, sport	2021/09/30 06:47:58	Source: Jinwan Evening News After the 'Double Reduction,' on weekends, there is less homework from school, and subject-based tutoring classes are no longer needed. What are all the children who used to rush from one class to another doing now? Just as she wrote in her essay, walking to the library, I always feel that the birds chirping in the trees are singing for me, and the flowers and grass al…		20
Children like weekends without time pressure	Neutral	Yidianzixun	http://www.yidianzixun.com/article/0XpHpLtI	1500	double reduction, sport	2021/09/30 06:47:58	After the 'double reduction' policy, weekends have seen a decrease in schoolwork and a cessation of subject-related tutoring classes. The children who once hurriedly shuttled between various classes now find themselves doing what? As she wrote in her essay, walking along the path to the library, she always feels as if the birds chirping in the trees are singing for her, and the flowers and grass …		20
Children enjoy weekends without being rushed	Neutral	UC	http://a.mp.uc.cn/article.html?uc_param_str=frdnsnpfvecpntnwprdssskt&wm_cid=446516784858674176	1500	double reduction, sport	2021/09/30 06:44:00	After the 'double reduction' policy, weekends have seen a decrease in schoolwork and a cessation of subject-related tutoring classes. The children who once hurriedly shuttled between various classes now find themselves doing what? As she wrote in her essay, walking along the path to the library, she always feels as if the birds chirping in the trees are singing for her, and the flowers and grass …		20
Children enjoy weekends without being rushed	Neutral	UC Headlines	http://m.uczzd.cn/ucnews/news?aid=2793733674436726588	1500	double reduction, sport	2021/09/30 06:44:00	After the 'double reduction' policy, weekends have seen a decrease in schoolwork and a cessation of subject-related tutoring classes. The children who once hurriedly shuttled between various classes now find themselves doing what? As she wrote in her essay, walking along the path to the library, she always feels as if the birds chirping in the trees are singing for her, and the flowers and grass …		20
Children enjoy weekends without being rushed	Neutral	Baidu Baijia	https://baijiahao.baidu.com/s?id=1712278418145600804	1500	double reduction, sport	2021/09/30 06:44:00	After the 'double reduction' policy, weekends have seen a decrease in schoolwork and a cessation of subject-related tutoring classes. The children who once hurriedly shuttled between various classes now find themselves doing what? As she wrote in her essay, walking along the path to the library, she always feels as if the birds chirping in the trees are singing for her, and the flowers and grass …		20
Children enjoy weekends without being rushed	Positive	China Economic Network	http://fashion.ce.cn/news/202109/30/t20210930_36960498.shtml	1500	double reduction, sport	2021/09/30 06:44:00	After the 'double reduction' policy, weekends have seen a decrease in schoolwork and a cessation of subject-related tutoring classes. The children who once hurriedly shuttled between various classes now find themselves doing what? As she wrote in her essay, walking along the path to the library, she always feels as if the birds chirping in the trees are singing for her, and the flowers and grass …		20
Children enjoy weekends without being rushed	Positive	China Economic Network	http://m.ce.cn/lv/gd/202109/30/t20210930_36960430.shtml	1500	double reduction, sport	2021/09/30 06:44:00	After the 'double reduction' policy, weekends have seen a decrease in schoolwork and a cessation of subject-related tutoring classes. The children who once hurriedly shuttled between various classes now find themselves doing what? As she wrote in her essay, walking along the path to the library, she always feels as if the birds chirping in the trees are singing for her, and the flowers and grass …		20
Children enjoy weekends without being rushed	Neutral	UC Headlines	http://m.uczzd.cn/ucnews/news?aid=14014338261533212130	1500	double reduction, sport	2021/09/30 06:44:00	After the 'Double Reduction' policy, weekends have seen a decrease in school homework and academic tutoring classes. The children who used to rush from one class to another now find themselves doing other activities. As she wrote in her essay, walking to the library always makes her feel as if the birds chirping in the trees are singing for her, and the flowers and grass along the roadside are da…		20
Physical education middle school entrance exam score boost sparks surge in sports training, experts say: Avoid making sports a part of exam-oriented competition	Neutral	Shanghai Unicom Information Port	http://www.ishwap.com/shehui/177435.html	1500	double reduction, sport	2021/09/30 06:42:28	On September 23rd, students from Ping'an Primary School in Neiqiu County, Xingtai City, Hebei Province were engaged in football training. The head of the institution stated that the increase in the value of physical education grades might cause anxiety among some parents who hope to improve their children's physical education levels through training, especially to enhance their test scores. She t…		105
Forwarded	Neutral	Toutiao	http://www.toutiao.com/item/7013489172048904992/	1500	double reduction, sport	2021/09/30 06:40:05	It was learned on September 29th that Huajian Sports Event Company, which has previously successfully hosted a series of social events targeting young people, including 'The Great Beauty Taihang·Cycling in Shanxi', 'Yuquan Mountain Mountain Trail Challenge', and the Red Lantern Stadium Joy Run, as well as the Huajian Sports Youth Football Invitational, NYBO Youth Basketball Open Tournament in Tai…		2
Forwarded Autumn brings golden winds, and the earth reveals its new appearance. Bearing the passion for sports ignited by the 14th National Games, leading the sports industry in Shanxi, Huajian Holding Group, in the harvest season celebrating the 72nd anniversary of the founding of the nation, has started anew with a variety of activities, in the wave of national fitness, with innovative ideas, i…	Positive	Toutiao	https://weitoutiao.zjurl.cn/ugc/share/wap/comment/7013489172048904992/#a8e86b1d8015fca2a8a0786af18206f6	1500	double reduction, sport	2021/09/30 06:40:04	It was learned on September 29th that Huajian Sports Event Company, which has previously successfully hosted a series of social events targeting young people, including 'The Great Beauty Taihang·Cycling in Shanxi', 'Yuquan Mountain Mountain Trail Challenge', and the Red Lantern Stadium Joy Run, as well as the Huajian Sports Youth Football Invitational, NYBO Youth Basketball Open Tournament in Tai…		8
Forwarded Autumn brings golden winds, and the earth reveals its new appearance. Bearing the passion for sports ignited by the 14th National Games, leading the sports industry in Shanxi, Huajian Holding Group, in the harvest season celebrating the 72nd anniversary of the founding of the nation, has started anew with a variety of activities, in the wave of national fitness, with innovative ideas, i…	Positive	Car Emperor	https://m.dcdapp.com/motor/m/feed/detail?group_id=7013374657101365763####7013489172048904992	1500	double reduction, sport	2021/09/30 06:40:04	It was learned on September 29th that Huajian Sports Event Company, which has previously successfully hosted a series of social events targeting young people, including 'The Great Beauty Taihang·Cycling in Shanxi', 'Yuquan Mountain Mountain Trail Challenge', and the Red Lantern Stadium Joy Run, as well as the Huajian Sports Youth Football Invitational, NYBO Youth Basketball Open Tournament in Tai…		8
The 'Double Reduction' policy allows education to return to its essence	Neutral	Enlightenment Society	http://qmzja.com/html/life/159685.html	617	double reduction, sport	2021/09/30 06:32:58	This fall semester is the first one for primary and secondary schools to fully implement the 'Double Reduction' policy. The 'Double Reduction' policy aims to alleviate the pressure of in-class and extracurricular education on students, with the intention of 'returning to the essence of education'. It is meant to ease the burden and reduce stress for students and parents caught in the vicious cycl…		0
2. At present, a large number of subject-oriented training institutions have gone bankrupt, with premises and student resources being sold at bargain prices. Lebo can rapidly and cost-effectively transform some high-value institutions into multiple direct stores, isn't that faster than opening one by one? The second question is exactly my doubt, and entering schools can only be purely for public …	Negative	Snowball	https://xueqiu.com/1601944899/199183241####207735977	1500	double reduction, sport	2021/09/30 06:31:50	At present, there are a large number of educational institutions going bankrupt, and the shops and student resources are being sold at a bargain price. Lebo can quickly and inexpensively transform some cost-effective institutions into several direct-run stores by acquiring them. This is faster than opening store by store. My second question is whether entering schools can only be purely charitabl…		0
An ordinary teacher's day after the 'Double Reduction'	Neutral	WeChat	http://mp.weixin.qq.com/s?__biz=MzkzNDIyMDAxNQ==&mid=2247490317&idx=1&sn=69fba0d146a47f905c4e1a07f56aeb61	1500	double reduction, sport	2021/09/30 06:20:00	This month, the superstars that the public 'rejoice to see' have disappeared. This month, a big boss who could sneeze and affect the stock market's rise curve is gone. This month, the strictest 'Double Reduction' policy has been introduced: to comprehensively reduce the total amount and duration of homework, alleviate the heavy burden of homework on students, vigorously improve the quality of edu…		4
The first National Day after the 'Double Reduction': When holidays can't be used for extra classes and homework is reduced, there are three things you must do with your child	Neutral	WeChat	http://mp.weixin.qq.com/s?__biz=MzkzNzI0NzQ4MQ==&mid=2247580826&idx=1&sn=9e830cd59292918472c93b86d79a427a	1500	double reduction, sport	2021/09/30 06:20:00	Author | The End of the World The 'Double Reduction' policy has been officially implemented for almost a month, and it can be said that some are happy while others are sad. Now, you can teach your child to share more than 20 dishes, including food and household chores. When mom is tired from work, ask the child to fetch shoes and pour water, so that the child understands that it is only right for…		5
The first National Day after the 'Double Reduction': When holidays can't be used for extra classes and homework is reduced, there are three things you must do with your child	Neutral	Sina View	https://k.sina.cn/article_3474574632_cf19cd2801900yrxm.html	1500	double reduction, sport	2021/09/30 06:20:00	Author | The End of the World The 'Double Reduction' policy has been officially implemented for almost a month, and it can be said that some are happy while others are sad. Now, you can teach your child to share more than 20 dishes, including food and household chores. When mom is tired from work, ask the child to fetch shoes and pour water, so that the child understands that it is only right for…		5
The first National Day after the 'Double Reduction': When holidays can't be used for extra classes and homework is reduced, there are three things you must do with your child	Neutral	Sina Finance Headlines	http://cj.sina.com.cn/articles/view/3474574632/cf19cd2801900yrxm	1500	double reduction, sport	2021/09/30 06:20:00	Author | The End of the World The 'Double Reduction' policy has been officially implemented for almost a month, and it can be said that some are happy while others are sad. Now, you can teach your child to share more than 20 dishes, including food and household chores. When mom is tired from work, ask the child to fetch shoes and pour water, so that the child understands that it is only right for…		5
Without learning or exams, it harms those students who don't like studying, who then blindly follow the policy. Many parents believe that good grades and a good education lead to a better future for their children, so they even start enrolling their kids in various tutoring classes from kindergarten, learning primary school content ahead of time. But as the drawbacks of early education have emerg…	Neutral	Car Emperor	https://m.dcdapp.com/motor/m/feed/detail?group_id=7012794562125054502####7013482658718630696	1500	double reduction, sport	2021/09/30 06:14:47	For those who don't like to study or take exams, and follow the policy, they will end up with nothing. The notice clearly states that teachers should correct all kinds of homework assigned to students and there should be certain limits on the amount of homework. For example, primary school students in grades three, four, and five should not have more than one hour of written homework each day, an…		0
The 'Double Reduction': A new starting point for China's educational reform	Neutral	WeChat	http://mp.weixin.qq.com/s?__biz=MzA3NDU3MTA1OA==&mid=2650562698&idx=6&sn=88acd22509e4f14855515860073636d9	1500	double reduction, sport	2021/09/30 06:00:00	On September 18th, at the Fenhú Experimental Primary School affiliated with Shixia Education in Wujiang District, Suzhou City, there was a rich variety of physical activities during the break time. The 'Double Reduction' policy reflects new signals of deepening educational reform. The education and training industry has undergone major changes, but a closer look at the series of related actions b…		21
Ministry of Education: 'Double Reduction'! In ten years, successful children will come from these nine types of families	Neutral	WeChat	http://mp.weixin.qq.com/s?__biz=MjM5MDA2NjYxMg==&mid=2651649041&idx=1&sn=304c777cf35e78a25a9148dea623dd81	1500	double reduction, sport	2021/09/30 06:00:00	The Ministry of Education: 'Double Reduction'! In ten years, children who are successful will mostly come from these nine types of families. Liang Qichao answered, 'What is the foundation of your outlook on life?' Liang Qichao answered, 'Based on interest. Everyone must live in interest, life is valuable.' Liang Qichao not only focused on the interest of life himself, but also attached great impo…		226
Class teacher reminder: After the 'Double Reduction', persist in these three things every day! Your child's Chinese language scores will definitely improve!	Neutral	NetEase Account	https://c.m.163.com/news/a/GL4CSA1F05458FDW.html	1500	double reduction, sport	2021/09/30 05:48:42	After the fall semester started, the 'Double Reduction' policy was officially fully implemented. Shortly after the beginning of the school year, the Ministry of Education proposed three prohibitions: 1. Primary school grades one and two will not have paper and pencil exams, and other grades will only organize one final exam per semester; middle school grades may appropriately arrange one midterm …		108
【Huichang Dynamics】The after-school service issues of primary and secondary schools in Huichang County in the fall semester of 2021 are fully explained here!	Neutral	NetEase Account	https://c.m.163.com/news/a/GL4CPQC805318DE7.html	1500	double reduction, sport	2021/09/30 05:47:21	After-school services are designed to solve practical difficulties for students and families with needs. The Provincial Department of Education has clearly stated that after-school services are strictly prohibited from becoming collective teaching or make-up classes. For students who do not participate in after-school services, there is no need to worry about falling behind on new lessons. Throug…		2
Micro-comment	Neutral	Aidu Bao	http://share.591adb.com/sharearticle/article/article_id/3901964/app_key/e70891ddafa5e012828c143390cdad9e	988	double reduction, sport	2021/09/30 05:33:16	News Event: The 2021 Pan-Pearl River Delta Regional Cooperation and Administrative Heads Joint Meeting was recently held in Chengdu, Sichuan. At the meeting, the nine provinces of Guangdong, Fujian, Jiangxi, Hunan, Guangxi, Hainan, Sichuan, Guizhou, and Yunnan signed the 'Pan-Pearl River Delta Regional Inland Nine Provinces Cross-Provincial Joint Venture Cooperation Framework Agreement', taking t…		3
Sports Lottery	Neutral	Things Past Network	http://www.zhancn.cn/show/6741838.html	916	double reduction, sport	2021/09/30 05:28:11	Real Estate You've been working for several years now, sports lottery, how is it that your monthly salary in the real estate market is still only ten thousand yuan? Others are now their own bosses, moving their parents into the city. The prevention and control of the epidemic is related to everyone. Welcome the most vernal spring to fight the disease. We breathe together, share the same fate, and…		0
These are all made by parents. First, they said that those who came out of university were all bookworms, lacking exercise, so physical education, music, and art were added; then they said that ranking students by grades was not conducive to their growth and created too much psychological pressure, so no rankings were used, instead, they used grades A, B, C, D, E, ensuring that by the day of the …	Neutral	Car Emperor	https://m.dcdapp.com/motor/m/feed/detail?group_id=1712141936983040####7013467712974373667	399	double reduction, sport	2021/09/30 05:16:51	All this is made by parents. First, they said those who graduated from university were bookworms, and their children lacked exercise. So, physical, music, and art education were gradually added. Then they claimed that ranking students by grades was detrimental to their psychological growth and created too much pressure, so they stopped ranking and introduced grades from A to E, ensuring that by t…		0
Micro-comment	Neutral	Aidu Bao	http://share.591adb.com/sharearticle/article/article_id/3901930/app_key/e70891ddafa5e012828c143390cdad9e	988	double reduction, sport	2021/09/30 05:14:25	News event: The 2021 Pan-Pearl River Delta Regional Cooperation and Administrative Heads' Joint Conference was recently held in Chengdu, Sichuan. At the meeting, the nine provinces of Guangdong, Fujian, Jiangxi, Hunan, Guangxi, Hainan, Sichuan, Guizhou, and Yunnan signed the 'Pan-Pearl River Delta Regional Nine Provinces		3
Forwarded	Neutral	Toutiao	http://www.toutiao.com/item/7013464663467787048/	1500	double reduction, sport	2021/09/30 05:05:03	Without regard to time period, age, or household registration, I hurried to experience it this morning and it was amazing! Today, taking Kunshan public buses is free! Many passengers who were ready to pay were surprised. The driver stated that from September 28th to October 7th, taking Kunshan public buses is free to配合国家限电措施, ensure citizens have a good holiday. Passengers said this is a real con…		2
Forwarded Have you guys noticed the huge changes in Kunshan's transportation recently? You can't swipe your card or pay cash when you board the bus, the driver quickly says 'no need to swipe, no need to pay, just come in.' In the shock and delight, we've been宠ed官方 again! Such a 'delicious' thing, kb君 doesn't allow any小伙伴 not to know about it! ↓豪横! Kunshan buses are free now recently,	Positive	Car Emperor	https://m.dcdapp.com/motor/m/feed/detail?group_id=7013144876007162380####7013464663467787048	1500	double reduction, sport	2021/09/30 05:05:02	Everyone has noticed the huge changes in Kunshan transportation recently. When boarding the bus, you can't use a card or pay cash anymore. As soon as you get on, the driver says,		5
Forwarded Have you guys noticed the huge changes in Kunshan's transportation recently? You can't swipe your card or pay cash when you board the bus, the driver quickly says 'no need to swipe, no need to pay, just come in.' In the shock and delight, we've been宠ed官方 again! Such a 'delicious' thing, kb君 doesn't allow any小伙伴 not to know about it! ↓豪横!	Positive	Toutiao	https://weitoutiao.zjurl.cn/ugc/share/wap/comment/7013464663467787048/#64ae52d3af58b0cea37ad40eb71e0465	1500	double reduction, sport	2021/09/30 05:05:02	Without regard to time period, age, or household registration, I hurried to experience it this morning and it was amazing! Today, taking Kunshan public buses is free! Many passengers who were ready to pay were surprised. The driver stated that from September 28th to October 7th, taking Kunshan public buses is free to配合国家限电措施, ensure citizens have a good holiday. Passengers said this is a real con…		2
The 'Double Reduction' work needs to do subtraction on one hand and addition on the other: increase physical education and practical activities, increase art time, and develop quality-oriented education. Since the 'Double Reduction' policy was introduced in July, the actions of educational reform have been vigorous. Now that September is about to end, and national primary and secondary schools ha…	Neutral	Toutiao	https://weitoutiao.zjurl.cn/ugc/share/wap/comment/7013460929610957583/#1cbc38e71cc5befdd3095f2d9b081980	1500	double reduction, sport	2021/09/30 04:50:39	The 'double reduction' policy involves both subtraction and addition: increasing physical education and practical activities, increasing art time, and developing quality-oriented education. Since the 'double reduction' policy was introduced in July, the actions of educational reform have been vigorous. Now that September is almost over and national primary and secondary schools have been back in …		1
The 'new' blue ocean of the education market	Neutral	Jiangsu Economic News	http://jsjjb.xhby.net/pc/con/202109/30/content_977860.html	1500	double reduction, sport	2021/09/30 04:25:28	Last week, primary and secondary schools in Nanjing fully launched after-school services, which means that Nanjing has officially started the 'Double Reduction' mode. Professional curriculum systems have poured into the study tour track, and these enterprises will inevitably be eliminated. A bookstore staff member told reporters that before the 'Double Reduction', there were very few students com…		5
Dongyin Sports 'Good Teachers', using professionalism to assist youth and children in sports enlightenment	Neutral	NetEase Account	https://c.m.163.com/news/a/GL47V9TE05468EB7.html	633	double reduction, sport	2021/09/30 04:22:57	With the gradual implementation of China's 'Double Reduction' policy, children have more free time. Parents have shifted their focus to quality-oriented education, which has led to a high-speed growth period for the sports education industry. When choosing educational institutions for their children, parents pay special attention to the professional level of the coaches to ensure that their child…		2
Beijing Changping District registered sports training company process fee consultation 2021	Neutral	Huangqiao Online	https://www.hqol.cn/zxfy/vrlf8xt-966-323312245.html	1500	double reduction, sport	2021/09/30 03:52:30	Beijing Changping District registered sports training company process cost consultation 2021 Scope includes the transfer of an art training license and the price of an art training license, art training transfer, Beijing XX Technology Co., Ltd., introduction suburban, can be moved to the district, art training, can be open for enrollment, scarce resources, first come, first served, Beijing XX Edu…		0
This is the most realistic article I've seen about Shengtong, it will definitely blow the shorts' faces off. $Shengtong Shares(SZ002599)$ Last month, Shengtong Shares (referred to as ST) surged by 158% making many friends ecstatic, but this month it has entered the darkest moment, with an expected adjustment of 30%, making many friends who are optimistic about the quality-oriented education track…	Neutral	Snowball	https://xueqiu.com/1601944899/199183241####207733820	1500	double reduction, sport	2021/09/30 03:51:39	This is the most practical article I've seen about Sheng Tong. It definitely smashes the shorts' faces, with a surge of 158% making many friends ecstatic, and this month it has entered the darkest moment, with an expected adjustment of 30%, making many people who favor the quality-oriented education track begin to doubt their past beliefs. Yesterday, ST held the '2021 Youth Science and Technology…		0
Micro-comment	Neutral	People's Political Consultative Conference News	http://dzb.rmzxb.com/rmzxbPaper/pc/con/202109/30/content_13336.html	1075	double reduction, sport	2021/09/30 03:12:23	暂时无法生成对应内容		3
Continuous 10 days! Free in the whole city of Kunshan	Neutral	NetEase Account	https://c.m.163.com/news/a/GL43SU930534LB3A.html	1500	double reduction, sport	2021/09/30 03:11:44	暂时无法生成对应内容		18
The education market is greatly shocked, this type of training class becomes the new favorite of the industry	Neutral	NetEase Account	https://c.m.163.com/news/a/GL43JL5805458NSW.html	1500	double reduction, sport	2021/09/30 03:06:41	After the introduction of the 'Double Reduction' policy, it's safe to say that subject-based training institutions have suffered a significant blow, making a return to their former glory nearly impossible. Most importantly, the policy states that 'off-campus training institutions are not allowed to organize subject-based training during national statutory holidays, weekends, and vacation periods,…		0
Full of energy! 2.0 version 'New Radio, New Dissemination' is looking forward to 2022 with you	Neutral	Sohu News	https://3g.k.sohu.com/t/n559060174	1494	double reduction, sport	2021/09/30 03:06:00	On the afternoon of September 27th, the 'Converging Voices, Uniting Strength' 2022 Shanghai Broadcasting Convergence Media Resources Promotion Conference and the 16th Shenguang Cup Award Ceremony were grandly held. Leaders and guests from relevant departments of Shanghai Broadcasting Station, Shanghai Media Group Co., Ltd., and Oriental Broadcasting Center attended the event together, witnessing …		26
Micro-comment	Neutral	People's Political Consultative Conference News	http://dzb.rmzxb.com/rmzxbPaper/pc/con/202109/30/content_13297.html	1076	double reduction, sport	2021/09/30 03:00:05	News Event: The 2021 Pan-Pearl River Delta Regional Cooperation Administrative Heads' Joint Conference was recently held in Chengdu, Sichuan. At the meeting, Guangdong, Fujian, Jiangxi, Hunan, Guangxi, Hainan, Sichuan, Guizhou, and Yunnan provinces signed the 'Cross-Provincial Coordination Framework Agreement on Pan-Pearl River Delta Regional Cooperation.' This marks a new step forward in the coo…		3
Full of energy! 2.0 version 'New Radio, New Dissemination' is looking forward to 2022 with you	Neutral	Sohu News	http://www.sohu.com/a/492906150_121124777	1500	double reduction, sport	2021/09/30 03:00:00	On the afternoon of September 27th, the		26
It's just a public reduction; there isn't even homework for National Day. I ran into a parent whose child transferred to a private school the other day. The private school had classes for a month during summer vacation, and even night self-study sessions were all about classes. Now, a month into the school year, the 7th graders are almost done with the semester. Furthermore, the class content cov…	Positive	Car Emperor	https://m.dcdapp.com/motor/m/feed/detail?group_id=7013283082199532068####7013426502381847337	1500	double reduction, sport	2021/09/30 02:37:04	On September 28th, the Hangzhou Municipal Education Bureau released the		0
One month after the Double Reduction policy implementation, how should primary and secondary school students spend their high-quality weekends? First,抢大妈的广场抢 the square from the elderly ladies	Neutral	Hui Headlines	https://api.admin.cp.cashtoutiao.com/headLine/h5Api?id=29512991&token=d28327d8ecabbf50	1500	double reduction, sport	2021/09/30 02:10:21	Before the confirmation of the double reduction policy, relevant departments and schools had been working hard to reduce the academic burden on students, but the results were not satisfactory. Parents were still anxious about their children's grades. Therefore, the State Council jointly issued the		16
Children like weekends without 'time limits'	Neutral	Yidianzixun	http://www.yidianzixun.com/article/0XpEKIUf	1500	double reduction, sport	2021/09/30 01:54:58	After the 'Double Reduction' policy, weekends have seen a decrease in school homework and a stop to subject-based tutoring classes. The children who used to rush from one class to another now have time for other activities. As she wrote in her essay, walking to the library, she always felt that the birds chirping in the trees were singing for her, and the flowers and plants by the roadside danced…		20
Children like weekends without 'time limits'	Neutral	Mobile Sina	https://finance.sina.cn/2021-09-30/detail-iktzqtyt8906956.d.html	1500	double reduction, sport	2021/09/30 01:54:58	After the 'Double Reduction' policy, weekends have seen a decrease in school homework and a stop to subject-based tutoring classes. The children who used to rush from one class to another now have time for other activities. As she wrote in her essay, walking to the library, she always felt that the birds chirping in the trees were singing for her, and the flowers and plants by the roadside danced…		20
Children like weekends without 'time limits'	Neutral	Sina View	https://k.sina.cn/article_7517400647_1c0126e4705901ho6h.html	1500	double reduction, sport	2021/09/30 01:54:00	Last week, reporters discovered that many children have changed their weekend routine of 'doing homework at home and going to tutoring classes outside.' Now they have time for things that were once considered a luxury. More kids are going to the movies and visiting bookstores, museums, and libraries. The halls of swimming pools, sports stadiums, and gyms are also seeing the presence of many prima…		20
Children like weekends without 'time limits'	Positive	Sina Finance Headlines	http://cj.sina.com.cn/articles/view/1960785875/74df37d302000z6tv	1500	double reduction, sport	2021/09/30 01:54:00	After the 'Double Reduction' policy, weekends have seen a decrease in school homework and a stop to subject-based tutoring classes. The children who used to rush from one class to another now have time for other activities. As she wrote in her essay, walking to the library, she always felt that the birds chirping in the trees were singing for her, and the flowers and plants by the roadside danced…		20
Children like weekends without 'time limits'	Neutral	Baidu Baijia	https://baijiahao.baidu.com/s?id=1712261270461258376	1500	double reduction, sport	2021/09/30 01:54:00	Last week, reporters discovered that many children have changed their weekend routine of 'doing homework at home and going to tutoring classes outside.' Now they have time for things that were once considered a luxury. More kids are going to the movies and visiting bookstores, museums, and libraries. The halls of swimming pools, sports stadiums, and gyms are also seeing the presence of many prima…		20
There are cloud platform online courses, national unified, except for physical education, all other subjects are available. Under the 'Double Reduction' policy, no one can escape.	Neutral	Car Emperor	https://m.dcdapp.com/motor/m/feed/detail?group_id=1712204052700171####7013415246765687585	229	double reduction, sport	2021/09/30 01:53:27	There are online classes on cloud platforms, provided by the state, covering all subjects except physical education. Renovation began in June and took at least two months, with desks, chairs, blackboards, and lecterns all set up. With the summer vacation, things were quiet for a while, just waiting for the September reopening. But then the 'Double Reduction' policy hit, and finally, it couldn't h…		0
After two weeks of implementing the '5+2' after-school service model, a teacher was reported...	Neutral	Baidu Baijia	https://baijiahao.baidu.com/s?id=1712258924164597967	1500	double reduction, sport	2021/09/30 01:42:00	Since the introduction of the 'Double Reduction' policy, there has been a significant amount of discussion in society. As the saying goes, only through practice can one have the right to speak. The Ministry of Education stated at a press briefing that after-school services should offer a variety of cultural, sports, labor, reading, interest group, and club activities to meet the diverse needs of …		4
Every day, homework can be finished at school [laughing crying] For self-disciplined children, the Double Reduction policy has no impact. After the Double Reduction policy was implemented in Beijing, it's been a month since school started. How are schools using classroom and after-school tutoring time to improve teaching quality? What new role are parents playing in school education? Recently, jo…	Positive	Car Emperor	https://m.dcdapp.com/motor/m/feed/detail?group_id=7013185890734309901####7013411411745440544	1500	double reduction, sport	2021/09/30 01:38:28	Being able to finish homework at school every day now [laughing crying] The 'Double Reduction' policy has no real impact on self-disciplined children. Jiang Zhouqianxuan, a student from Class 5, Grade 6 at Chen Jinglun Middle School, Di Jing Branch, told reporters that she really likes the sport of aerobics and has been practicing since second grade. She has also won many awards while representin…		2
Children like weekends without 'time limits'	Neutral	Today Evening News	http://epaper.jwb.com.cn/jwb/html/2021-09/30/content_15363_5097053.htm	1500	double reduction, sport	2021/09/30 01:38:20	After the 'Double Reduction', weekends have become less about schoolwork, and there's no need to attend subject-based tutoring classes either. All those children who used to rush from class to class are now doing what? As she wrote in her essay, walking to the library, she always feels that the birds chirping in the trees are singing for her, and the flowers and plants by the roadside are dancing…		20
Regarding the 'Double Reduction' policy, please take a look at this survey result.	Neutral	NetEase Number	https://c.m.163.com/news/a/GL3S4D5M05468A6N.html	1500	double reduction, sport	2021/09/30 00:56:04	To understand the true attitudes of students' parents towards the 'Double Reduction', the Communist Youth League of China recently conducted a nationwide sample survey of parents of students in compulsory education. More parents surveyed believe that the 'Double Reduction' policy helps to alleviate family financial burdens. This survey adopted a quota sampling method and used the 2020 provincial …		8
The 'Double Reduction': A new starting point for China's educational reform	Neutral	Business Insider	https://www.shangyexinzhi.com/article/4238289.html	1500	double reduction, sport	2021/09/30 00:47:07	暂时无法生成对应内容		3
Marching into the chess training market, can educational training institutions play a good game?	Neutral	Investment World	https://news.pedaily.cn/202109/478662.shtml	1500	double reduction, sport	2021/09/30 00:35:23	暂时无法生成对应内容		18
Yu Minhong: Redundant capabilities at critical moments	Neutral	WeChat	http://mp.weixin.qq.com/s?__biz=Mzg5MjY2MjYzMg==&mid=2247483811&idx=1&sn=04e985daa6365c3936ae116c01731207	632	double reduction, sport	2021/09/30 00:29:17	The article from China Europe Business Review argues that after the COVID-19 pandemic, China has officially entered a 'risk society'. After the release of the Double Reduction policy, Morgan Stanley issued a report suggesting that the underlying logic of China's socio-economic development is being reset, shifting from a previous focus on economic growth to a greater emphasis on distribution and f…		0
No match without participation: Experts from East China Normal University lead elementary school teachers to promote curriculum reform	Neutral	WeChat	http://mp.weixin.qq.com/s?__biz=MzIxMzc1ODIzNA==&mid=2247498138&idx=1&sn=604bfda86fb924ad16418046856d4b6d	1500	double reduction, sport	2021/09/30 00:25:06	On September 28th, a team of six experts from the Curriculum and Instruction Research Institute of East China Normal University, led by Professor Wu Gangping, visited Wushan Primary School. They toured the school's small farmland and the Sinology Hall, providing comprehensive guidance on the 'Wushan Primary School Curriculum Plan'. Professor Cui Yunguo from East China Normal University said that …		1
Marching into the chess training market, can educational training institutions play a good game?	Neutral	Investment World	https://m.pedaily.cn/news/478662	1500	double reduction, sport	2021/09/30 00:24:12	Facing higher industry standards and more diverse demands, institutions need to improve not only the standardization of research and teaching but also the ability to tailor education to individual needs. Many educational training institutions are entering the quality-oriented education track, and many subject-based training institutions are also planning to offer chess training. According to CEO …		18
The new Minister of Education talks about 'art education', both academic performance and arts need to be taken care of, parents express their helplessness	Neutral	Quick News	https://www.360kuai.com/9a5de8262335f0167	1500	double reduction, sport	2021/09/30 00:21:00	By Yuting. The purpose of education is to cultivate students who are well-developed in morality, intelligence, physical education, aesthetics, and labor. Some parents say that the original intention of the Double Reduction policy was to reduce the burden on students, but now, while focusing on academic performance, cultivating an additional hobby seems like another form of pressure. Other parents…		5
Is 'midweek classes' not feasible either? This place will implement a 'one-size-fits-all' policy in October	Neutral	Business Insider	https://www.shangyexinzhi.com/article/4237902.html	1500	double reduction, sport	2021/09/30 00:08:51	Click the text above to follow us. Recently, Liu Lin, President of the China Association of Private Education, was interviewed by the Beijing News on the topic of 'the future survival path of educational enterprises'. He shared his views and suggestions on the impact of the Double Reduction policy on the education and training industry and the transformation plans for institutions. It is worth no…		9
Eagerly welcome the October National Day, Huajian vigorously promotes ten major events	Positive	Car Emperor	https://m.dcdapp.com/motor/m/feed/detail?group_id=7013374657101365763	1500	double reduction, sport	2021/09/30 00:07:21	On September 29th, it was learned that Huajian Sports Event Company, having successfully organized a series of social events aimed at young people, including 'The Great Beauty of Taihang · Cycling in Shanxi', 'Yuantai Mountain Mountain Trail Challenge', and the 'Happy Run at Shanxi Red Lantern Stadium', the 'Huajian Sports Youth Football Invitational', the 'NYBO Youth Basketball Open in Taiyuan',…		2
Eagerly welcome the October National Day, Huajian vigorously promotes ten major events	Positive	Yidian Zixun	http://www.yidianzixun.com/article/0Xp9fMYu	1500	double reduction, sport	2021/09/30 00:07:21	On September 29th, it was learned that Huajian Sports Event Company, based on the successful organization of social events for young people such as 'The Great Beauty of Taihang·Riding in Shanxi', 'Yuantai Mountain Mountain Bike Challenge', the Red Lantern Stadium Happy Run in Shanxi, Huajian Sports Youth Football Invitational Tournament, NYBO Youth Basketball Open Tournament Taiyuan Station, the …		2
Xueersi's offline classes across the country may all switch to online by the end of October	Neutral	Business Insider	https://www.shangyexinzhi.com/article/4237891.html	1351	double reduction, sport	2021/09/30 00:05:00	On September 27th, teachers from Xueersi informed parents within the teacher group chat that due to excessively high operating costs, which could not sustain the face-to-face class operations, all face-to-face classes would be converted to online classes. An internal authority from Xueersi revealed that although the number of offline stores is indeed being reduced, the news of all being closed is…		1
After the launch of 'delayed service', parents' complaints came one after another, and new problems frequently emerged!	Neutral	NetEase Number	https://c.m.163.com/news/a/GL3P6PVE0552IAF6.html	1500	double reduction, sport	2021/09/30 00:04:58	The long-awaited work to alleviate the burden on families and students has finally brought hope. In 2017, the Ministry of Education's 'Guidance on After-School Services for Primary and Secondary School Students' suggested that primary and secondary schools mainly arrange homework for students, independent reading, sports, arts, science popularization activities, as well as entertainment games, ou…		21
After the launch of 'delayed service', parents' complaints came one after another, and new problems frequently emerged!	Neutral	NetEase News	https://3g.163.com/news/article/GL3P6PVE0552IAF6.html	1500	double reduction, sport	2021/09/30 00:04:58	The long-awaited work to alleviate the burden on families and students has finally brought hope. In 2017, the Ministry of Education's 'Guidance on After-School Services for Primary and Secondary School Students' suggested that primary and secondary schools mainly arrange homework for students, independent reading, sports, arts, science popularization activities, as well as entertainment games, ou…		21
After the launch of 'delayed service', parents' complaints came one after another, and new problems frequently emerged!	Neutral	NetEase News	https://c.m.163.com/news/a/GL3P6PVE0552IAF6.html?from=subscribe	1500	double reduction, sport	2021/09/30 00:04:00	The long-awaited work to alleviate the burden on families and students has finally brought hope. In 2017, the Ministry of Education's 'Guidance on After-School Services for Primary and Secondary School Students' suggested that primary and secondary schools mainly arrange homework for students, independent reading, sports, arts, science popularization activities, as well as entertainment games, ou…		21
Starting from October 1st, mid-week tutoring will be canceled, and all tutoring classes will be cleared? The Ministry of Education has responded clearly.	Neutral	WeChat	http://mp.weixin.qq.com/s?__biz=MzU2NDcwMDI1OQ==&mid=2247503210&idx=2&sn=fea0b8b5a116a85fbde020bcad40eb1d	1500	double reduction, sport	2021/09/30 00:00:32	Click the blue text to follow us! Share the highlights every day, free subscription, please click the blue font above to follow! Heavy academic workload and short relaxation time indicate the learning pressure that current students need to bear, which is not conducive to the healthy growth of students. Afterwards, the relevant education departments launched the double reduction policy to alleviat…		141
Starting from October 1st, mid-week tutoring will be canceled, and all tutoring classes will be cleared? The Ministry of Education has responded clearly.	Neutral	WeChat	http://mp.weixin.qq.com/s?__biz=MzU5MDc2MTExNw==&mid=2247495090&idx=2&sn=9639ff5eb11a72b9d06d7b668c70dfc7	1500	double reduction, sport	2021/09/30 00:00:14	Before reading this article, please click on the 'blue text' above, then click 'follow', so you can receive our latest content for free, updated daily. It's a completely free subscription, please follow with confidence. Heavy academic workloads and short breaks indicate the learning pressure that current students need to bear, which is not conducive to their healthy growth. After that, relevant e…		141
Starting from October 1st, mid-week tutoring will be canceled, and all tutoring classes will be cleared? The Ministry of Education has responded clearly.	Neutral	WeChat	http://mp.weixin.qq.com/s?__biz=MzU0Mjk0NTg4Mw==&mid=2247498608&idx=2&sn=cbf9a840ac83b502e673262637aa0f73	1500	double reduction, sport	2021/09/30 00:00:05	Click on the blue words to follow us! We share highlights daily, free subscription. Please click the blue words above to follow if you like! Heavy academic workloads and short breaks indicate the learning pressure that current students need to bear, which is not conducive to their healthy growth. After that, relevant educational departments introduced the Double Reduction policy to alleviate stud…		141
Professor from South China Normal University: Why is the 'Double Reduction' considered the new starting point for China's educational reform?	Neutral	WeChat	http://mp.weixin.qq.com/s?__biz=MzA4OTIxMzY4MQ==&mid=2247495115&idx=6&sn=ddbb2b1c826559572be45cfcd031a33e	1500	double reduction, sport	2021/09/30 00:00:03	暂时无法生成对应内容		5
Double Reduction! In ten years, children from these 9 types of families will be successful.	Neutral	WeChat	http://mp.weixin.qq.com/s?__biz=MzU3MTA1NDg1NA==&mid=2247511402&idx=3&sn=8dd3f1f4cf1917b36ff27d3b2b0d1443	1500	double reduction, sport	2021/09/30 00:00:00	Ministry of Education: 'Double Reduction'! A decade from now, children with promising futures will mostly come from the following 9 types of families, Liang Qichao responded with what is the foundation of your outlook on life? Liang Qichao responded by taking interest as the foundation, saying that everyone must always live in interest, and life has value. Liang Qichao not only valued the interes…		278
After the comprehensive implementation of the Double Reduction, will primary and secondary school students face a 'Black Friday'? The Ministry of Education has responded.	Neutral	WeChat	http://mp.weixin.qq.com/s?__biz=MzI3NDQxODU4MA==&mid=2247554630&idx=1&sn=7f5df90d347bf26a6eefb0cbf0b60d34	1500	double reduction, sport	2021/09/30 00:00:00	Click the link for online lesson replay, knowledge test points, electronic textbooks, exam papers, lesson plans, English audio reading, teaching materials, new character teaching, lesson design, resource links, text reading, graduation preparation, reading and writing, mind maps, classroom notes, micro-lesson tutorials, micro-lesson elaborations, knowledge classification. The 'Double Reduction' p…		5
Technology empowerment, digital education迎来重大历史机遇.	Positive	Qinghai Antelope Network	https://www.qhlingwang.com/xinwen/caijing/2021-09-29/469185.html	1199	double reduction, sport	2021/09/29 23:59:59	On September 27th, Liu Limin, the former vice-minister of the Ministry of Education and president of the China Education International Exchange Association, stated at the 'Internet Plus Education' forum during the 2021 World Internet Conference in Wuzhen that our country has embarked on a new era of educational endeavors, and by 2035 we will basically achieve educational modernization. Zheng Shui…		126
Double Reduction: New Starting Point for China's Educational Reform. Education Consultation Network.	Neutral	QQ看点	https://post.mp.qq.com/kan/article/1746878697-1809400939.html?_wv=2147483777&sig=c6538a7304f36db8065eaddec79887ff&article_id=1809400939&time=1632882632&_pflag=1&x5PreFetch=1&rowkey=5396153cf9e37652&cc_media_type=10001	1500	double reduction, sport	2021/09/29 23:59:59	On September 18th, at the Shiwai Education Affiliated Fenhu Experimental Primary School in Wujiang District, Suzhou City, the physical education activities during breaks were rich and colorful. Photograph by Que Mingfen / Guangming Pictures. The 'Double Reduction' policy reflects new signals for deepening educational reforms. The 'Double Reduction' policy has triggered significant changes in the …		8
Great job! Recently, the General Office of the CPC Central Committee and the General Office of the State Council issued the 'Opinions on Further Reducing the Homework Burden and After-School Training Burden in Compulsory Education'. The guiding ideology of the Double Reduction work is clear, to enhance in-school efforts, strictly manage out-of-school activities, alleviate anxiety, and promote hea…	Positive	Toutiao	https://weitoutiao.zjurl.cn/ugc/share/wap/comment/7013385662887985920/#c1d55ad1a232605bd81954898eccd540	1500	double reduction, sport	2021/09/29 23:58:21	Recently, the General Office of the CPC Central Committee and the General Office of the State Council issued the 'Opinions on Further Reducing the Homework Burden and Off-campus Training Burden in Compulsory Education'. Lou Zhaohui, the principal of Hangzhou Tianchang Primary School, who has received many honors including that of an Outstanding Communist Party Member of Zhejiang Province, stated …		4
Great job! Recently, the General Office of the CPC Central Committee and the General Office of the State Council issued the 'Opinions on Further Reducing the Homework Burden and After-School Training Burden in Compulsory Education'. The guiding ideology of the Double Reduction work is clear, to enhance in-school efforts, strictly manage out-of-school activities, alleviate anxiety, and promote hea…	Positive	Car Emperor	https://m.dcdapp.com/motor/m/feed/detail?group_id=7013277652203225604####7013385662887985920	1500	double reduction, sport	2021/09/29 23:58:21	Recently, the General Office of the CPC Central Committee and the General Office of the State Council issued the 'Opinions on Further Reducing the Homework Burden and Off-campus Training Burden in Compulsory Education'. Lou Zhaohui, the principal of Hangzhou Tianchang Primary School, who has received many honors including that of an Outstanding Communist Party Member of Zhejiang Province, stated …		4
Important news | Educational Reform! This subject will be added to the middle school entrance examination, the Double Reduction policy paves the way for it!	Neutral	WeChat	http://mp.weixin.qq.com/s?__biz=Mzg3ODU3NzkxOQ==&mid=2247507626&idx=4&sn=f5bf35dd309c583c8f8f3d454590cd5b	1280	double reduction, sport	2021/09/29 23:55:38	On September 3rd, the Ministry of Education held the fifth autumn news conference: further deepening the reform of the evaluation system, further advancing the reform of the middle and high school entrance examination sports, guiding各地 to further improve the content and scoring method of the middle school entrance examination sports test, scientifically determining and gradually increasing the sc…		10
Don't be too utilitarian about learning piano, don't learn just for exams, improving musical understanding and raising musical literacy is the true intention of children learning various instruments! The piano is basically a popular instrument in Japan, so now there are many music masters! Many parents regard 'never be poor in education' as the truth, and they are paying more attention to student…	Neutral	Car Emperor	https://m.dcdapp.com/motor/m/feed/detail?group_id=7012901184193282574####7013384810895164160	1500	double reduction, sport	2021/09/29 23:55:03	Don't be too utilitarian about learning the piano; don't learn just to take exams. The essence of children learning various musical instruments is to enhance their understanding of music and raise their musical literacy! The piano is basically a popular instrument in Japan, so now there are many music masters! Many parents regard 'never poor in education' as a truth, and they pay more attention t…		0
Double Reduction: New Starting Point for China's Educational Reform.	Neutral	WeChat	http://mp.weixin.qq.com/s?__biz=MzI1OTk1NDkzMg==&mid=2247516525&idx=1&sn=ea447645a3f1a98f8ad72083e375e36e	1500	double reduction, sport	2021/09/29 23:54:47	On September 18th, at the Shiwai Education Affiliated Fenhu Experimental Primary School in Wujiang District, Suzhou City, the physical education activities during breaks were rich and colorful. Photograph by Que Mingfen / Guangming Pictures. The 'Double Reduction' policy reflects new signals for deepening educational reforms. The 'Double Reduction' policy has triggered significant changes in the …		64
Futian People's Congress conducts research on the Double Reduction work of training institutions in the jurisdiction.	Neutral	WeChat	http://mp.weixin.qq.com/s?__biz=MzA4NDYwMjA4Mw==&mid=2650327797&idx=3&sn=0d98fd8437bc15cc1151c57961c774f7	1121	double reduction, sport	2021/09/29 23:50:46	On the afternoon of September 29th, the Fuyuan Sub-district Committee of the National People's Congress organized people's representatives to join forces with the leaders and functional departments responsible for the education sector in the sub-district to conduct a supervision check on the implementation of the 'Double Reduction' policy in the area. The representatives made random visits to 4 o…		0
Order for two spacewalkers from Henan.	Neutral	First Marketing Network	https://www.cmmo.cn/business/news/btRQSyIt/94/OgH/1.html	1095	double reduction, sport	2021/09/29 23:50:14	The Henan Two-Step Space Walker has been ordered by Shanghai Linggan Technology Co., Ltd. bPbk for interpretation. I believe many people know that exercise can lead to long-term health benefits for those who do not exercise, their bodies become stronger and their immune systems more robust. The owner of Everett's Gold Gym says that in the design of his fitness equipment, he intentionally used hig…		0
Excellent, you deserve the credit for the stock price surging past 30 yuan. $Shengtong Shares(SZ002599)$ Last month, Shengtong Shares (hereinafter referred to as ST) skyrocketed by 158%, making many friends ecstatic. However, this month marks a dark time, with an expected adjustment of 30%, causing many who are optimistic about the quality education sector to doubt their past beliefs. Yesterday, …	Neutral	Snowball	https://xueqiu.com/1601944899/199183241####207726978	1500	double reduction, sport	2021/09/29 23:47:07	The surge of 158% made many friends ecstatic, but this month it has entered the darkest hour, with an expected adjustment of up to 30%, causing many who were optimistic about the quality education track to begin to doubt their once-held beliefs. Yesterday, ST held the '2021 Youth Science and Technology Education Innovation Development Summit', and interested friends can watch the replay. Based on…		10
Students spend all day at school with no space for autonomous development, no freedom of individuality, and their physical and mental health is affected, leaving them incompetent in the future! According to Xinhua News Agency in Beijing on September 29th (by Xu Jing, Du Yan), after the implementation of the 'Double Reduction' policy in Beijing, it's been a month since school started. How are scho…	Positive	Car Emperor	https://m.dcdapp.com/motor/m/feed/detail?group_id=7013185890734309901####7013381961549136671	1500	double reduction, sport	2021/09/29 23:44:01	Students spend a whole day at school, without any space for autonomy, without any freedom of individuality, and their physical and mental health is affected, leaving them capable of nothing in the future! Chen Jinglun Middle School, Di Jing campus, Grade 6, Class 5 student Jiang Zhou Qixuan told reporters that she really likes aerobics, which she has been practicing since the second grade. When r…		2
Shengtong Shares are facing a historic opportunity in quality education, the company has entered a path of rapid growth, and there is a possibility of a dramatic increase in performance. $Shengtong Shares(SZ002599)$ Last month, Shengtong Shares (hereinafter referred to as ST) skyrocketed by 158%, making many friends ecstatic. However, this month marks a dark time, with an expected adjustment of 3…	Neutral	Snowball	https://xueqiu.com/1601944899/199183241####207726648	1500	double reduction, sport	2021/09/29 23:43:59	Shengtong shares are facing a historic opportunity in quality education, and the company has entered a path of rapid growth. There is a possibility of a dramatic increase in performance. The surge of 158% made many friends ecstatic, but this month it has entered the darkest hour, with an expected adjustment of up to 30%, causing many who were optimistic about the quality education track to begin …		0
What comes after the 'Double Reduction' policy?	Neutral	Sohu News	https://3g.k.sohu.com/t/n559051561	1500	double reduction, sport	2021/09/29 23:32:00	One of the most prominent issues in China's compulsory education at present is that the homework burden on primary and secondary school students remains too heavy; on the other hand, off-campus training is advanced and excessive, and there is a significant risk of excessive capital inflow. Unlawful and non-compliant behaviors such as 'difficulty in refunding fees' and 'running away with money' of…		2
No battle left unattended: East China Normal University experts lead elementary school teachers in advancing curriculum reform – Professor Wu Gangping and his expert team personally visited Wushan Elementary School to guide curriculum planning.	Neutral	WeChat	http://mp.weixin.qq.com/s?__biz=MzIxMzc1ODIzNA==&mid=2247498137&idx=1&sn=367a7a9c27047e47c22824192d86c2e3	1500	double reduction, sport	2021/09/29 23:31:24	On September 28th, a team of six experts from the Institute of Curriculum and Instruction at East China Normal University, led by Professor Wu Gangping, visited Wushan Primary School. They toured the school's small farmland and Chinese Studies Hall, and provided comprehensive guidance on the 'Wushan Primary School Curriculum Planning Scheme'. Professor Cui Yunguo from East China Normal University…		1
Interests are not divided into high or low, noble or base. Many parents hold the truth that 'being poor cannot mean being poor in education', and they are paying more attention to their children's educational issues. However, the resulting heavy pressure on students means they experience the hardship of learning at a young age. To better alleviate the students' stress and burden, the arrival of t…	Neutral	Car Emperor	https://m.dcdapp.com/motor/m/feed/detail?group_id=7012901184193282574####7013376532991460130	1500	double reduction, sport	2021/09/29 23:22:55	Many parents hold the truth that 'being poor should not mean being poor in education,' and they are increasingly valuing their children's educational issues. However, this has brought about heavy pressure on the students, who at a young age experience the hardships of learning. To better alleviate the pressure and burden on students, the arrival of the 'Double Reduction' policy has allowed studen…		37
After the Olympics, under the 'Double Reduction' policy, Yubei Middle School hosts a 'cool' sports festival to 'nurture grandeur and cultivate great talent'.	Neutral	Hualong Network	http://education.cqnews.net/html/2021-09/29/content_51746286.html	1320	double reduction, sport	2021/09/29 23:22:42	On September 29th, a 'cool' sports festival opening ceremony attracted widespread attention from teachers, students, and parents. The theme of this event was inspired by the entrance ceremony of the Tokyo Olympics, upgrading the way we carry out activities, and also fulfilling the school's original intention of 'cultivating a broad vision and nurturing great talents.' At the 41st Sports Festival …		4
[Changyang Education] Ministry of Education: After the 'Double Reduction' policy! In ten years, children with prospects will come from these 9 types of families.	Neutral	WeChat	http://mp.weixin.qq.com/s?__biz=MzIxMzU5NTYyOA==&mid=2247491786&idx=4&sn=8594d26c33e8abc1a32386d5cc441f81	1500	double reduction, sport	2021/09/29 23:21:07	On September 5th, the Ministry of Education released an article titled 'The		226
pic $Shengtong Shares(SZ002599)$ Last month, Shengtong Shares (hereinafter referred to as ST) skyrocketed by 158%, making many friends ecstatic. However, this month marks a dark time, with an expected adjustment of 30%, causing many who are optimistic about the quality education sector to doubt their past beliefs. Yesterday, ST held a conference titled '2021 Youth Science and Technology Education…	Neutral	Snowball	https://xueqiu.com/1601944899/199183241####207723838	1500	double reduction, sport	2021/09/29 23:20:27	A 158% surge delighted many friends, but this month has entered the darkest moment, with an expected adjustment of 30%, making many friends who believe in the quality education track begin to doubt their past beliefs. Yesterday, ST held the '2021 Youth Science and Technology Education Innovation and Development Summit'. Friends interested can watch the replay. Based on some of the content of the …		10
Forwarding Weibo After the implementation of the strictest 'Double Reduction' policy in history, homework has been reduced, and tutoring classes are no longer in session... A series of measures create a false impression: under these changes, it seems like parents can relax a bit. But in fact, the opposite is true. After the 'Double Reduction', the responsibility on parents has become even heavier…	Neutral	Sina Weibo	https://weibo.com/7567155645/KAsNl72F5	1500	double reduction, sport	2021/09/29 23:18:10	Forwarding Weibo After the implementation of the strictest-ever 'Double Reduction' policy, homework has decreased, and tutoring classes have been canceled... A series of measures create a false impression: under these changes, parents might seem to be able to relax a bit. But actually, quite the opposite, after the 'Double Reduction', the responsibility on parents has become even heavier. The bur…		1
Nowadays, many primary schools have stipulated that children must know how to swim by the age of eight. Many parents hold the belief that 'no matter how poor, education should not be neglected' as a truth, and they are paying more attention to their children's education. However, what comes with this is the heavy pressure that students bear, experiencing the hardships of studying at a young age. …	Neutral	Car Emperor	https://m.dcdapp.com/motor/m/feed/detail?group_id=7012901184193282574####7013375260800680711	1500	double reduction, sport	2021/09/29 23:18:00	Many parents hold the belief that 'no matter how poor, education should not be compromised,' and they increasingly value their children's educational issues. However, what comes with this is the heavy pressure on the students who experience the hardships of learning at a young age. To better alleviate the students' stress and burden, the arrival of the 'Double Reduction' policy has made students …		0
Under the 'Double Reduction' policy, first and second graders have no homework or exams, but that doesn't mean they won't be assigned practice and training exercises. Many parents believe that good grades and education lead to a better future for their children, so they start enrolling their kids in various tutoring classes even from kindergarten, learning primary school content ahead of time. Ho…	Neutral	Car Emperor	https://m.dcdapp.com/motor/m/feed/detail?group_id=7012794562125054502####7013375146182378280	1500	double reduction, sport	2021/09/29 23:17:31	Under the Double Reduction policy, first and second graders have no homework or exams, but this does not mean that they are not arranged to do practice training and tutoring. The notifications clearly state that teachers should grade all kinds of homework for students and there should be certain limits on the amount of homework. For example, the written homework for primary school students in gra…		0
Ministry of Education: 'Double Reduction'! In ten years, promising children will come from these 9 types of families.	Neutral	WeChat	http://mp.weixin.qq.com/s?__biz=MjM5OTgxNjYzMA==&mid=2247538605&idx=1&sn=15be99f4bbe8288697dfd221b0950877	1500	double reduction, sport	2021/09/29 23:13:51	The Ministry of Education: 'Double Reduction!' In ten years, the children who will be successful mostly come from the following nine types of families. Liang Qichao replied that what is the foundation of your life philosophy? Liang Qichao replied that it is based on interest. Everyone must live in interest, and life is valuable. Liang Qichao not only paid attention to the interest of life himself…		226
The darkness before dawn: a glimpse into the fundamentals from the Shengtong Summit.	Neutral	Snowball	https://xueqiu.com/1601944899/199183241	1500	double reduction, sport	2021/09/29 23:13:10	A surge of 158% made many friends ecstatic, but this month has entered the darkest moment, with adjustments expected to reach 30%, causing many who favor the quality education track to begin doubting their once-held beliefs. Yesterday, ST held the '2021 Youth Science and Technology Education Innovation and Development Summit'. Friends interested can watch the playback. Based on some of the conten…		10
#No violation of subject-based extracurricular training during National Day# Since the 'Double Reduction', the neighbor practices piano at ten, which is disturbing. Really, can't subject learning be considered a talent too? At least doing drills doesn't affect the neighbors' rest. Being good at arts or sports can lead to additional lessons, but being good at learning, there are various obstacles …	Negative	Sina Weibo	https://weibo.com/3859509766/KAsISx8Ml	124	double reduction, sport	2021/09/29 23:07:12	#No violation of subject-based extracurricular training during National Day# Since the Double Reduction policy, my neighbor has been practicing the piano at ten o'clock, which is really disturbing. Seriously, can't subjects be considered as a specialty? At least doing exercises doesn't affect the neighbors' rest. If you're good at arts, you can take extra lessons; if you're good at sports, you ca…		0
Focusing on 'Double Reduction' work | Teacher extracurricular paid tutoring and training institutions' listing for financing are strictly prohibited!	Neutral	WeChat	http://mp.weixin.qq.com/s?__biz=MzI1MDMxNjI0Ng==&mid=2247525103&idx=7&sn=636f5fb085dc202e6aab64a9861f9460	1500	double reduction, sport	2021/09/29 23:02:20	Recently, the General Office of the CPC Central Committee and the General Office of the State Council issued the 'Opinions on Further Reducing the Burden of Homework and Extracurricular Training in Compulsory Education'. The opinions state that the main role of school education should be strengthened, the governance of extracurricular training institutions should be deepened, and a good education…		0
[Like] Have any of you guys noticed the huge changes in Kunshan's transportation recently? On buses, you're not allowed to swipe cards or pay with coins; once you get on, the driver quickly says, 'No need to swipe or pay, just come in.' In the shock and delight, we are once again宠ed by the officials! Such a 'delicious' thing, kb君 doesn't allow there to be any小伙伴 who don't know! ↓ Luxurious! Kunsh…	Positive	UC News	http://m.uczzd.cn/ucnews/news?aid=8896621540335116731####8223445855	1500	double reduction, sport	2021/09/29 23:01:56	Without regard to time period, age, or residence registration, I hurried to experience it in the morning and it was fantastic! @SiYuxuan: Today, Kunshan public bus rides are free! Many passengers who were about to pay were surprised, the driver quickly said no need to swipe cards or pay, just come in. The driver announced that from September 28th to October 7th, Kunshan public bus rides are free …		2
Under the 'Double Reduction' policy, what parents should do and not do – Huizhou Dongjiang School Parent School has started lecturing!	Neutral	WeChat	http://mp.weixin.qq.com/s?__biz=MzI1OTQ3MDY5Mw==&mid=2247495115&idx=2&sn=4cbf8f91f2558fc192379a65851bb7bc	784	double reduction, sport	2021/09/29 22:58:42	On September 28th, Huizhou Dongjiang School of the First Middle School's first parent-teacher lecture of the 2021-2022 academic year was held! This lecture was given by Comrade Zeng Qing, the secretary of the party branch and the principal of Huizhou Dongjiang School of the First Middle School, focusing on the hot topic of 'Double Reduction' policy. The discussion explored what parents should do …		0
Now that the children's burden has been reduced, our child's class school had its first exam, and the entire class's results were not something to look at. When it comes to the middle school entrance exam, some will be crying. Reducing the children's burden now means more burdens to make you suffer when you grow up. Many parents believe that good grades and education lead to a better future for t…	Neutral	Car Emperor	https://m.dcdapp.com/motor/m/feed/detail?group_id=7012794562125054502####7013370162673943296	1500	double reduction, sport	2021/09/29 22:58:11	Now that the children's burden has been reduced, our children's class had its first exam and the results were dismal. The notice clearly states that teachers should correct all types of homework assigned to students and there should be limits on the amount of homework. For instance, elementary school students in grades three, four, and five should not have more than an hour of written homework ea…		0
Remove English, add physical education and ideological moral lessons. I. Since the 'Double Reduction' policy was introduced in July, the actions of educational reform have been vigorous. Now that September is about to end, and national primary and secondary schools have been back in session for a month, how well the 'Double Reduction' policy is being implemented and what the current situation of …	Neutral	Toutiao	https://weitoutiao.zjurl.cn/ugc/share/wap/comment/7013369747363021609/#7d9f1b816ec44217c2dc1b4b7829e6ac	1500	double reduction, sport	2021/09/29 22:56:35	Ever since the 'Double Reduction' policy was introduced in July, educational reforms have been sweeping. Now, with September almost over and national primary and secondary schools having been back in session for a month, it's time to talk about how the 'Double Reduction' policy is being implemented and the current state of primary and secondary school students. To discuss this topic, I specifical…		1
High-energy all the way! 2.0 version 'New Broadcasting, New Dissemination' is looking forward to meeting you in 2022.	Neutral	Tencent看点	https://post.mp.qq.com/kan/article/2606793312-1809547049.html?_wv=2147483777&sig=27031768d1dd98506f8600e5c1c4853b&article_id=1809547049&time=1632927373&_pflag=1&x5PreFetch=1&rowkey=89861547e2676352&cc_media_type=10001	1500	double reduction, sport	2021/09/29 22:55:26	On the afternoon of September 27th, the 2022 Shanghai Broadcasting Convergence Resources Promotion Conference and the 16th Shenguang Cup Awards Ceremony were held grandly. The relevant leaders and guests from Shanghai Broadcasting Station, Shanghai Cultural Radio and Television Group Co., Ltd., and Oriental Broadcasting Center attended this promotion event together and witnessed Shanghai Broadcas…		26
【Talent Abroad】'Double Reduction'! After a decade, children with promising futures mostly come from these 9 types of families!	Neutral	Zhihu Column	https://zhuanlan.zhihu.com/p/415560366	1500	double reduction, sport	2021/09/29 22:51:27	Families that cooperate with teachers have a metaphor: 'Teachers and parents are like two oars, only when both sides row in the same direction can the child sail towards the direction we expect, reaching the other side of success, having a better life. Liang Qichao answered, 'What is the foundation of your outlook on life?' Liang Qichao answered, 'Fondness as the foundation, everyone must often l…		11
Can the policy makers be more attentive? Without exams and homework, teachers can't teach, parents can't help with homework. Nearly a month into the school year, we don't know what has been learned, or how well it has been learned. Are these students? Many parents believe that good grades and good reading skills ensure a better future for their children, and therefore, they even start enrolling t…	Neutral	Toutiao	https://weitoutiao.zjurl.cn/ugc/share/wap/comment/7013368392623293191/#fe06d4c6ba08b446fac19c1aac5a46a6	1500	double reduction, sport	2021/09/29 22:51:20	Can the people who make policies just be more attentive? Without exams and homework, teachers can't teach, and parents can't help. The notice clearly states that teachers should grade all of the students' assignments. Even some parents have raised questions, asking what will happen if children have an easy first two years of school. After nearly a month of school, we don't know what they have lea…		39
Can the policy makers be more attentive? Without exams and homework, teachers can't teach, parents can't help with homework. Nearly a month into the school year, we don't know what has been learned, or how well it has been learned. Are these students? Many parents believe that good grades and good reading skills ensure a better future for their children, and therefore, they even start enrolling t…	Neutral	Car Emperor	https://m.dcdapp.com/motor/m/feed/detail?group_id=7012794562125054502####7013368392623293191	1500	double reduction, sport	2021/09/29 22:51:20	Can the people who make policies just be more attentive? Without exams and homework, teachers can't teach, and parents can't help. The notice clearly states that teachers should grade all of the students' assignments and that there should be certain restrictions on the amount of homework. For example, students in grades three to five in elementary school should not have more than one hour of writ…		39
Ministry of Education: 'Double Reduction'! After a decade, children with promising futures all come from these 9 types of families.	Neutral	WeChat	http://mp.weixin.qq.com/s?__biz=Mzg4ODQ3NDk4NQ==&mid=2247499731&idx=2&sn=714fd7412eb4910b0a8aa2aa4352a86d	1500	double reduction, sport	2021/09/29 22:51:00	The Ministry of Education: 'Double Reduction'! In ten years, most of the children who will succeed will come from these nine types of families. Liang Qichao answered that the foundation of your life view should be interest. Everyone must live in interest, and life才有 value. Liang Qichao not only focused on the interest of life himself but also attached great importance to fostering children's hobb…		226
Parents Meeting for Older Children	Neutral	WeChat	http://mp.weixin.qq.com/s?__biz=MzIxODUzMzg2Mg==&mid=2247483942&idx=1&sn=1a9023f6ec2796587af314ff6380b4f5	1043	double reduction, sport	2021/09/29 22:50:03	Today, we held a parent-teacher meeting. First, the principal used his simple language to convey this educational philosophy to us: the family is the first battleground of education, the school is the primary battleground of education, and society is the strongest battleground of education. The first one is irrefutable; no one can choose their own parents and original family, nor can they escape …		0
After the autumn semester began, the 'Double Reduction' policy was officially fully implemented. The Ministry of Education proposed three prohibitions just after the start of the school year: 1. Primary schools grades one and two will not have pen-and-paper exams, and other grades will only have a final exam once per semester; middle school grades can arrange an interim exam appropriately based o…	Neutral	Car Emperor	https://m.dcdapp.com/motor/m/feed/detail?group_id=1712247859459087	1253	double reduction, sport	2021/09/29 22:46:46	After the autumn semester began, the 'Double Reduction' policy was officially and fully implemented. Shortly after the start of the semester, the Ministry of Education proposed three prohibitions: Without truly reading aloud, there will be no real sense of language. 1. Elementary school grades one and two will not have paper and pencil exams, and other grades will have a final exam organized by t…		108
One院 | Double Reduction Research: What do students do with the extra time after 'Double Reduction'? (Essential reading for parents and teachers)	Neutral	WeChat	http://mp.weixin.qq.com/s?__biz=MzU4Nzg5NzQzNw==&mid=2247488913&idx=1&sn=5920615e1454a065dc6ca0e6f5a262ce	1500	double reduction, sport	2021/09/29 22:45:53	Article by Shi Jingshi. After the 'Double Reduction', it is even more important to 'read'. The 'Double Reduction' has indeed reduced the students' homework burden, but what to do with the extra time? The former head of the Ministry of Education's Basic Education Department, Wang Wen湛, once said in a video that reading should be raised to an unprecedented height. The former head of the Ministry of…		1
Double Reduction Discussion: As long as you are working hard, everything is possible!	Neutral	WeChat	http://mp.weixin.qq.com/s?__biz=MzAxNzk4NDc5OA==&mid=2247508546&idx=2&sn=e728f58bd11c28599dde07d1745b4c7f	1500	double reduction, sport	2021/09/29 22:44:48	Recently, schools such as Liyang City Licheng Junior High School and Zhujie Central Primary School have conducted a survey and research on the implementation of the 'Double Reduction' policy. Over a thousand parents and teachers participated in this questionnaire survey and interviews. Let's walk into the parents, into the campus, and listen to their voices... A parent of Grade Seven at Licheng J…		1
Zhijiang Experimental Middle School: Welcome National Day Parental Guidelines	Neutral	WeChat	http://mp.weixin.qq.com/s?__biz=MzIyNzQyMzU4NQ==&mid=2247483956&idx=1&sn=e627e30eb7b3db5c4c76d4c7aa5f5d4a	1496	double reduction, sport	2021/09/29 22:41:20	Congratulations on the 72nd Anniversary of the Founding of the People's Republic of China. 2021 National Day Letter to Parents from Zhijiang Experimental Middle School Dear Parents, as the autumn breeze brings coolness and the sweet osmanthus blooms, in order for you and your children to have a fulfilling and safe holiday, the schedule and precautions for the vacation are now notified as follows.…		1
Not at all... Our art gallery business hasn't improved... Prices haven't gone up either... In fact, it's affected because classes have been rescheduled to weekends. Since school ends at 5:30 pm and dinner is eaten, it's impossible to balance homework and painting. During weekdays, it's still mostly kindergarten kids who can come to paint. [Sharp Commentary|#Mathematics, Language, and English are …	Neutral	Sina Weibo	https://weibo.com/1703371307/KArYFbdQM#01bb03233a6b87b69d6b328fc2a23144	234	double reduction, sport	2021/09/29 22:40:57	No way... Our painting gallery business hasn't improved at all... Prices haven't risen either... Instead, we've been affected by rescheduling classes to weekends. After all, with a 5:30 pm school dismissal and dinner, it's hard to balance homework and painting. It's mostly preschoolers who can come to paint from Monday to Friday. Beware of the new siege after the 'Double Reduction' policy. The 'D…		0
The new challenges after 'Double Reduction', what should front-line teachers do?	Neutral	WeChat	http://mp.weixin.qq.com/s?__biz=MzI1NDA1ODg2OA==&mid=2247488948&idx=2&sn=01f98ba68097b74d4e1579152089986c	1500	double reduction, sport	2021/09/29 22:38:59	Before the 'Double Reduction' policy was issued, after-school services were already being carried out in many places, and many teachers had already been involved. After the policy was issued, the main goal became to better return students to school, and the challenges for front-line teachers are now emerging... The 'Double Reduction' policy shifts more educational functions back to schools from s…		55
Actually, having a clear mind is key. Otherwise, in society, you won't be cheated by Zhang San, only to be cheated by Li Si. Nowadays, the mass media industry is very developed, there's no blind spot in cognition, don't tell me you can't use a search engine. Look at the official documents yourself, everything will become clear, you won't be fooled by any organization. If you are a clear-headed pe…	Neutral	Sina Weibo	https://weibo.com/2354172155/KAsvD7tTY	1098	double reduction, sport	2021/09/29 22:34:33	In fact, having a clear mind is key; otherwise, in society, you won't be cheated by Zhang San, only to be cheated by Li Si. Nowadays, the mass media industry is already very developed, and there are no more blind spots in cognition. Don't tell me you can't use a search engine. Just look at the official documents yourself, and everything will become clear. You won't be fooled by any organization. …		1
In fact, having a clear mind is key. Otherwise, in society, you're either being deceived by Zhang San or Li Si. Nowadays, the mass media industry is very developed, there are no cognitive blind spots. Don't tell me you can't use a search engine. Just take a look at the official documents, and everything will become clear. You won't be fooled by any organization. If you're a clear-minded person, d…	Neutral	Sina Weibo	https://weibo.com/1703371307/KArYFbdQM#81f2f50e444ab373c9e059ff26fa9309	288	double reduction, sport	2021/09/29 22:34:33	In fact, having a clear mind is key; otherwise, in society, you won't be cheated by Zhang San, only to be cheated by Li Si. Nowadays, the mass media industry is already very developed, and there are no more blind spots in cognition. Don't tell me you can't use a search engine. Just look at the official documents yourself, and everything will become clear. You won't be fooled by any organization. …		1
After the double reduction, what to add?	Neutral	Yidian Zixun	http://www.yidianzixun.com/article/0Xp3xiiO	1500	double reduction, sport	2021/09/29 22:30:00	One of the most prominent issues in China's compulsory education is that the homework burden on primary and secondary school students remains too heavy; on the other hand, there is the problem of extracurricular training being advanced and exceeding standards, with an excessive influx of capital posing significant risks and hidden dangers. Illegal and non-compliant activities such as 'difficulty …		0
After the double reduction, what to add?	Neutral	Sohu News	http://www.sohu.com/a/492893553_121119257	1500	double reduction, sport	2021/09/29 22:30:00	One of the most prominent issues in China's compulsory education is that the homework burden on primary and secondary school students remains too heavy; on the other hand, there is the problem of extracurricular training being advanced and exceeding standards, with an excessive influx of capital posing significant risks and hidden dangers. Illegal and non-compliant activities such as 'difficulty …		2
Forwarded	Neutral	Toutiao	http://www.toutiao.com/item/7013362497914848000/	1500	double reduction, sport	2021/09/29 22:28:26	Regardless of time period, age, or residency, I hurried to experience it this morning and it was fantastic! Today, taking the Kunshan bus is free. Many passengers who were about to pay were surprised. The driver said that from September 28th to October 7th, taking Kunshan buses is free in support of the national power rationing measures, allowing citizens to enjoy the holidays. Passengers express…		2
Forwarded. Everyone, have you noticed the huge changes in Kunshan travel recently? Buses don't allow card swiping or cash payment anymore. Once you get on, the driver quickly says, 'No need to swipe the card or put in cash, just go in.' Amidst astonishment and delight, we have been favored by the officials once again! Such a 'delicious' thing, kb君 won't allow there to be any小伙伴 who don't know! ↓豪…	Positive	Toutiao	https://weitoutiao.zjurl.cn/ugc/share/wap/comment/7013362497914848000/#484d7900e75c6c44e278e98439a0b430	1500	double reduction, sport	2021/09/29 22:28:25	Regardless of time period, age, or residency, I hurried to experience it this morning and it was fantastic! Today, taking the Kunshan bus is free. Many passengers who were about to pay were surprised. The driver said that from September 28th to October 7th, taking Kunshan buses is free in support of the national power rationing measures, allowing citizens to enjoy the holidays. Passengers express…		2
Forwarded. Everyone, have you noticed the huge changes in Kunshan travel recently? Buses don't allow card swiping or cash payment anymore. Once you get on, the driver quickly says, 'No need to swipe the card or put in cash, just go in.' Amidst astonishment and delight, we have been favored by the officials once again! Such a 'delicious' thing, kb君 won't allow there to be any小伙伴 who don't know! ↓豪…	Positive	Car Emperor	https://m.dcdapp.com/motor/m/feed/detail?group_id=7013144876007162380####7013362497914848000	1500	double reduction, sport	2021/09/29 22:28:25	Has anyone noticed the huge changes in Kunshan travel recently? When taking the bus, you're not allowed to use cards or coins. As soon as you get on, the driver quickly says, 'No need to swipe the card or put in coins, just come in.' In the surprise and delight, we have been宠ed by the officials again! Such a 'fragrant' thing, kb君 doesn't allow any小伙伴 to not know! ↓豪横! Kunshan buses are free. Rece…		5
The 'midweek class' has been canceled, starting on National Day. Will this make the cram schools really cool down?	Neutral	Baidu Baijia	https://baijiahao.baidu.com/s?id=1712246628194500589	1500	double reduction, sport	2021/09/29 22:27:00	Facing such policies, there are still parents who support the double reduction policy, believing that neither weekdays nor weekends should have make-up classes. As parents, they can teach their own children, believing that this堵死了 all channels for ordinary children to work hard and strive, leading half of the children to accept mediocrity, eventually only able to go to technical schools. They fir…		2
To improve the quality of education and teaching, the Laoshan District 'double reduction' experience is promoted nationwide	Neutral	Fenghuang Net	https://ishare.ifeng.com/c/s/89vRvYqU4zv	1500	double reduction, sport	2021/09/29 22:24:00	Journalists learned that in order to better implement the spirit of documents such as the 'Double Reduction' policy, further standardize school educational and teaching management, and comprehensively improve the quality of education and teaching,崂山区 has taken the reform of homework as a breakthrough. By leveraging the advantages of information technology and other means, a unified construction o…		2
School after-school care only takes care of homework, not meals. The children have to do their homework on an empty stomach every day, it's too heart-wrenching.	Neutral	NetEase Number	https://c.m.163.com/news/a/GL3JC1DI05361509.html	1344	double reduction, sport	2021/09/29 22:22:53	Current after-school care services are a good thing, but good things need to be done well. However, the responsibility and burden cannot be fully placed on the school. Therefore, solving the children's 'snack problem' requires not only consideration from the school but also coordination from relevant departments! But no matter what, the children should not be left hungry during after-school care.…		4
The 'double reduction': a new starting point for China's education reform	Neutral	QQ Highlights	https://post.mp.qq.com/kan/article/3601467936-1809509098.html?_wv=2147483777&sig=0295ea96639c4efcd8371cba5d84d024&article_id=1809509098&time=1632914221&_pflag=1&x5PreFetch=1&rowkey=21761544b0038452&cc_media_type=10001	1500	double reduction, sport	2021/09/29 22:22:22	On September 18th, the extracurricular sports activities at the Suzhou Wujiang Shiwai Education Affiliated Fenhu Experimental Primary School were colorful. Chris_guo believes that the new 'Double Reduction' policy clearly indicates that the country is prepared to take strong measures and implement real strategies to return education to its public welfare nature, bring the main battlefield of educ…		64
High-energy throughout! The 2.0 version of 'New Broadcasting, New Dissemination' is looking forward to meeting you in 2022	Neutral	WeChat	http://mp.weixin.qq.com/s?__biz=MzA3MTIzODgzOA==&mid=2654143434&idx=4&sn=fc35d16ac688ddc49e80d63ceb782e35	1494	double reduction, sport	2021/09/29 22:21:36	On the afternoon of September 27th, the 'Converging Voices, Strengthening Power' 2022 Shanghai Broadcasting Convergence Media Resources Promotion Conference and the 16th Shenguang Cup Awards Ceremony were grandly held. Leaders and guests from relevant departments of Shanghai Broadcasting Station, Shanghai Media Group Co., Ltd., and Shanghai Oriental Broadcasting Center attended the conference tog…		26
High-energy throughout! The 2.0 version of 'New Broadcasting, New Dissemination' is looking forward to meeting you in 2022	Neutral	Kuaixun Highlights	http://kuaibao.qq.com/s/20210929A0H8CM00	1500	double reduction, sport	2021/09/29 22:21:36	On the afternoon of September 27th, the 'Converging Voices, Strengthening Power' 2022 Shanghai Broadcasting Convergence Media Resources Promotion Conference and the 16th Shenguang Cup Awards Ceremony were grandly held. Leaders and guests from relevant departments of Shanghai Broadcasting Station, Shanghai Media Group Co., Ltd., and Shanghai Oriental Broadcasting Center attended the conference tog…		26
High-energy throughout! The 2.0 version of 'New Broadcasting, New Dissemination' is looking forward to meeting you in 2022	Neutral	Tencent News	https://new.qq.com/omn/20210929/20210929A0H8CM00	1500	double reduction, sport	2021/09/29 22:21:36	On the afternoon of September 27th, the 'Converging Voices, Strengthening Power' 2022 Shanghai Broadcasting Convergence Media Resources Promotion Conference and the 16th Shenguang Cup Awards Ceremony were grandly held. Leaders and guests from relevant departments of Shanghai Broadcasting Station, Shanghai Media Group Co., Ltd., and Shanghai Oriental Broadcasting Center attended the conference tog…		26
High-energy throughout! The 2.0 version of 'New Broadcasting, New Dissemination' is looking forward to meeting you in 2022	Positive	Sina Finance Headlines	http://cj.sina.com.cn/articles/1750349294/v685435ee01901cosg	1500	double reduction, sport	2021/09/29 22:21:00	On the afternoon of September 27th, the		26
Forwarded	Neutral	Today's Headlines	http://www.toutiao.com/item/7013360428110005006/	1500	double reduction, sport	2021/09/29 22:20:26	Recently, the General Office of the CPC Central Committee and the State Council issued the 'Opinions on Further Reducing the Homework Burden and Off-Campus Training Burden for Compulsory Education Students'. Lou Zhaohui, the principal of Hangzhou Tianchang Primary School, who has received numerous honors including the Outstanding Communist Party Member of Zhejiang Province, stated that strengthen…		7
Forwarded. Recently, the Central Office and the State Office issued the 'Opinions on Further Reducing the Homework Burden and Off-campus Training Burden in Compulsory Education'. The guiding ideology of the 'double reduction' work is clear, to improve within the school, strictly manage outside, alleviate anxiety, and promote healthy development. 'Strengthen the main educational status of schools,…	Positive	懂车帝 (Dongchedi)	https://m.dcdapp.com/motor/m/feed/detail?group_id=7013277652203225604####7013360428110005006	1500	double reduction, sport	2021/09/29 22:20:25	Recently, the General Office of the CPC Central Committee and the State Council issued the 'Opinions on Further Reducing the Homework Burden and Off-Campus Training Burden for Compulsory Education Students'. Lou Zhaohui, the principal of Hangzhou Tianchang Primary School, who has received numerous honors including the Outstanding Communist Party Member of Zhejiang Province, stated that strengthen…		4
Forwarded. Recently, the Central Office and the State Office issued the 'Opinions on Further Reducing the Homework Burden and Off-campus Training Burden in Compulsory Education'. The guiding ideology of the 'double reduction' work is clear, to improve within the school, strictly manage outside, alleviate anxiety, and promote healthy development. 'Strengthen the main educational status of schools,…	Positive	Today's Headlines	https://weitoutiao.zjurl.cn/ugc/share/wap/comment/7013360428110005006/#79193907be3a7d3c8cafe260890ab148	1500	double reduction, sport	2021/09/29 22:20:25	Recently, the General Office of the CPC Central Committee and the State Council issued the 'Opinions on Further Reducing the Homework Burden and Off-Campus Training Burden for Compulsory Education Students'. Lou Zhaohui, the principal of Hangzhou Tianchang Primary School, who has received numerous honors including the Outstanding Communist Party Member of Zhejiang Province, stated that strengthen…		4
Full of high energy! The 2.0 version of 'New Broadcasting, New Dissemination' is looking forward to meeting you in 2022	Neutral	WeChat	http://mp.weixin.qq.com/s?__biz=MzI1MDQ5NzY2Mg==&mid=2247508706&idx=1&sn=bcdcc2cfe695a131810f7314bde8f4c3	1494	double reduction, sport	2021/09/29 22:20:00	On the afternoon of September 27th, the 2022 Shanghai Radio and Television Convergence Media Resource Promotion Conference and the 16th Shenguang Cup Awards Ceremony were grandly held. The relevant leaders and guests from all walks of life of Shanghai Broadcasting Station, Shanghai Media Group Co., Ltd., and Oriental Broadcasting Center attended the promotion conference together, witnessing Shang…		26
Retweeted. Have you noticed that recently there have been huge changes in Kunshan's travel? No swiping cards or coins on buses. As soon as you get on, the driver hurriedly says, 'No need to swipe, no need to pay, please come in.' In the shock and delight, we have been宠ed by the officials again! Such a 'fragrant' thing, kb君 won't allow any friends to miss out! ↓豪横!	Neutral	Today's Headlines	http://www.toutiao.com/item/7013360037855445794/	1500	double reduction, sport	2021/09/29 22:18:54	Regardless of time periods, age, or residency, I hurried to experience it this morning, it's just fantastic! Today, taking Kunshan buses is free. Many passengers who were ready to pay were surprised when the driver announced that from September 28th to October 7th, taking Kunshan buses would be free. This is to配合 national power rationing measures and ensure citizens have a good holiday. Passenger…		2
Retweeted. Have you noticed that recently there have been huge changes in Kunshan's travel? No swiping cards or coins on buses. As soon as you get on, the driver hurriedly says, 'No need to swipe, no need to pay, please come in.' In the shock and delight, we have been宠ed by the officials again! Such a 'fragrant' thing, kb君 won't allow any friends to miss out! ↓豪横! Kunshan buses are free recently.	Positive	Today's Headlines	https://weitoutiao.zjurl.cn/ugc/share/wap/comment/7013360037855445794/#57c5abfab98e0defb47f794b678fd2fd	1500	double reduction, sport	2021/09/29 22:18:53	Regardless of the time of day, age, or residency, I hurried to experience it this morning and it was amazing! Today, taking Kunshan buses is free. Many passengers who were preparing to pay were surprised. The driver announced that from September 28th to October 7th, taking Kunshan buses is free in support of national power rationing measures to ensure citizens have a good holiday. Passengers agre…		2
First and second graders are not being tested, how do we check the quality of teachers' teaching? Teaching quality is the only standard for evaluating the reputation of schools. Many parents believe that good grades and good reading mean a better future for their children, so they even start to sign their children up for various tutoring classes from kindergarten, learning elementary school conte…	Positive	懂车帝 (Dongchedi)	https://m.dcdapp.com/motor/m/feed/detail?group_id=7013144876007162380####7013360037855445794	1500	double reduction, sport	2021/09/29 22:18:53	Have you noticed the recent significant changes in Kunshan transportation? Buses no longer accept card swiping or cash payment. As soon as you board, the driver urges you to 'go in without swiping or paying.' In astonishment and joy, we have been宠ed by the authorities once again! Such a generous act should not be kept secret! ↓ Generous! Kunshan buses are free. Recently, the Kunshan Bus Group ann…		5
First and second graders are not being tested, how do we check the quality of teachers' teaching? Teaching quality is the only standard for evaluating the reputation of schools. Many parents believe that good grades and good reading mean a better future for their children, so they even start to sign their children up for various tutoring classes from kindergarten, learning elementary school conte…	Neutral	懂车帝 (Dongchedi)	https://m.dcdapp.com/motor/m/feed/detail?group_id=7012794562125054502####7013359634006557447	1500	double reduction, sport	2021/09/29 22:17:20	Many parents believe that good grades and education lead to a better future for their children. For this reason, parents even start enrolling their kids in various tutoring classes from kindergarten, learning elementary school content in advance. The notice clearly states that teachers should grade all of the students' homework and there should be limits on the amount of homework. For example, el…		3
Cutting off the branch you're sitting on, ha! Many parents believe that good grades and good reading mean a better future for their children, so they even start to sign their children up for various tutoring classes from kindergarten, learning elementary school content in advance. But as the drawbacks of advanced education emerge, the state is also paying attention to the learning status of eleme…	Neutral	Today's Headlines	https://weitoutiao.zjurl.cn/ugc/share/wap/comment/7013359634006557447/#bb61ba389f0e20d4039e8105ec4445d1	1500	double reduction, sport	2021/09/29 22:17:20	Many parents believe that good grades and education lead to a better future for their children. For this reason, parents even start enrolling their kids in various tutoring classes from kindergarten, learning elementary school content in advance. Some parents directly question what will happen if children have a very easy first two years of school. But as the downsides of early education become a…		3
Talk to the principal of the small city primary school through the air	Neutral	懂车帝 (Dongchedi)	https://m.dcdapp.com/motor/m/feed/detail?group_id=7012794562125054502####7013359530181001997	1500	double reduction, sport	2021/09/29 22:16:56	Many parents believe that good grades and education lead to a better future for their children. For this reason, parents even start enrolling their kids in various tutoring classes from kindergarten, learning elementary school content in advance. The notice clearly states that teachers should grade all of the students' homework and there should be limits on the amount of homework. For example, el…		0
Talk to the principal of the small city primary school through the air	Negative	Chongxin Official Website Message Board	http://wzly.pingliang.gov.cn/g.php/show_230924	713	double reduction, sport	2021/09/29 22:15:41	The school has been open for a few weeks now. As a parent of a first-grade student this year, I would like to address a few issues to the principal. I hope you will train the first-grade teachers to improve their professional skills and implement the national 'Double Reduction' policy to enhance the school's educational standards. 1. Teachers use the mobile group WeChat too frequently, sending no…		1
A 'salty fish'翻身翻天! This subject will be added to the middle school entrance exam, will you choose it when taking the teaching qualification exam!	Negative	[Location] Pingliang Official Website Message Board	http://wzly.pingliang.gov.cn/show_230924.html	694	double reduction, sport	2021/09/29 22:15:41	It's been a few weeks since the students returned to school. As a parent of a first-grade student this year, I have a few things to say to the principal. I hope you will train the first-grade teachers to improve their professional skills and implement the national 'Double Reduction' policy to enhance the quality of education. 1. Teachers are using the WeChat group too frequently, sending notifica…		1
Parents are responsible, many parents believe that good grades and good reading mean a better future for their children, so they even start to sign their children up for various tutoring classes from kindergarten, learning elementary school content in advance. But as the drawbacks of advanced education emerge, the state is also paying attention to the learning status of elementary school students…	Neutral	WeChat	http://mp.weixin.qq.com/s?__biz=MzUyOTQ4NjkxMQ==&mid=2247502219&idx=4&sn=ea41db4caf2167f18abf25308d342d5a	1500	double reduction, sport	2021/09/29 22:14:27	On September 3rd, the Ministry of Education held the fifth session of the Golden Autumn series of press conferences. This press conference focused on the physical health work of schools, and with the many policies recently released by the Ministry of Education, it's clear that the physical education subject is facing important reforms! What impact will these recent policies have? The Director of …		6
Parents are responsible. Many parents believe that good grades and good reading skills ensure a better future for their children. Therefore, parents even start to enroll their children in various tutoring classes from kindergarten, learning elementary school content in advance. However, as the drawbacks of advanced education become apparent, the state has also paid attention to the learning statu…	Neutral	懂车帝 (Dongchedi)	https://m.dcdapp.com/motor/m/feed/detail?group_id=7012794562125054502####7013358482217190155	1500	double reduction, sport	2021/09/29 22:12:51	Many parents believe that good grades and good reading skills are necessary for a child's future development. For this reason, parents even start signing their children up for various tutoring classes from kindergarten, learning elementary school content ahead of time. The notice clearly states that teachers should grade all of the students' homework and there should be certain limits on the amou…		40
Parents are responsible, many parents believe that good grades and good reading skills ensure a bright future for their children, which is why they start enrolling their kids in various tutoring classes from kindergarten, even learning primary school content in advance. However, as the downsides of advanced education have become apparent, the state has also begun to pay attention to the learning …	Neutral	Today's Headlines	https://weitoutiao.zjurl.cn/ugc/share/wap/comment/7013358482217190155/#6907183cc696c5dfeb32a829c18fd23e	1500	double reduction, sport	2021/09/29 22:12:51	Many parents believe that good grades and good reading skills are necessary for a child's future development. For this reason, parents even start signing their children up for various tutoring classes from kindergarten, learning elementary school content ahead of time. The notice clearly states that teachers should grade all of the students' homework and there should be certain limits on the amou…		40
Cultivating Together | A Touch of Blue at the School Sports Meeting	Neutral	WeChat	http://mp.weixin.qq.com/s?__biz=MzA5OTcwMTUzOA==&mid=2652026663&idx=2&sn=c7747331e2d6e2a47b22a1f0b6cec27e	1461	double reduction, sport	2021/09/29 22:04:50	Running Club Autumn Campus Sports Meeting, the whole school sports field, the blue ones came together, experiencing, the youth of their children, their own youth, protecting, their children, other people's children, moved by, the spirit of the children, the dedication of the teachers, looking forward to, growth, maturity, success, parent voices, first-grade Miaomiao's mother said, third-year Li's…		0
Unrealistic. Many parents believe that good grades and good reading skills ensure a bright future for their children, which is why they start enrolling their kids in various tutoring classes from kindergarten, even learning primary school content in advance. However, as the downsides of advanced education have become apparent, the state has also begun to pay attention to the learning status of pr…	Neutral	懂车帝 (Dongchedi)	https://m.dcdapp.com/motor/m/feed/detail?group_id=7012794562125054502####7013355173981160192	1500	double reduction, sport	2021/09/29 22:00:01	Many parents believe that good grades and good reading skills are necessary for a child's future development. For this reason, parents even start signing their children up for various tutoring classes from kindergarten, learning elementary school content ahead of time. The notice clearly states that teachers should grade all of the students' homework and there should be certain limits on the amou…		40
I've realized that the country's decision is absolutely correct these days. Today I took my son to the sports center to play, and wow, everywhere there were primary and secondary school students playing football and table tennis, it's wonderful. Under the 'Double Reduction' policy, no one can escape. I often pass by this place, it used to be a restaurant. It started renovations in June and has be…	Neutral	懂车帝 (Dongchedi)	https://m.dcdapp.com/motor/m/feed/detail?group_id=1712204052700171####7013354936167908104	269	double reduction, sport	2021/09/29 21:59:06	Today I went to the sports center with my son to play. Wow, everywhere there were primary and middle school students playing soccer and table tennis. It's great. The renovation started in June and took at least two months. Desks, chairs, blackboards, and podiums were all in place. Then came the summer vacation, and it was quiet for a while, just waiting for school to start in September. Who would…		0
I want my daughter to learn martial arts [crying]. Many parents hold 'even if poor, education must not be neglected' as a truth, and they are increasingly concerned about students' education. However, this brings heavy pressure to the students, who experience the hardships of learning at a young age. To better alleviate the students' pressure and burden, the arrival of the 'Double Reduction' poli…	Neutral	懂车帝 (Dongchedi)	https://m.dcdapp.com/motor/m/feed/detail?group_id=7012901184193282574####7013354266643923727	1500	double reduction, sport	2021/09/29 21:56:29	Many parents regard 'never poor education' as the truth, and they are increasingly concerned about students' educational issues. However, what comes with it is the heavy pressure on students. At a young age, they experience the hardships of learning. In order to better alleviate the pressure and burden on students, the arrival of the 'Double Reduction' policy also allows students to feel relaxed …		37
What did the 'Myopia Prevention and Control' First Lesson of the New School Year say?	Neutral	Sotu.com	https://www.aisoutu.com/a/693723	1500	double reduction, sport	2021/09/29 21:53:00	On the morning of September 30, 2021, the Yi County Education Bureau designated my health center to conduct myopia rechecks and eyewear fitting work. All young friends and teenagers are welcome to come for treatment. Family self-intervention measures for myopia prevention include increasing outdoor activities during the day. Existing studies indicate that the duration of outdoor activities is an …		4
Ministry of Education: 'Double Reduction'! In ten years, the children who will succeed will come from these 9 types of families.	Neutral	WeChat	http://mp.weixin.qq.com/s?__biz=Mzg3NTEwMDE2Ng==&mid=2247591016&idx=5&sn=39e28f0ab36bb7faf307be720901b6f1	1500	double reduction, sport	2021/09/29 21:52:29	Ministry of Education: 'Double Reduction'! In ten years, most children with promise will come from the following nine types of families. Liang Qichao answered, 'What is the foundation of your life view?' Liang Qichao answered, 'Based on interest. Everyone must live in interest, and life has value.' Liang Qichao not only focused on the joy of life himself but also highly valued cultivating childre…		226
Class teacher's reminder: After the 'Double Reduction', in the new school term, if you persist in doing these three things every day, your child's Chinese language scores will definitely improve!	Neutral	WeChat	http://mp.weixin.qq.com/s?__biz=Mzg2NTE2NDkyOQ==&mid=2247496799&idx=7&sn=466378ae612c929c15d461f93efce212	1500	double reduction, sport	2021/09/29 21:52:00	Collecting benefits: 1st to 6th grade elementary school Chinese and math midterm, final, unit, monthly, and special practice test questions. After the autumn term starts, the 'Double Reduction' policy will be fully implemented. Just after the start of the term, the Ministry of Education proposed three prohibitions: Click to collect 10,000 lectures and courseware by famous teachers! 1. No paper-an…		108
I believe that school education should keep pace with the times. In the United States, physical education classes are the most numerous, more than anything else, and there is no foreign language class. Why are there so many physical education classes in the United States? Why are there so many dull lectures in China? And now, Chinese children do not need to work or do chores, they don't exercise,…	Neutral	懂车帝 (Dongchedi)	https://m.dcdapp.com/motor/m/feed/detail?group_id=7012465768004633120####7013352781437076259	1500	double reduction, sport	2021/09/29 21:50:43	I think school education should keep pace with the times. The United States has the most physical education classes per week, more than anything else, and there is no foreign language. Why does the United States have so many physical education classes? And now, Chinese children are used to having everything done for them, not having to work, not exercising, how can they become smarter? I think th…		1
I believe that school education should keep pace with the times. In the United States, physical education classes are the most numerous, more than anything else, and there is no foreign language class. Why are there so many physical education classes in the United States? Why are there so many dull lectures in China? And now, Chinese children do not need to work or do chores, they don't exercise,…	Neutral	Today's Headlines	https://weitoutiao.zjurl.cn/ugc/share/wap/comment/7013352781437076259/#93f9e5f242bc6796d23ee3b2677ee7e5	1500	double reduction, sport	2021/09/29 21:50:43	I think school education should keep pace with the times. In the United States, physical education classes are the most numerous, more than anything else, and there is no foreign language class. Why do the U.S. have so many physical education classes? And now, Chinese children are used to having everything done for them without doing any work or exercise. How can they become smart without moving?…		1
Implement five 'additions' to truly ensure the 'Double Reduction' is carried out effectively.	Neutral	WeChat	http://mp.weixin.qq.com/s?__biz=MzA3NjkyNjMzOQ==&mid=2649595898&idx=3&sn=d8478962f1fc25d9ec45de11934f9087	1500	double reduction, sport	2021/09/29 21:50:35	To alleviate the increasingly severe educational anxiety among parents, the Central Committee of the Communist Party of China and the State Council recently officially issued the 'Double Reduction' policy, further clarifying the responsibilities between home and school, and also bringing about the overall issues of subsequent policy support. A large amount of research indicates that combining aut…		53
Class teacher's reminder: After the 'Double Reduction', in the new school term, if you persist in doing these three things every day, your child's Chinese language scores will definitely improve!	Neutral	WeChat	http://mp.weixin.qq.com/s?__biz=MzU0NzQ2NTk0Ng==&mid=2247502080&idx=7&sn=dddae02eace124ffa2cfa4fc14381769	1500	double reduction, sport	2021/09/29 21:50:00	Collecting welfare: 1st to 6th grade elementary school Chinese and math mid-term, final, unit, monthly, and special practice test questions After the 'Double Reduction' policy officially and fully took effect in the fall, the Ministry of Education proposed three prohibitions just after the start of the new school year: Click here to get 10,000 lessons and courseware from famous teachers! 1. No pa…		108
What do children do on weekends after the dual reduction policy?	Neutral	懂车帝 (Dongchedi)	https://m.dcdapp.com/motor/m/feed/detail?group_id=7013346095698903582	1500	double reduction, sport	2021/09/29 21:49:32	After the 'Double Reduction', there are no more subject tutoring classes on weekends, and some parents suddenly don't know what to do. In the first week of the new semester, parents in Chengde, Hebei, already reached out to the education department for help with this issue. So, without tutoring classes on weekends, how should parents arrange time for their children? Please remember these two sent…		2
What do children do on weekends after the dual reduction policy?	Neutral	Today's Headlines	http://www.toutiao.com/item/7013346095698903582/	1500	double reduction, sport	2021/09/29 21:49:32	After the 'Double Reduction', there are no more subject tutoring classes on weekends, and some parents suddenly don't know what to do. In the first week of the new semester, parents in Chengde, Hebei, already reached out to the education department for help with this issue. So, without tutoring classes on weekends, how should parents arrange time for their children? Any kind of outdoor games are …		2
Rhythmic飞扬, vibrant campus~	Neutral	WeChat	http://mp.weixin.qq.com/s?__biz=MjM5NjgwODc1Nw==&mid=2652543765&idx=3&sn=949f6f1a0eefaba7ef9819e764d6a1da	693	double reduction, sport	2021/09/29 21:48:00	On the afternoon of September 29th, a large-scale rhythmic gymnastics competition featuring cheerful songs was held on the playground of the First Division Second Middle School. A group of adorable kids performed with distinctive rhythm, healthily and positively, and with strong and generous movements. Student Mao Zihui said that the rhythmic gymnastics competition organized by the school not onl…		0
Class teacher reminder: After the 'double reduction', stick to these three things every day in the new semester! Your child's Chinese language scores will definitely improve!	Neutral	WeChat	http://mp.weixin.qq.com/s?__biz=MzU2OTMwNTQ0NA==&mid=2247488465&idx=7&sn=cfe8aa3caad5b0ab122621ee2ef2c007	1500	double reduction, sport	2021/09/29 21:47:00	After the fall semester began, the 'Double Reduction' policy was officially fully implemented. Just after the beginning of the school year, the Ministry of Education proposed three prohibitions: Click here to get 10,000 real recordings and courseware by famous teachers! 1. No paper and pencil exams for grades 1 and 2 of elementary school, other grades are organized by the school for a final exam …		108
Shengtong Shares is a great company, entering a period of rapid growth. $Shengtong Shares(SZ002599)$ Last month, Shengtong (to avoid being harmonized, abbreviated as ST) surged by 158%, making many friends ecstatic, while this month it has entered its darkest moment, with an expected adjustment of 30%, making many friends who are optimistic about the quality education track start to doubt their o…	Neutral	Snowball	https://xueqiu.com/1601944899/199171968####207708635	621	double reduction, sport	2021/09/29 21:44:15	The surge of 158% made many friends ecstatic, but this month has entered the darkest moment, with an expected adjustment of up to 30%, causing many who are optimistic about the quality-oriented education track to start doubting their once beliefs. Yesterday, ST held the '2021 Youth Science and Technology Education Innovation Development Summit'. Interested friends can go back and watch. Based on …		10
Class teacher reminder: After the 'double reduction', stick to these three things every day in the new semester! Your child's Chinese language scores will definitely improve!	Neutral	WeChat	http://mp.weixin.qq.com/s?__biz=MzA4NzQ4MjA4MA==&mid=2648054008&idx=7&sn=fdb3a462505fd46736efedbcf025c38f	1500	double reduction, sport	2021/09/29 21:44:00	Collect the welfare: 1st to 6th grade elementary school Chinese and Mathematics midterm, final, unit, monthly, and special practice exam questions. After the fall semester began, the 'Double Reduction' policy was officially fully implemented. Just after the beginning of the school year, the Ministry of Education proposed three prohibitions: Click here to get 10,000 real recordings and courseware …		108
Some thoughts on 'reducing burdens'	Neutral	Guangming Daily	https://app.guangmingdaily.cn/as/opened/n/f03d9a0912b7404bb016df927f3b8666	1268	double reduction, sport	2021/09/29 21:40:51	Lightening the burden is truly people-oriented. The implementation of the policy has brought considerable impact to society, parents, and schools. I have heard teachers' complaints and parents' concerns, but as a principal, I believe that the 'Double Reduction' is imperative. Reducing ineffective extracurricular training, lightening the heavy academic burden, giving children more free time, slowi…		0
Girls' language courses are just better than boys!! By nature!! What you're referring to is that physics and chemistry scores are偏低了. I've also questioned why the education reform would lower the scores of these two important subjects, physics and chemistry. In the end, I figured it out, and it seems very reasonable. After listening to my analysis, you can think it through yourself. Physics and c…	Neutral	懂车帝 (Dongchedi)	https://m.dcdapp.com/motor/m/feed/detail?group_id=7012993219302998796####7013350184768144167	598	double reduction, sport	2021/09/29 21:40:39	Girls' language courses are simply better than boys'!!天生的!! I have also researched and questioned why the education reform has lowered the scores of physics and chemistry, these two important subjects. I have ultimately figured out the answer, and it seems very reasonable. Precisely for this reason, if the scores of these two subjects were set too high, it would certainly foster talent in physics…		0
You have to补课 for your own kids. As kids born in 985 universities, parents have already formed alliances. All subjects are covered, including sports, English, art, and not to mention the main courses. So, do you feel it's even more unfair? Since the	Neutral	Today's Headlines	https://weitoutiao.zjurl.cn/ugc/share/wap/comment/7013350028975112992/#536e4238c81de3160575bbb422209b1a	1500	double reduction, sport	2021/09/29 21:40:03	I have to tutor my child myself. As a child born in a 985 university, parents have already formed alliances, all subjects are covered, including physical education, English, art, not to mention the main courses. So, do you feel it's even more unfair? Since the 'Double Reduction' policy was introduced in July, the actions of educational reform have been in full swing. Now that September is about t…		0
The	Neutral	WeChat	http://mp.weixin.qq.com/s?__biz=MzIzNDA5MTM1Mw==&mid=2650021649&idx=2&sn=37fe608584ced0f119443a65e6c97c99	1500	double reduction, sport	2021/09/29 21:35:35	暂时无法生成对应内容		21
Yes, many parents regard	Neutral	懂车帝 (Dongchedi)	https://m.dcdapp.com/motor/m/feed/detail?group_id=7012901184193282574####7013347537155916544	1500	double reduction, sport	2021/09/29 21:30:22	暂时无法生成对应内容		37
Even under the double reduction policy, the sole focus on scores continues. Without high scores, students can only go to vocational schools. Is the double reduction policy effective?	Neutral	Baidu Baijia	https://baijiahao.baidu.com/s?id=1712242982715022995	812	double reduction, sport	2021/09/29 21:29:00	暂时无法生成对应内容		0
Over 80% of high school students are nearsighted. How to prevent myopia in children and teenagers?	Neutral	WeChat	http://mp.weixin.qq.com/s?__biz=MzAxNTUxMTY5Nw==&mid=2247511003&idx=6&sn=d0f25cab3787567a082ae2b7595bdb3f	1500	double reduction, sport	2021/09/29 21:28:09	暂时无法生成对应内容		117
What was said in the	Neutral	WeChat	http://mp.weixin.qq.com/s?__biz=MzU1MDA2MjI2OA==&mid=2247488353&idx=2&sn=808d73319800d85ef1c32abc637ce452	1500	double reduction, sport	2021/09/29 21:26:52	On the morning of September 30th, 2021, the Yi County Education Bureau designated my health center to conduct myopia re-examinations and eyeglass fitting. We welcome all young people to come for treatment. Family self-intervention measures for myopia prevention include increasing outdoor activities during the day. Existing studies suggest that the duration of outdoor activities is an important fa…		4
I think canceling homework and exams is not appropriate. There should still be some homework, but it must be controlled and not be excessive. Exams do not equal rankings; encouraging the less capable to learn from the excellent does not affect children's interest in learning, it's all about how to guide. In the 60s and 70s, exams were necessary for us, but we never ranked the students.	Neutral	懂车帝 (Dongchedi)	https://m.dcdapp.com/motor/m/feed/detail?group_id=7012794562125054502####7013346583073522440	1500	double reduction, sport	2021/09/29 21:26:42	Exams do not equal rankings. Encouraging underachievers to learn from top students does not affect children's interest in learning. It all depends on how you guide them. The notice clearly states that teachers should correct all types of homework and there should be certain limits on the amount of homework. For example, primary school students in grades three, four, and five should not spend more…		0
Many parents believe that good grades and good reading skills lead to a better future for their children. Therefore, parents even start to sign their kids up for various tutoring classes from kindergarten, learning elementary school content in advance. However, as the drawbacks of advanced education have emerged, the state has also paid attention to the learning status of primary school students …	Neutral	懂车帝 (Dongchedi)	https://m.dcdapp.com/motor/m/feed/detail?group_id=7012794562125054502####7013346446989312768	1500	double reduction, sport	2021/09/29 21:26:09	Many parents believe that good grades and good study habits ensure a bright future for their children. As a result, they even start signing their kids up for various tutoring classes from kindergarten, learning elementary school content ahead of time. The notice clearly states that teachers should grade all of their students' assignments and there should be certain limits on the amount of homewor…		40
The key is to improve the employment rate and income. Many parents believe that good grades and good reading skills lead to a better future for their children. Therefore, parents even start to sign their kids up for various tutoring classes from kindergarten, learning elementary school content in advance. However, as the drawbacks of advanced education have emerged, the state has also paid attent…	Neutral	懂车帝 (Dongchedi)	https://m.dcdapp.com/motor/m/feed/detail?group_id=7012794562125054502####7013346112207930147	1500	double reduction, sport	2021/09/29 21:24:51	Many parents believe that good grades and good study habits ensure a bright future for their children. As a result, they even start signing their kids up for various tutoring classes from kindergarten, learning elementary school content ahead of time. The notice clearly states that teachers should grade all of their students' assignments and there should be certain limits on the amount of homewor…		40
The key is to improve the employment rate and income. Many parents believe that good grades and good reading skills lead to a better future for their children. Therefore, parents even start to sign their kids up for various tutoring classes from kindergarten, learning elementary school content in advance. But as the drawbacks of advanced education have emerged, the state has also paid attention t…	Neutral	Today's Headlines	https://weitoutiao.zjurl.cn/ugc/share/wap/comment/7013346112207930147/#77cc8e71c7270a0e22910a6209b2490a	1500	double reduction, sport	2021/09/29 21:24:51	Many parents believe that good grades and good study habits ensure a bright future for their children. As a result, they even start signing their kids up for various tutoring classes from kindergarten, learning elementary school content ahead of time. The notice clearly states that teachers should grade all of their students' assignments and there should be certain limits on the amount of homewor…		40
You did the right thing. Many parents believe that good grades and good reading skills lead to a better future for their children. Therefore, parents even start to sign their kids up for various tutoring classes from kindergarten, learning elementary school content in advance. However, as the drawbacks of advanced education have emerged, the state has also paid attention to the learning status of…	Neutral	懂车帝 (Dongchedi)	https://m.dcdapp.com/motor/m/feed/detail?group_id=7012794562125054502####7013345689954861865	1500	double reduction, sport	2021/09/29 21:23:12	Many parents believe that good grades and good study habits ensure a bright future for their children. As a result, they even start signing their kids up for various tutoring classes from kindergarten, learning elementary school content ahead of time. The notice clearly states that teachers should grade all of their students' assignments and there should be certain limits on the amount of homewor…		40
Little Devils at Home · Health Issues: Love your eyes, protect your eyes, brighten your 'vision' world.	Neutral	WeChat	http://mp.weixin.qq.com/s?__biz=MzI4OTA4ODIzNA==&mid=2652854988&idx=1&sn=d702533cd2cd5cb815e5778ce6ba6589	609	double reduction, sport	2021/09/29 21:21:36	The issue of myopia in children and adolescents has been a concern of society. To further enhance students' awareness of eye care and to use eyes scientifically, and to better promote the prevention of myopia, Kangmei No. 2 Primary School actively responded to the 'Double Reduction' and 'Five Management' policies, and launched a series of activities during the Eye Health Promotion Month. The scho…		0
The tuition fees for public schools in the fall are announced! Hangzhou requires that junior high school classes do not start earlier than 8 a.m.!	Neutral	WeChat	http://mp.weixin.qq.com/s?__biz=MzA4NzIyMDIyNg==&mid=2650959244&idx=1&sn=9015b22c84444b667024f90b1fe79b09	1500	double reduction, sport	2021/09/29 21:20:34	Click the blue text above to follow the WeChat official account to buy and sell houses! 1 Fall Public School Tuition Fee Notice! Recently, the Municipal Education Bureau and the Municipal Development and Reform Commission jointly issued the 'Notice on Further Standardizing the Management of Educational Fees for the 2021 Fall Semester', which puts forward the following requirements for further sta…		1
Ministry of Education: After the 'Double Reduction' policy! In ten years, successful children will come from these 9 types of families.	Neutral	Sohu News	https://3g.k.sohu.com/t/n559037323	1500	double reduction, sport	2021/09/29 21:17:00	On September 5th, the Ministry of Education released an article titled \		226
Final exams. Many parents believe that good grades and good reading skills lead to a better future for their children. Therefore, parents even start to sign their kids up for various tutoring classes from kindergarten, learning elementary school content in advance. However, as the drawbacks of advanced education have emerged, the state has also paid attention to the learning status of primary sch…	Neutral	Today's Headlines	https://weitoutiao.zjurl.cn/ugc/share/wap/comment/7013344073764029224/#54921d94fe7c402bba0c80f1916f5a50	1500	double reduction, sport	2021/09/29 21:16:56	Many parents believe that good grades and education are the key to a child's future development. For this reason, parents even start to enroll their children in various tutoring classes from kindergarten, learning primary school content in advance. The notice clearly states that teachers should correct all students' homework, and some parents even question what will happen if children have a very…		40
Final exams. Many parents believe that good grades and good reading skills lead to a better future for their children. Therefore, parents even start to sign their kids up for various tutoring classes from kindergarten, learning elementary school content in advance. But as the drawbacks of advanced education have emerged, the state has also paid attention to the learning status of primary school s…	Neutral	懂车帝 (Dongchedi)	https://m.dcdapp.com/motor/m/feed/detail?group_id=7012794562125054502####7013344073764029224	1500	double reduction, sport	2021/09/29 21:16:56	Many parents believe that good grades and education are the key to a child's future development. For this reason, parents even start to enroll their children in various tutoring classes from kindergarten, learning primary school content in advance. The notice clearly states that teachers should correct all students' homework, and there should be certain limits on the amount of homework. For examp…		40
Grade 1 and 2 students do not have exams, such a policy is indeed not good. Parents have objections, frontline teachers have objections, and even the students have no objections now, but they will have objections when they grow up. Many parents believe that good grades and good studies lead to a better future for their children, and for this reason, parents even start to sign their children up fo…	Neutral	懂车帝 (Dongchedi)	https://m.dcdapp.com/motor/m/feed/detail?group_id=7012794562125054502####7013342671964177185	1500	double reduction, sport	2021/09/29 21:11:30	Not having exams in first and second grade is indeed not good. Parents have objections, front-line teachers have objections, even students don't have objections, but when they grow up, they also have objections. The notice clearly states that teachers should correct all students' homework, and there should be certain limits on the amount of homework. For example, primary school students in grades…		39
Grade 1 and 2 students do not have exams, such a policy is indeed not good. Parents have objections, frontline teachers have objections, and even the students have no objections now, but they will have objections when they grow up. Many parents believe that good grades and good studies lead to a better future for their children, and for this reason, parents even start to sign their children up fo…	Neutral	Today's Headlines	https://weitoutiao.zjurl.cn/ugc/share/wap/comment/7013342671964177185/#29402690f089f7283498b7f248e4fa7c	1500	double reduction, sport	2021/09/29 21:11:30	Not having exams in first and second grade is indeed not good. Parents have objections, front-line teachers have objections, even students don't have objections, but when they grow up, they also have objections. The notice clearly states that teachers should correct all students' homework, and some parents even question what will happen if children have a very easy first two years of school? Many…		39
How to achieve a 'win-win-win' situation for after-school services in primary and secondary schools?	Neutral	WeChat	http://mp.weixin.qq.com/s?__biz=MzU0MjkyNzUwMQ==&mid=2247494506&idx=1&sn=2e2707940cd1fcf528c9db51b013db93	1213	double reduction, sport	2021/09/29 21:10:00	On September 22nd, there were 108,000 compulsory education schools nationwide. The concentrated homework completion environment for students provides a more convenient channel for homework plagiarism for primary school students with poor self-control, and teachers' energy is limited, making it difficult to monitor in a timely manner. The quality of homework is easily affected, and students' diges…		0
Ministry of Education: 'Double Reduction'! In ten years, the children with prospects will all come from these 9 types of families	Neutral	Sohu News	http://www.sohu.com/a/492876418_121118947	1500	double reduction, sport	2021/09/29 21:09:00	On September 5th, the Ministry of Education released the article titled 'The 'Double Reduction' Policy Takes Effect: How Responsible Parents Should Act!' which states: Double Reduction does not reduce responsibility! Double Reduction does not reduce quality! Double Reduction does not reduce growth! The Central Committee of the Communist Youth League also responded specifically: 'A truly responsib…		226
Under the 'Double Reduction' policy, how to effectively further improve the scientific literacy of the entire nation?	Positive	Baidu Baijia	https://baijiahao.baidu.com/s?id=1712241699521176870	1500	double reduction, sport	2021/09/29 21:09:00	Productivity determines production relations, and science and technology are the primary productive force. To answer the question, one must first earnestly understand the near-truthful statement above. ↑↑↑1, introduction China's economy is continuing to develop favorably at a good pace. When the world laughed at the Indians saying their economy would surpass China in a few years, more and more co…		0
Ministry of Education: 'Double Reduction'! In ten years, the children with prospects will all come from these 9 types of families	Neutral	WeChat	http://mp.weixin.qq.com/s?__biz=MjM5NjcyNTc2NA==&mid=2652329955&idx=3&sn=2a161cf286bb12f43e65d03374eaa57b	1500	double reduction, sport	2021/09/29 21:09:00	On September 5th, the Ministry of Education released the article titled 'The 'Double Reduction' Policy Takes Effect: How Responsible Parents Should Act!' which states: Double Reduction does not reduce responsibility! Double Reduction does not reduce quality! Double Reduction does not reduce growth! The Central Committee of the Communist Youth League also responded specifically: 'A truly responsib…		226
2021 Chaisang Primary School Grade 1 (2) Class New Student Showcase	Neutral	懂车帝 (Dongchedi)	https://m.dcdapp.com/motor/m/feed/detail?group_id=7013340611495494151	1500	double reduction, sport	2021/09/29 21:03:28	An excellent class culture is the foundation for creating an excellent class. As the ancients said,染于苍则苍, 染于黄则黄. This is enough to show the tremendous impact of class culture on students. Go and feel the rich cultural atmosphere! My name is really wonderful. The ancients said, giving a child a thousand pieces of gold is not as good as teaching them a skill; teaching them a skill is not as good as…		2
2021 Chaisang Primary School Grade 1 (2) Class New Student Showcase	Neutral	Yidianzixun	http://www.yidianzixun.com/article/0XovTY78	1500	double reduction, sport	2021/09/29 21:03:28	An excellent class culture is the foundation for creating an excellent class. As the ancients said,染于苍则苍, 染于黄则黄. This is enough to show the tremendous impact of class culture on students. Go and feel the rich cultural atmosphere! My name is really wonderful. The ancients said, giving a child a thousand pieces of gold is not as good as teaching them a skill; teaching them a skill is not as good as…		2
2021 Chaisang Primary School Grade 1 (2) Class New Student Showcase	Neutral	Yidianzixun	http://www.yidianzixun.com/article/0XovTZzr	1500	double reduction, sport	2021/09/29 21:03:28	An excellent class culture is the foundation for creating an excellent class. As the ancients said,染于苍则苍, 染于黄则黄. This is enough to show the tremendous impact of class culture on students. Go and feel the rich cultural atmosphere! My name is really wonderful. The ancients said, giving a child a thousand pieces of gold is not as good as teaching them a skill; teaching them a skill is not as good as…		2
Double reduction is truly in line with nature. Many parents believe that good grades and good studies lead to a better future for their children, and for this reason, parents even start to sign their children up for various tutoring classes from kindergarten, learning primary school content in advance. But as the drawbacks of advanced education emerge, the state has also paid attention to the lea…	Neutral	懂车帝 (Dongchedi)	https://m.dcdapp.com/motor/m/feed/detail?group_id=7012794562125054502####7013340382058578723	1500	double reduction, sport	2021/09/29 21:02:36	Many parents believe that good grades and good study habits lead to a better future for their children. As a result, parents even start to enroll their children in various tutoring classes from kindergarten, learning primary school content in advance. The notice clearly states that teachers should grade all of the students' assignments and there should be certain limits on the amount of homework.…		40
The good will shine. Many parents believe that good grades and good studies lead to a better future for their children, and for this reason, parents even start to sign their children up for various tutoring classes from kindergarten, learning primary school content in advance. But as the drawbacks of advanced education emerge, the state has also paid attention to the learning status of primary sc…	Neutral	懂车帝 (Dongchedi)	https://m.dcdapp.com/motor/m/feed/detail?group_id=7012794562125054502####7013340184880481064	1500	double reduction, sport	2021/09/29 21:01:50	On September 27, Liu Limin, the president of the China Education International Exchange Association and former deputy minister of education, stated at the 'Internet Plus Education' forum during the 2021 World Internet Conference in Wuzhen that China has embarked on a new era of education and will basically achieve educational modernization by 2035. Zheng Shuiquan, deputy secretary of the Party co…		40
Technology empowerment, digital education迎来重大历史机遇	Positive	Lianhe Wang	http://www.lhwww.cn/art/2021/9/29/art_433_3433389.html	1197	double reduction, sport	2021/09/29 21:00:53	On September 29, the Ministry of Education issued a notice stating that no subject-based extracurricular training should be conducted during the National Day holiday. A person in charge revealed that non-subject-based extracurricular training could resume offline classes soon. Teacher Wang from the institution told reporters that the National Day holiday could officially resume classes. A mother …		126
No subject-based extracurricular training allowed during National Day! Journalists explore the first resumption of classes in Nanjing	Neutral	Tencent Highlights	https://post.mp.qq.com/kan/article/1001002485433-1809531505.html?_wv=2147483777&sig=24307d447ba7d014874327a1deb2fbeb&article_id=1809531505&time=1632920473&_pflag=1&x5PreFetch=1&rowkey=2436154634048052&cc_media_type=10001	1500	double reduction, sport	2021/09/29 21:00:18	On July 2021, the General Office of the CPC Central Committee and the General Office of the State Council issued the 'Opinions on Further Reducing the Burden of Homework and Off-campus Training in Compulsory Education'. The key content is the 'Double Reduction': the first is to reduce the amount of homework within schools, lightening the students' burden; the second is to reduce the burden of off…		6
Double Reduction: A new starting point for China's education reform	Neutral	WeChat	http://mp.weixin.qq.com/s?__biz=MzAwMzE3MjYwNQ==&mid=2650828329&idx=1&sn=801e3c7dc6235462a588c24adf3bfee1	1500	double reduction, sport	2021/09/29 21:00:00	In seeing Quan Hongchan win the gold medal in the 10-meter platform at the Olympics with perfect scores on three dives, I prefer to define her as a 'strong' person rather than a所谓的 'diving genius', because there are no geniuses in this world, only the strong. Even when seeing...		21
Quan Hongchan criticized for playing mahjong, being scolded for not having culture with her signature, the sorrow of a fan base surging by 5 million!	Neutral	WeChat	http://mp.weixin.qq.com/s?__biz=MzI1ODMwOTExMg==&mid=2247543129&idx=1&sn=a3c04b08c1bf06feb996d234c4290388	1500	double reduction, sport	2021/09/29 21:00:00	In the menu of the public WeChat account, you will find subjects such as Chinese, math, English, history, monthly exams, mid-term exams, experimental operations, electronic textbooks, geography, biology, middle school entrance exam preparation, perfect compositions, physics, chemistry, middle school entrance exam online, junior high school real questions, simulations, physical education, ethics, …		1
Under the wave of 'Double Reduction', 'international competitions' are also strictly examined! Which competitions are still recognized? Cherish while competing...	Neutral	WeChat	http://mp.weixin.qq.com/s?__biz=MzkyODI3OTA2MA==&mid=2247496208&idx=1&sn=0acfdb9fa2d968c6ac16ded6a83fed5e	1500	double reduction, sport	2021/09/29 21:00:00	In these past few days, we've seen a news report about the 'Double Reduction Policy' affecting prospective students abroad - with the policy's sweeping impact, many competitions and training institutions have been closed. Can we still participate in competitions, and which ones can we participate in? In fact, back in August, the Ministry of Education released a 'Competition White List', which inc…		0
Always felt that 'prohibition' is not a wise approach... Education is related to the future of students. More and more parents have shifted from being 'Buddha-like' in raising their children decades ago to placing great importance on educational investment. They would rather save on their own necessities to spend heavily on securing more resources for their children. Supplementary lessons are pro…	Positive	UC Today	http://m.uczzd.cn/ucnews/news?aid=18314539448771146405####8223434290	1500	double reduction, sport	2021/09/29 20:59:43	Education is related to a student's future, and an increasing number of parents have shifted from the 'relaxed' parenting of decades ago to valuing educational investment highly. They would rather cut back on their own expenses to spend heavily on securing more resources for their children. According to CCTV reports, after the Double Reduction Policy, the number of sports and arts training instit…		25
No subject-related extracurricular training allowed during National Day! Journalists explore Nanjing's first batch of re-opening institutions	Neutral	Tencent News	https://new.qq.com/omn/20210929/20210929A0G1I400	1500	double reduction, sport	2021/09/29 20:59:24	On September 29th, the Ministry of Education issued a statement that no subject-based extracurricular training would be allowed during the National Day holiday. A person in charge revealed that non-subject-based extracurricular training could resume offline classes soon. The head of an institution, teacher Wang, told reporters that the National Day long holiday would basically allow for formal re…		6
No subject-related extracurricular training allowed during National Day! Journalists explore Nanjing's first batch of re-opening institutions	Neutral	Kuaikan Express	http://kuaibao.qq.com/s/20210929A0G1I400	1500	double reduction, sport	2021/09/29 20:59:24	On September 29th, the Ministry of Education issued a statement that no subject-based extracurricular training would be allowed during the National Day holiday. A person in charge revealed that non-subject-based extracurricular training could resume offline classes soon. The head of an institution, teacher Wang, told reporters that the National Day long holiday would basically allow for formal re…		6
进军棋类培训市场，教培机构能下一盘好棋吗？进军 the chess training market, can educational training institutions make a good move?	Neutral	Business Insider	https://www.shangyexinzhi.com/article/4237562.html	1500	double reduction, sport	2021/09/29 20:59:00	The man vs. machine battles have sparked curiosity and interest in Go among many people. Subsequently, chess training programs have emerged in droves, with numerous educational training institutions entering the quality education track. Many subject-based training institutions have also started offering chess training. According to Zhao Zhelun, CEO of the Nie Weiping Go Academy, after the Double …		18
【Reducing Burdens and Improving Quality】Gao Fuying Famous School Principal Base 'How to improve efficiency under the Double Reduction Policy' Principal Forum was held in Fumin	Positive	WeChat	http://mp.weixin.qq.com/s?__biz=MzAxMDM5MDY3OQ==&mid=2247487890&idx=1&sn=e3fc3e89e788768935d7aee450a78d85	1500	double reduction, sport	2021/09/29 20:58:47	On the morning of September 29th, the 'Headmasters Forum - How to Improve Quality and Efficiency Under the Double Reduction Policy' was grandly held at Kunming No. 1 Middle School in Fumin, hosted by the Kunming Gaofuying Headmasters Training Base. The forum received strong support from the Fumin County Education and Sports Bureau. Liu Chunju, member of the Fumin County Committee Standing Committ…		9
It's all about reducing the teachers' workload!!! Many parents believe that good grades and a good education are the keys to a bright future for their children, which is why parents even start signing their kids up for various tutoring classes from kindergarten, learning elementary school content ahead of time. However, as the drawbacks of advanced education have emerged, the state has also paid …	Neutral	懂车帝	https://m.dcdapp.com/motor/m/feed/detail?group_id=7012794562125054502####7013339226863452943	1500	double reduction, sport	2021/09/29 20:58:07	Many parents believe that good grades and good reading skills ensure a bright future for their children. Therefore, parents start to sign their children up for various tutoring classes from kindergarten, even pre-teaching elementary school content. The notice clearly states that teachers should grade all assignments given to students and there should be limits on the amount of homework. For insta…		40
Journalists explore Nanjing's first batch of re-opening institutions	Neutral	WeChat	http://mp.weixin.qq.com/s?__biz=MzI4ODg2ODY3NQ==&mid=2247731545&idx=2&sn=bbab742c4d436002c36d98830be652a3	1500	double reduction, sport	2021/09/29 20:56:46	On a certain day, the Ministry of Education issued a statement that no off-campus training for academic subjects is allowed during the National Day holiday. A person in charge revealed that non-academic off-campus training could resume offline classes soon. The person in charge, Teacher Wang, told reporters that classes could officially resume during the long holiday. A mother of a third-grade st…		0
There ought to be rules to govern everything, it's time to regulate it properly.【Expert Perspective】Author: Chen Xianzhe (Special Researcher at the Guangdong Center for习近平新时代中国特色社会主义 Thought, Professor at the School of Education, South China Normal University) Editor's Note: In July 2021, the General Office of the CPC Central Committee and the General Office of the State Council issued the	Neutral	Life Circle	http://tz.fafengtuqiang.cn/weizhan/article/0/31964965215/1568668####801964968935	1500	double reduction, sport	2021/09/29 20:55:16	On September 18th, the extracurricular sports activities at the Shiwai Education Affiliated Fenhu Experimental Primary School in Wujiang District, Suzhou, were rich and colorful. Photographed by Que Mingfen/Bright Picture. The new 'Double Reduction' policy reflects new signals of deepening educational reform. The implementation of the 'Double Reduction' policy has caused significant changes in th…		5
How is the situation after the 'Double Reduction'? I'm not too optimistic.	Neutral	Zhihu Column	https://zhuanlan.zhihu.com/p/415533446	1500	double reduction, sport	2021/09/29 20:53:03	The ultimate solution to over-competition is not about whether the 'Double Reduction' policy is implemented or whether the college entrance exam is canceled. It's about whether parents dare to let their children live out their own values. Is this just a chance for rapid development? Is this just a track that one likes, is passionate about, and is good at? That's how one starts to explore. Recentl…		5
Darkness before dawn: Glimpsing the fundamental situation from the Shengtong Summit.	Neutral	Snowball	https://xueqiu.com/1601944899/199171968	600	double reduction, sport	2021/09/29 20:51:52	A surge of 158% made many friends extremely happy, but this month has entered the darkest moment, with an expected adjustment range of 30%, making many friends who believe in the quality-oriented education sector start to doubt their once-held beliefs. Yesterday, ST held the '2021青少年科技教育创新发展峰会', and interested friends can go back and watch. Based on the content of the conference and my recent res…		10
Congratulations on completing the 'Xi'an Circle Information Officer' today's first post, 0.1 yuan reward has been credited. Post fresh local news to the life circle, the content of the post should include text+images, and indicate the source, and you can get the reward, the more you post, the more you get. 【Expert Perspective】Author: Chen Xianzhe (Special Researcher at the Guangdong Center for习近平…	Positive	Life Circle	http://tz.fafengtuqiang.cn/weizhan/article/0/31964965215/1568668####801964967774	1500	double reduction, sport	2021/09/29 20:50:33	On September 18th, the extracurricular sports activities at the Shiwai Education Affiliated Fenhu Experimental Primary School in Wujiang District, Suzhou, were rich and colorful. Photographed by Que Mingfen/Bright Picture. The new 'Double Reduction' policy reflects new signals of deepening educational reform. The implementation of the 'Double Reduction' policy has caused significant changes in th…		13
Reducing the admission scores is the real reduction. Many parents believe that good grades and good reading skills ensure a bright future for their children, therefore they even start to enroll their children in various tutoring classes from kindergarten, learning elementary school content in advance. However, as the drawbacks of advanced education emerge, the state has also focused on the learni…	Neutral	Toutiao	https://weitoutiao.zjurl.cn/ugc/share/wap/comment/7013337174775202575/#d9235adf7f024bb5cd0da1a4b0f9e2f2	1500	double reduction, sport	2021/09/29 20:50:10	Many parents believe that good grades and good studies are the keys to a child's bright future. Therefore, they even start to enroll their children in various tutoring classes from kindergarten, and have them learn primary school content in advance. The notice clearly states that teachers should correct all of the students' assignments, and some parents have even raised questions, wondering what …		40
Reducing the admission scores is the real reduction. Many parents believe that good grades and good reading skills ensure a bright future for their children, therefore they even start to enroll their children in various tutoring classes from kindergarten, learning elementary school content in advance. However, as the drawbacks of advanced education emerge, the state has also focused on the learni…	Neutral	懂车帝	https://m.dcdapp.com/motor/m/feed/detail?group_id=7012794562125054502####7013337174775202575	1500	double reduction, sport	2021/09/29 20:50:10	Many parents believe that good grades and good studies are the keys to a child's bright future. Therefore, they even start to enroll their children in various tutoring classes from kindergarten, and have them learn primary school content in advance. The notice clearly states that teachers should correct all of the students' assignments and that there should be certain limits on the amount of home…		40
My daughter likes to watch free online Go lessons. Her father bought her a set of Go, and she learned to play by watching, even able to play with adults using software. Many parents hold the truth that 'never be poor in education,' and they are increasingly valuing their children's education. However, this comes with the heavy pressure on students, experiencing the hardship of learning at a young…	Neutral	懂车帝	https://m.dcdapp.com/motor/m/feed/detail?group_id=7012901184193282574####7013336920793809679	1500	double reduction, sport	2021/09/29 20:49:11	My daughter enjoys watching free online Go lessons. Her father bought her a Go set, and she managed to learn by watching. She can play against adults using the software. Many parents hold the belief that 'education should never be poor, no matter how poor you are' as a truth, and they are increasingly valuing their children's education. However, this has brought about heavy pressures on students …		0
Teaching seminars promote development and gather wisdom for growth – a record of the interdisciplinary learning activity design seminar for the English subject group.	Positive	WeChat	http://mp.weixin.qq.com/s?__biz=MzAwMTEwNjM4NQ==&mid=2247506025&idx=2&sn=e4d593116f5faac40c03cea4ccdfedc2	1460	double reduction, sport	2021/09/29 20:48:55	On the afternoon of September 23rd, all English teachers gathered in meeting room 1 to engage in an enthusiastic discussion on the design of cross-disciplinary learning activities. Principal Liu said that with the development of curriculum reform, the curriculum setting and development of our country's basic education has entered an era of diversification, and our subject learning activities shou…		0
Secondary school teachers are frequently ignored, while dark horse 'teachers' emerge, with normal school students flooding in.	Neutral	Qutoutiao	http://html2.qktoutiao.com/detail/2021/09/29/1644189746.html	1500	double reduction, sport	2021/09/29 20:48:01	Looking at the whole country, everyone can see the development of China with their own eyes. Our country's technological and cultural levels are developing towards higher levels, and our comprehensive national strength is also catching up with the world's top. The living standards of our people are also constantly improving, social ethos is constantly getting better, and the cultural level and qu…		9
After the implementation of after-school delay services, three new problems frequently arise. Parents: Who will solve this?	Neutral	NetEase	https://c.m.163.com/news/a/GL3DRPC20552IATY.html	1500	double reduction, sport	2021/09/29 20:46:40	The meaning of '5+2 after-school extension service' is that for five days a week, in addition to the daily classes, schools will extend two more hours before students go home. The '5+2 after-school tutoring' under the Double Reduction policy can, to some extent, alleviate the pressure on parents and the burden of students' learning, allowing most of the learning to take place at school. However, …		1
The new version of the compulsory education quality monitoring plan has been released, with sports and health included in the monitoring scope.	Neutral	WeChat	http://mp.weixin.qq.com/s?__biz=MjM5MjIzMzQxNg==&mid=2651582558&idx=3&sn=a95b8ab0187456385c228cb0f4644af5	1238	double reduction, sport	2021/09/29 20:44:58	On September 27th, the Ministry of Education's official website released the 'National Compulsory Education Quality Monitoring Plan,' which states that the main subjects of monitoring include moral education, Chinese, mathematics, English, science, sports and health, art, labor, and mental health. A relevant official from the provincial education department's research office stated that the plan …		2
It's all because of you parents, isn't it? Many parents believe that good grades and good reading skills ensure a good future for their children. Therefore, parents start to sign their kids up for various tutoring classes from kindergarten, learning primary school content in advance. However, as the drawbacks of advanced education emerge, the country is also paying attention to the learning statu…	Neutral	懂车帝	https://m.dcdapp.com/motor/m/feed/detail?group_id=7012794562125054502####7013335791703687936	1500	double reduction, sport	2021/09/29 20:44:48	Many parents believe that good grades and good study habits lead to a better future for their children. Therefore, parents even start to enroll their kids in various tutoring classes from kindergarten, to pre-learn primary school content. The notice clearly states that teachers should grade all of the students' homework and there should be limits on the amount of homework. For example, primary sc…		40
【New Era Civilization Practice】Youth support the 'Double Reduction', parents and children划龙舟 let the kids have fun.	Positive	WeChat	http://mp.weixin.qq.com/s?__biz=MzU5MDcxMzI2Nw==&mid=2247500474&idx=2&sn=92c4c731466c0dc2b6baacec4b42c946	824	double reduction, sport	2021/09/29 20:43:49	On September 25th, the Nan Yi Hou Street Outer Qinhuai River boat dock was bustling with activity, as the Jiangdong Subdistrict organized a Dragon Boat Festival family event. The children had a great time, first learning about the origins and legends of dragon boat racing and then receiving training on the water under the guidance of coaches, followed by a 200-meter dragon boat experience race. P…		4
The Education, Science and Technology, and Sports Bureau of Langzhong City issued a notice on reducing the burden of after-school training for primary and secondary school students.	Neutral	WeChat	http://mp.weixin.qq.com/s?__biz=MzU0MTAxMjkwNA==&mid=2247494550&idx=3&sn=cdc9fdc673a5aecf4121f4e606451d1c	1430	double reduction, sport	2021/09/29 20:41:29	The Education, Science and Sports Bureau of Langzhong City issued a notice on reducing the extracurricular training burden for primary and secondary school students to earnestly implement the spirit of the 'Notice on Further Reducing the Burden of Homework and Extracurricular Training in Compulsory Education Stage Students' issued by the General Office of the CPC Central Committee and the General…		58
‘Double Reduction’: A new starting point for China's educational reform.	Neutral	Life Circle	http://tz.fafengtuqiang.cn/weizhan/article/0/31964965215/1568668	1500	double reduction, sport	2021/09/29 20:39:43	On September 18th, the World Education Affiliated Fenhu Experimental Primary School in Wujiang District, Suzhou City, had a rich variety of sports activities during break times. Photographed by Que Mingfen /光明图片. The 'Double Reduction' policy reflects new signals of deepening educational reform. The educational reform is extraordinary, for instance, Shanghai and Beijing have taken the lead in imp…		21
Zhaoqing New District Central Primary School implements after-school托管services, enriching and making students' extracurricular life interesting.	Neutral	Kuaikan Express	http://kuaibao.qq.com/s/20210929A0FSAG00	832	double reduction, sport	2021/09/29 20:38:00	Recently, reporters visited the Xingqing District Central Primary School in Zhaoqing and learned that the school actively implements the 'Double Reduction' policy. This fall semester, in addition to lunchtime care services, the school has launched a variety of after-school late-care services. He told reporters that participating in reading classes after school can not only learn knowledge but als…		13
Zhaoqing New District Central Primary School implements after-school托管services, enriching and making students' extracurricular life interesting.	Neutral	Tencent News	https://new.qq.com/omn/20210929/20210929A0FSAG00	832	double reduction, sport	2021/09/29 20:38:00	Recently, a reporter visited Zhaoqing New District Central Primary School and learned that the school actively implemented the 'Double Reduction' policy. This fall semester, apart from lunchtime care services, the school also launched a variety of after-school evening care services. He told the reporter that participating in the reading class after school not only allows students to learn knowled…		13
Darkness before dawn: A glimpse into the fundamentals of Shengtong from a summit.	Neutral	WeChat	http://mp.weixin.qq.com/s?__biz=MzU0OTM1NDA2Nw==&mid=2247483771&idx=1&sn=a350989835c11387d241f72f9639ba17	1500	double reduction, sport	2021/09/29 20:37:25	My third original article, and also the 3rd out of 50 for this year. Last month, the surge of 158% made many friends ecstatic, while this month has entered the darkest moment, with an expected adjustment of 30%, making many who favor the quality education track begin to doubt their once beliefs. Yesterday, ST held the '2021 Youth Science and Technology Education Innovation Development Summit'. In…		0
Pianos are everywhere because the entry barrier for teaching piano is too low, even those who study early childhood education or folk music come out to teach piano. Many parents hold the truth that 'never be poor in education,' and they are increasingly valuing their students' education issues. However, this comes with the heavy pressure on students, experiencing the hardship of learning at a you…	Neutral	懂车帝	https://m.dcdapp.com/motor/m/feed/detail?group_id=7012901184193282574####7013333399645487880	1500	double reduction, sport	2021/09/29 20:35:31	The reason why pianos are everywhere is that the entry barrier for teaching piano is too low, even those who study early childhood education and folk music are coming out to teach piano. Many parents regard 'never being poor in education' as a truth, and they are increasingly valuing students' educational issues. However, what comes with it is the heavy pressure students carry. At a young age, th…		0
No subject-oriented extracurricular training during National Day! Journalists explore Nanjing's first batch of resuming classes institutions.	Neutral	NetEase	https://c.m.163.com/news/a/GL3D4UOV053469KC.html	1500	double reduction, sport	2021/09/29 20:34:09	On a certain day, the Ministry of Education issued a statement that no subject-related extracurricular training is allowed during the National Day holiday. A person in charge revealed that non-subject-related extracurricular training could resume offline classes soon. Teacher Wang, the person in charge of the institution, told reporters that the National Day long holiday could basically see the r…		9
No subject-oriented extracurricular training during National Day! Journalists explore Nanjing's first batch of resuming classes institutions.	Neutral	Yidianzixun	http://www.yidianzixun.com/article/0Xp5p6jr	1088	double reduction, sport	2021/09/29 20:33:45	On a certain day, the Ministry of Education issued a statement that no subject-related extracurricular training is allowed during the National Day holiday. A person in charge revealed that non-subject-related extracurricular training could resume offline classes soon. Teacher Wang, the person in charge of the institution, told reporters that the National Day long holiday could basically see the r…		9
No subject-oriented extracurricular training during National Day! Journalists explore Nanjing's first batch of resuming classes institutions.	Neutral	Tencent Highlights	https://post.mp.qq.com/kan/article/3537987218-1809526520.html?_wv=2147483777&sig=fc81884794b83600fb8aafb345c802d6&article_id=1809526520&time=1632918800&_pflag=1&x5PreFetch=1&rowkey=70761545cf228652&cc_media_type=10001	1101	double reduction, sport	2021/09/29 20:32:28	On a certain day, the Ministry of Education issued a statement that no subject-related extracurricular training is allowed during the National Day holiday. A person in charge revealed that non-subject-related extracurricular training could resume offline classes soon. Teacher Wang, the person in charge of the institution, told reporters that the National Day long holiday could basically see the r…		9
No subject-oriented extracurricular training during National Day! Journalists explore Nanjing's first batch of resuming classes institutions.	Neutral	Ifeng News	https://ishare.ifeng.com/c/s/89wE3O1pbcP	1500	double reduction, sport	2021/09/29 20:32:00	On a day, the Ministry of Education issued a notice that no violation of off-campus training for academic subjects would be allowed during the National Day holiday. A responsible person revealed that off-campus training for non-academic subjects could resume offline classes in the near future. The institution's responsible teacher, Teacher Wang, told a reporter that classes could officially resum…		9
Happy Education: Joyful football, healthy growth – Nanping Experimental Primary School's Jiangnan Campus hosts a school sports conference.	Neutral	WeChat	http://mp.weixin.qq.com/s?__biz=MzI0MDcxNjAwNQ==&mid=2247526386&idx=2&sn=07acc61b851cbe9a61c12612e426e53a	647	double reduction, sport	2021/09/29 20:31:00	On the afternoon of September 27th, the Jiangnan campus held the 21-22 academic year first semester sports work meeting. Vice Principal Xiong Bihem, Director Luo Jianhua of the Academic Affairs Office, Director Zhuang Chuodi of the Moral Education Office, and all physical education teachers attended this meeting. First, the group leader Fan Wenbin reported on the sports work plan for this semeste…		0
No subject-oriented extracurricular training during National Day! Journalists explore Nanjing's first batch of resuming classes institutions.	Neutral	懂车帝	https://m.dcdapp.com/motor/m/feed/detail?group_id=7013332071854637576	1500	double reduction, sport	2021/09/29 20:30:20	On a day, the Ministry of Education issued a notice that no violation of off-campus training for academic subjects would be allowed during the National Day holiday. A responsible person revealed that off-campus training for non-academic subjects could resume offline classes in the near future. The institution's responsible teacher, Teacher Wang, told a reporter that classes could officially resum…		9
After-school 5+2 extended service has just started, parents from various places are complaining bitterly: 'This school can't go on!'	Neutral	WeChat	http://mp.weixin.qq.com/s?__biz=MzIxNDcwNDEzOA==&mid=2247505880&idx=3&sn=9f6a02a9483d781620fdba90a749a81a	1500	double reduction, sport	2021/09/29 20:30:03	The 'Double Reduction Policy' has been implemented, and primary and secondary schools across the country have adopted a 5+2 after-school delay service, originally intended to facilitate students and parents, but it has turned out differently than expected. The so-called '5+2 after-school delay service' means extending school hours by 2 hours each day, five days a week, so the放学 time has changed f…		45
The 'Carp翻身'! This subject is to be added to the middle school entrance exam, would you consider choosing it for your teaching qualification!	Neutral	Baidu Baijia	https://baijiahao.baidu.com/s?id=1712223946558662317	1500	double reduction, sport	2021/09/29 20:30:00	On September 3rd, the Ministry of Education held the fifth session of the Autumn series press conference, focusing on the sports and health work of schools. In line with the many policies recently issued by the Ministry of Education, it is not difficult to see that the sports subject is facing important reforms! And what impact will these recent policies have? The Director of the Education Depart…		6
After the Double Reduction policy, how to ensure that children do not fall behind? Smart parents will focus on 3 habits and 2 abilities.	Neutral	WeChat	http://mp.weixin.qq.com/s?__biz=MjM5OTk1NDAzNQ==&mid=2247517057&idx=1&sn=1b806490874a379575f9a0f4b15da1af	1500	double reduction, sport	2021/09/29 20:30:00	The 'Double Reduction' policy has been in effect for more than half a month, and many parents feel flustered and particularly confused. An educational expert pointed out sharply that after the double reduction policy, it's first about financial strength; families with particularly high wealth may find a way to find private tutors for their children. For these families, the policy has no impact. B…		19
The 'Carp翻身'! This subject is to be added to the middle school entrance exam, would you consider choosing it for your teaching qualification!	Neutral	Yidianzixun	http://www.yidianzixun.com/article/0Xp71stn	1162	double reduction, sport	2021/09/29 20:30:00	On September 3rd, the Ministry of Education held the fifth autumn series press conference, focusing on the physical health work in schools. In line with the numerous policies recently issued by the Ministry of Education, it is evident that the physical education subject is undergoing significant reforms! What impact will these recent policies have? The director of the Sports, Health, and Art Educ…		6
Zhaoqing New District Central Primary School implements after-school custody services, enriching and interesting students' extracurricular life.	Neutral	Er San Li	https://www.ersanli.cn/article.html?newsId=100023375157&type=1	874	double reduction, sport	2021/09/29 20:30:00	Recently, a journalist visited the Central Primary School in Zhaoqing New District and learned that the school is actively implementing the 'Double Reduction' policy. This fall semester, in addition to the lunchtime care service, the school has also launched a variety of after-school evening care services. The journalist told him that participating in the reading class after school not only allow…		13
Double Reduction: A new starting point for China's educational reform.	Neutral	WeChat	http://mp.weixin.qq.com/s?__biz=MzA5OTMyNTU4NA==&mid=2247488093&idx=1&sn=9ec8a4648feafd3ff912d5ef5c8e5c8f	1500	double reduction, sport	2021/09/29 20:30:00	On September 18th, the Fenhu Experimental Primary School affiliated with Suzhou Wujiang World Education in Wuxi, Jiangsu province, had a variety of colorful physical activities during breaks. Photographed by Que Mingfen /光明图片. 1. The 'Double Reduction' new policy reflects new signals of deepening educational reforms. The 'Double Reduction' new policy has triggered a major upheaval in the educatio…		64
No subject-related extracurricular training allowed during National Day! Journalists explore the first batch of resuming classes institutions in Nanjing.	Neutral	Tencent News	https://new.qq.com/omn/20210929/20210929A0FKJ700	1088	double reduction, sport	2021/09/29 20:29:16	The Ministry of Education issued a statement that during the National Day holiday, no violations of subject-based extracurricular training are allowed. A responsible person revealed that non-subject extracurricular training could resume offline classes soon. The institution's director, Teacher Wang, told reporters that the National Day long holiday could basically mean the official resumption of …		9
No subject-related extracurricular training allowed during National Day! Journalists explore the first batch of resuming classes institutions in Nanjing.	Neutral	Kuaikan Express	http://kuaibao.qq.com/s/20210929A0FKJ700	1088	double reduction, sport	2021/09/29 20:29:16	The Ministry of Education issued a statement that during the National Day holiday, no violations of subject-based extracurricular training are allowed. A responsible person revealed that non-subject extracurricular training could resume offline classes soon. The institution's director, Teacher Wang, told reporters that the National Day long holiday could basically mean the official resumption of …		9
No subject-related extracurricular training allowed during National Day! Journalists explore the first batch of resuming classes institutions in Nanjing.	Neutral	Modern Express	http://www.xdkb.net/p1/217887.html	1500	double reduction, sport	2021/09/29 20:27:22	Your browser currently does not support playing this video. Please upgrade to the latest version of the browser. A responsible person revealed that non-subject extracurricular training could resume offline classes soon. The institution's director, Teacher Wang, told reporters that the National Day long holiday could basically mean the official resumption of classes. The mother of a third-grade st…		9
After the Olympics, under the Double Reduction policy, Yubei Middle School hosts a 'cool' sports festival, 'cultivating a grand demeanor and great talents'.	Neutral	Hualong Net	http://education.cqnews.net/html/2021-09/29/content_51746096.html	1368	double reduction, sport	2021/09/29 20:20:46	On September 29th, a 'cool' sports festival opening ceremony attracted widespread attention from teachers, students, and parents. The theme of this event, which resonated with both teachers and students, was inspired by the entrance ceremony of the Tokyo Olympics. It upgraded the way we conduct activities and fulfilled the school's original intention of 'cultivating a broad vision and nurturing g…		4
Parents don't need teachers to be responsible. Many parents believe that good grades and good study lead to a better future for their children. Therefore, they even start signing their kids up for various tutoring classes from kindergarten, learning primary school content ahead of time. But as the drawbacks of advanced education emerge, the country also pays attention to the learning status of pr…	Neutral	Toutiao	https://weitoutiao.zjurl.cn/ugc/share/wap/comment/7013329280906625824/#b92879da32b1a39059a56de3839c6837	1500	double reduction, sport	2021/09/29 20:19:33	Many parents believe that good grades and academic excellence are essential for a child's future development. Consequently, parents start enrolling their children in various tutoring classes from kindergarten, pre-learning elementary school content. The notice clearly states that teachers should grade all of the students' homework, and some parents have even questioned what would happen if childr…		40
Parents don't need teachers to be responsible. Many parents believe that good grades and good study lead to a better future for their children. Therefore, they even start signing their kids up for various tutoring classes from kindergarten, learning primary school content ahead of time. But as the drawbacks of advanced education emerge, the country also pays attention to the learning status of pr…	Neutral	懂车帝	https://m.dcdapp.com/motor/m/feed/detail?group_id=7012794562125054502####7013329280906625824	1500	double reduction, sport	2021/09/29 20:19:33	Many parents believe that good grades and academic excellence are essential for a child's future development. Consequently, parents start enrolling their children in various tutoring classes from kindergarten, pre-learning elementary school content. The notice clearly states that teachers should grade all of the students' homework and that there should be certain limits on the amount of homework.…		40
Qingdao: Technology empowerment optimizes homework management to create the 'Laoshan Mode' to implement the Double Reduction.	Neutral	Sohu News	http://www.sohu.com/a/492866162_121123846	1500	double reduction, sport	2021/09/29 20:18:00	In order to better implement the spirit of documents such as 'Double Reduction' and to further standardize school education and teaching management, and to comprehensively improve the quality of education and teaching, the Lao Mountain District of Qingdao, Shandong Province, has taken homework reform as a breakthrough. It leverages the advantages of information technology and other means to build…		2
【Parenting Classroom】Ministry of Education: 'Double Reduction'! In ten years, children with a bright future will come from these 9 types of families.	Neutral	WeChat	http://mp.weixin.qq.com/s?__biz=Mzk0MTEyMjc1Mw==&mid=2247503144&idx=6&sn=b27ad7552a6741897f6ca3891bcb4e0d	1500	double reduction, sport	2021/09/29 20:15:38	The Ministry of Education: 'Double Reduction!' In ten years, children with promising futures mostly come from the following nine types of families. Liang Qichao answered, 'What is the foundation of your life view?' Liang Qichao answered, 'Based on interest, everyone must live in interest, and life has value.' Liang Qichao not only focused on the interest of life himself but also placed great impo…		226
Double Reduction: A new starting point for China's educational reform.	Neutral	Sina Weibo	https://weibo.com/6146648275/KArBbxdkz	1500	double reduction, sport	2021/09/29 20:15:30	On September 18th, the extracurricular sports activities at Shiwai Education Affiliated Fenhu Experimental Primary School in Wujiang District, Suzhou, were rich and colorful. The 'Double Reduction' policy has triggered major changes in the education and training industry. However, upon closer examination of the series of related actions by the central and local governments before and after the 'D…		1
Not being nearsighted is more important than getting 100 points; how to prevent myopia in children and adolescents.	Neutral	NetEase	https://c.m.163.com/news/a/GL3C2DVU055019NV.html	1500	double reduction, sport	2021/09/29 20:15:18	How to prevent myopia in children and adolescents 'From different age groups, in 2020, the overall myopia rate for children and adolescents in China was 52.7%, with 14.3% for 6-year-olds, 35.6% for primary school students, 71.1% for junior high school students, and over 80% for high school students; from different degrees of myopia, 10% of the myopic children are highly myopic, and more than 1/3 …		22
Double Reduction: A new starting point for China's educational reform.	Neutral	NetEase	https://c.m.163.com/news/a/GL3C2BTN055019NV.html	1500	double reduction, sport	2021/09/29 20:15:16	The focus of the content is 'Double Reduction': First, reduce the amount of homework in schools to lighten the burden on students; Second, reduce the burden of extracurricular training, strictly manage extracurricular training institutions, especially for reducing the burden of extracurricular training, the wording is severe, the measures are strong, it can be said to be unprecedented. This artic…		64
Over 80% of high school students are nearsighted; how to prevent myopia in children and adolescents.	Neutral	NetEase	https://c.m.163.com/news/a/GL3C2C64055019NV.html	1500	double reduction, sport	2021/09/29 20:15:16	From different age groups, in 2020, the overall myopia rate for children and adolescents in China was 52.7%, with 14.3% for 6-year-olds, 35.6% for primary school students, 71.1% for junior high school students, and over 80% for high school students; from different degrees of myopia, 10% of the myopic children are highly myopic, and more than 1/3 are moderately myopic, which means that nearly 50% …		117
You can't say the piano is vulgar, it's just that so many people learn it and few can really play it well. When we were in junior high, so many of our classmates claimed to play the piano, and claimed to be at level ten, but when they performed at school events, it was just so-so. Many parents hold the truth that 'no matter how poor, education must not be neglected', and they are paying more atte…	Neutral	懂车帝	https://m.dcdapp.com/motor/m/feed/detail?group_id=7012901184193282574####7013328117075329800	1500	double reduction, sport	2021/09/29 20:15:03	You can't say that the piano is vulgar, it's just that so many people learn it and few can really make a name for themselves. Many of our junior high school classmates, when asked, talk about playing the piano, and when asked, they are at level ten, but when we listen to the school programs, they are just so-so. Many parents regard 'never poor in education' as the truth, and they pay more and mor…		0
After the Olympics, under the 'Double Reduction' policy, Yubei Middle School's 'cool' sports festival 'cultivates a grand demeanor and great talent'.	Neutral	New Chongqing	https://h5.cqliving.com/info/detail/53865788.html	1243	double reduction, sport	2021/09/29 20:15:00	On September 29th, a 'cool' sports festival opening ceremony attracted widespread attention from teachers, students, and parents. This theme reminds teachers and students that the opening ceremony of this year's sports festival drew on the entry mode of the Tokyo Olympics, upgraded the form of our activities, and also practiced the school's original intention of 'cultivating a broad vision, nurtu…		4
After the Olympics, under the 'Double Reduction' policy, Yubei Middle School's 'cool' sports festival 'cultivates a grand demeanor and great talent'.	Neutral	Zhangshang Chengkou	https://h5.cqliving.com/info/detail/53865788.html?&cid=53865788&cqxhlwdc=3f	1206	double reduction, sport	2021/09/29 20:15:00	On September 29th, a 'cool' sports festival opening ceremony attracted widespread attention from teachers, students, and parents. This theme reminds teachers and students that the opening ceremony of this year's sports festival drew on the entry mode of the Tokyo Olympics, upgraded the form of our activities, and also practiced the school's original intention of 'cultivating a broad vision, nurtu…		4
Qingdao: Technology empowers homework management optimization, creating the 'Laoshan Model' to implement the 'Double Reduction'.	Neutral	WeChat	http://mp.weixin.qq.com/s?__biz=MjM5MDg0MTE1NA==&mid=2650432807&idx=1&sn=97ff045c63c9a26747e61106abd8174a	1500	double reduction, sport	2021/09/29 20:13:51	In order to better implement the spirit of documents such as 'Double Reduction', further standardize the management of school education and teaching, and comprehensively improve the quality of education and teaching, Shandong Province's Laoshan District in Qingdao City has taken homework reform as a breakthrough. By leveraging the advantages of information technology and other means, it has compr…		2
Are there interest classes for Chinese checkers too, haha? Many parents hold the truth that 'no matter how poor, education must not be neglected' as a sacred truth, and they are paying more attention to their children's education. However, what comes with it is the heavy pressure on the students, experiencing the hardship of studying at a young age. In order to better reduce the pressure and burd…	Neutral	懂车帝	https://m.dcdapp.com/motor/m/feed/detail?group_id=7012901184193282574####7013327734328247070	1500	double reduction, sport	2021/09/29 20:13:33	Many parents hold the truth that 'even if poor, education must not be neglected', and they are increasingly concerned about their children's educational issues. However, the consequence is the heavy burden on students, who experience the hardships of learning at a young age. The arrival of the 'Double Reduction' policy has allowed students to feel relaxed from the inside out, not only reducing th…		37
Educational reform! This subject will be added to the middle school entrance exam, the 'Double Reduction' policy is paving the way for it!	Neutral	WeChat	http://mp.weixin.qq.com/s?__biz=Mzg3MzY2MjIzOA==&mid=2247486745&idx=3&sn=1266734fd5fe5c2d2fcc2bdbf795d18f	1385	double reduction, sport	2021/09/29 20:13:06	On September 3rd, the Ministry of Education held the fifth session of the Golden Autumn series of press conferences, which focused on the physical health work of schools. In line with the numerous policies recently issued by the Ministry of Education, it is clear that physical education is undergoing significant reforms! What impact will these recent policies have? The Director of the Education D…		10
After two weeks of implementing the '5+2' after-school service model, a teacher has been reported...	Neutral	WeChat	http://mp.weixin.qq.com/s?__biz=MzUzMzc1Mzg2Mg==&mid=2247490801&idx=1&sn=8969b51268901ea0068bd730fd2d4273	1500	double reduction, sport	2021/09/29 20:13:00	Since the introduction of the 'Double Reduction' policy, it has sparked widespread discussion in society. As the saying goes, 'practice makes perfect'. The Ministry of Education stated at a press conference that after-school services should offer a rich variety of cultural, sports, labor, reading, interest groups, and club activities to meet the diverse needs of students as much as possible. Now …		12
Notice of the 2021 National Day holiday arrangements for Lijiacha Town Central Primary School.	Neutral	WeChat	http://mp.weixin.qq.com/s?__biz=MzI2OTk1OTM2Mw==&mid=2247497913&idx=1&sn=fd6210eb478683639080280676b83c59	1134	double reduction, sport	2021/09/29 20:11:50	02 Strictly implement the 'Double Reduction' and 'Five Management' systems. 1. Parents should reasonably arrange their children's daily routines during holidays, encouraging them to sleep and wake up early, and to engage in regular physical exercise, strengthening their health and maintaining vitality. 3. Parents should guide their children to read books that are beneficial to their physical and …		0
Everyone discusses 'Double Reduction' | Sui Ning Chengxi Primary School, Lu Qing.	Neutral	WeChat	http://mp.weixin.qq.com/s?__biz=MzA3ODI4ODI5Mw==&mid=2935421243&idx=2&sn=1e34e446fb9bdaa4d425161849d98ff5	1234	double reduction, sport	2021/09/29 20:08:37	It is a significant measure to reconstruct a good educational ecosystem and the basic guarantee for building a campus' original ecological education. Parents of the 'Double Reduction' are most concerned about the quality of student learning, while teachers worry about the increased burden on teaching, which affects the improvement of teaching quality. How can we achieve both 'reducing burden' and…		0
Interest does not equal quality. Who says singing and dancing are quality? Aren't language, math, and English quality too? Education is related to the future of students. More and more parents have gone from being 'Buddhist' in raising their children decades ago to now placing great importance on educational investment,宁愿自己省吃俭用宁可自己节衣缩食宁可自己勒紧裤带,也要 spend lavishly to secure more resources for their …	Positive	懂车帝	https://m.dcdapp.com/motor/m/feed/detail?group_id=7013181360361849375####7013326328250860320	1500	double reduction, sport	2021/09/29 20:08:06	Education is related to students' future, and more and more parents have shifted from the 'Buddha-like' parenting of decades ago to placing great importance on educational investment. They would rather save on their own necessities to spend a high cost on securing more resources for their children. According to CCTV reports, after the Double Reduction policy, the number of training institutions f…		0
After the 'Double Reduction', you should become a 'consultant-type parent'.	Neutral	Baidu Baijia	https://baijiahao.baidu.com/s?id=1712237878071694947	1500	double reduction, sport	2021/09/29 20:08:00	After the 'Double Reduction' policy was introduced, many parents experienced a surge of anxiety and confusion. Luo Kun, the general principal of the Experimental Primary School of Shaanxi Normal University, said that canceling homework for first and second graders is a continuation and emphasis on the past policy of reducing burdens for primary and secondary school students. Ji Yong, the general …		13
The 'Double Reduction': A New Starting Point for China's Educational Reform. According to Guangming.com's report: Guangming.com's official account. Expert Perspective. Author: Chen Xianzhe (Special Researcher at the Guangdong Provincial Center for习近平新时代中国特色社会主义思想 Research, Professor at the School of Educational Sciences, South China Normal University). Editor's Note. In July 2021, the General Off…	Neutral	Sina Weibo	https://weibo.com/6146648275/KArwD1O2R	1500	double reduction, sport	2021/09/29 20:04:16	On September 18th, the sports activities during breaks at the Suzhou Wujiang Shiwai Education Affiliated Fenhu Experimental Primary School were rich and colorful. The 'Double Reduction' policy has caused a major upheaval in the educational training industry. However, a closer look at the series of related actions by the central and local governments before and after the 'Double Reduction' reveals…		1
After the 'Double Reduction', art class tuition has skyrocketed, and cultural course scores have increased, is a new round of internal competition coming?	Neutral	WeChat	http://mp.weixin.qq.com/s?__biz=Mzg5NTQyNzAxOA==&mid=2247490280&idx=2&sn=fdd1e533ed5848e4233e1ba4bdb50300	1500	double reduction, sport	2021/09/29 20:03:33	Dedicated to overseas education and immigration information~ Follow us and reply with the name of the 'country' to connect with a 1-on-1 immigration consultant. Since the implementation of the 'Double Reduction' policy, children's weekends have suddenly become free. Parents generally believe that the time that was previously occupied by weekends is now empty, and children staying at home mostly p…		0
Technology empowerment, digital education迎来重大历史机遇. 'Internet Plus Education' is the historical choice for the development of education in the new era,' said Liu Limin, President of the China Society for International Education Exchanges and former Vice Minister of Education, at the 'Internet Plus Education' forum during the 2021 World Internet Conference in Wuzhen on September 27. China has embar…	Positive	Sina Weibo	https://weibo.com/5282792576/KArwiCd0V	1009	double reduction, sport	2021/09/29 20:03:28	On September 27th, Liu Limin, the president of the China Education International Exchange Association and former deputy minister of the Ministry of Education, stated at the 'Internet + Education' forum of the 2021 World Internet Conference in Wuzhen that China has embarked on a new era of educational development, aiming to basically achieve educational modernization by 2035. Zheng Shuiquan, the d…		1
Over 80% of high school students are nearsighted. How to prevent myopia among children and adolescents?	Neutral	Tongren News	https://www.trxw.gov.cn/2021/0929/201813.shtml	1500	double reduction, sport	2021/09/29 20:01:59	From the perspective of different age groups, in our country, the overall rate of myopia among children and adolescents is 52.7%, with 6-year-olds at 35.6%, primary school students at 35.6%, junior high school students at 71.1%, and senior high school students exceeding 80%. From the perspective of different levels of myopia, among those who are myopic, 40% have high myopia, and more than one-thi…		117
China issues丨Sports middle school exams score increase triggers sports training boom Experts: Avoid making sports a place of exam-oriented competition	Neutral	Youth Education Net	http://qnwnet.com/post/2253.html	1500	double reduction, sport	2021/09/29 20:01:39	On September 23rd, students from Ping An Primary School in Neiqiu County, Xingtai City, Hebei Province were engaged in football training. The head of the institution stated that the increase in physical education scores might lead to anxiety among some parents who hope to improve their children's physical education level, especially in exam-related sports performance. She told reporters that afte…		105
The new Compulsory Education Quality Monitoring Plan has been released, including sports and health in the monitoring scope	Neutral	WeChat	http://mp.weixin.qq.com/s?__biz=MjM5ODgzODk2Mw==&mid=2651964600&idx=2&sn=d9c29f71237f817e74a5eb20a32e6192	1284	double reduction, sport	2021/09/29 20:01:00	On September 27th, the official website of the Ministry of Education released the 'Scheme on the National Compulsory Education Quality Monitoring', which indicates that the subject areas monitored mainly include moral education, Chinese, mathematics, English, science, physical education and health, arts, labor, and mental health. A relevant official from the provincial education department's teac…		2
Ministry of Education: Firmly investigate!	Neutral	WeChat	http://mp.weixin.qq.com/s?__biz=MzU5MDYzNzU0MQ==&mid=2247491131&idx=4&sn=f24094acdb0a75c7116934ead34ed1f4	1372	double reduction, sport	2021/09/29 20:00:11	According to the official website of the Ministry of Education, the Ministry of Education released the 'Notice on the Ministry of Education's Office to Firmly Investigate and Deal with the Issues of Disguised Violations in the Conduct of Subject-oriented Extracurricular Training'. It is resolutely investigating and dealing with disguised violations in the conduct of subject-oriented extracurricul…		9
The effect of the Double Reduction on 451 middle-class families: On one hand, calm; on the other hand, wanting to escape!	Neutral	WeChat	http://mp.weixin.qq.com/s?__biz=MzA5MjMzMDU2Mg==&mid=2651162856&idx=1&sn=07ea35e62fcd2256753291e3b11ebf48	1500	double reduction, sport	2021/09/29 20:00:00	Since the release of the 'Double Reduction' policy, more than 60 days have passed. The focus has shifted towards quality-oriented education and one-to-one tutoring. Some choose to switch tracks and begin planning for alternatives outside the system. More than half of the parents say that their family education expenses have not changed, and 23% of parents believe that education expenses may incre…		16
Is the 50/50 split in middle school exams too harsh? No, let's learn about Singapore's 20/80 split starting from elementary school!	Neutral	WeChat	http://mp.weixin.qq.com/s?__biz=MzUxNzkxNzE2MQ==&mid=2247596852&idx=1&sn=ac884a3642824fbb3b8ef1a741924e5b	1500	double reduction, sport	2021/09/29 20:00:00	After the 'Double Reduction' policy, educational streaming has increasingly become a 'top priority' in the eyes of parents. This article introduces Singapore's educational streaming system. It is not an exaggeration to say that Primary 6 streaming can affect the future path of a child's life. The reason for discussing Singapore's educational system is that many institutional designs in China are …		62
Let's take a tour of Zhida Changqing藤 High School	Neutral	懂车帝	https://m.dcdapp.com/motor/m/feed/detail?group_id=7012886908451750411	1130	double reduction, sport	2021/09/29 20:00:00	Open the Baidu APP to view high-definition images. The school's playground has a 300-meter track. The son's junior high school homeroom teacher notified him to return to school to pick up his graduation certificate and graduation photos. His alma mater—the Zhida Changqing藤 School—has become one of the most sought-after schools in Taiyuan in recent years. The school places a strong emphasis on phy…		0
Double Reduction: A new starting point for China's education reform	Neutral	WeChat	http://mp.weixin.qq.com/s?__biz=MzIxOTIwMTI0NQ==&mid=2649826426&idx=1&sn=0a12ce8e58748fc0f97e5a0b18aebec5	1500	double reduction, sport	2021/09/29 20:00:00	In July 2021, the General Office of the CPC Central Committee and the General Office of the State Council issued the 'Opinions on Further Reducing the Homework Burden and Off-campus Training Burden for Compulsory Education Students', focusing on the 'Double Reduction' policy: First, reducing the amount of homework within schools to lighten the burden on students; Second, reducing the burden of of…		64
From the perspective of potential | After the Double Reduction, the first long vacation is here, how should we use it to help children adjust to the new model?	Neutral	WeChat	http://mp.weixin.qq.com/s?__biz=MzU3NjMyODgzNw==&mid=2247490120&idx=1&sn=3d4a876360315f56b86ff8d65df342dd	1500	double reduction, sport	2021/09/29 20:00:00	According to the requirements of the 'Double Reduction' policy, off-campus subject training institutions are not allowed to organize subject training during national statutory holidays, weekends, and winter and summer vacations. As the first long vacation after the implementation of 'Double Reduction', the usual 'hurrying to do homework at home, rushing to tutoring classes' has gone forever. So, …		0
Double Reduction: A new starting point for China's education reform	Neutral	WeChat	http://mp.weixin.qq.com/s?__biz=MzIxMjQwOTY5OQ==&mid=2247490621&idx=1&sn=3de1b067466875883f004c0e9b6aa285	1500	double reduction, sport	2021/09/29 19:59:00	暂时无法生成对应内容		4
Implementing the Double Reduction | Hand over the autonomy of growth to students	Neutral	WeChat	http://mp.weixin.qq.com/s?__biz=MzUzNjg0MDU2MA==&mid=2247499839&idx=1&sn=96788aba30962e4dcf0795086442cfe6	1150	double reduction, sport	2021/09/29 19:58:54	暂时无法生成对应内容		0
【Family Education】Double Reduction! Ten years later, successful children will come from these 9 types of families	Neutral	WeChat	http://mp.weixin.qq.com/s?__biz=Mzg5MzY3MDI2Nw==&mid=2247483867&idx=7&sn=3855aa154e6464fa5f74d81ea7f7e80b	1500	double reduction, sport	2021/09/29 19:57:14	暂时无法生成对应内容		278
How to raise a self-disciplined and independent child? Parents should remember the 'three don'ts and two don'ts'	Neutral	WeChat	http://mp.weixin.qq.com/s?__biz=MzA5Njc4NjA1Mw==&mid=2652354264&idx=2&sn=2e5535bc1543179f59daccb29a1d6358	1500	double reduction, sport	2021/09/29 19:57:00	暂时无法生成对应内容		56
It should be many times higher, the key is the lack of talent. No matter how much training you do, it's useless. Since the implementation of the 'Double Reduction' policy (officially known as 'Opinions on Further Reducing the Homework Burden and Off-campus Training Burden in Compulsory Education'), and the increase in sports middle school exam scores, some primary and secondary school students ha…	Positive	Dongchedi	https://m.dcdapp.com/motor/m/feed/detail?group_id=7012793954689319435####7013322926791754534	1500	double reduction, sport	2021/09/29 19:54:54	On September 23rd, students at Ping'an Primary School in Neiqiu County, Xingtai City, Hebei Province, were engaged in football training. The head of the institution stated that the increase in the value of physical education grades could lead to anxiety among some parents, who hope to improve their children's physical education level, especially in exam-oriented physical education, through physic…		105
The first school sports meeting in the 'Post-pandemic Era' kicks off! Chongqing No. 7 Middle School welcomes a long-lost 'boil'	Neutral	Hualong Net	http://education.cqnews.net/html/2021-09/29/content_51746061.html	1171	double reduction, sport	2021/09/29 19:48:19	On September 28th, the opening ceremony of the 62nd Track and Field Sports Meeting of Chongqing No. 7 Middle School was held on the playground, marking the beginning of a youthful gathering on the grounds of Chongqing No. 7 Middle School! The taekwondo performance was enterprising, striving for self-improvement, and never giving up. Six major sports features showcased 'I finally live the campus l…		0
Ministry of Education: Double Reduction! Ten years later, successful children will come from these 9 types of families	Neutral	WeChat	http://mp.weixin.qq.com/s?__biz=MzUxNTU3NDQ0OA==&mid=2247492281&idx=1&sn=9a9c8ffdfcc0399c082bdb4ea153da30	1500	double reduction, sport	2021/09/29 19:45:00	Claim your freebies: 1st to 6th grade textbooks, teaching plans, teaching slides, exam papers, and videos for elementary school Chinese, math, and English! Claim your freebies: 2021 fall部编小学语文1-6年级上册教案、课件等教学 materials package, for summer review use! Claim your freebies: 2021 fall人教版小学数学1-6年级上下册全套预习微课+教案+课件+electronic textbooks+synchronized practice exam papers, for summer review use! Claim your f…		226
No subject-based off-campus training during National Day! Reporters inspect Nanjing's first batch of resuming classes institutions	Neutral	ZAKER	http://www.myzaker.com/article/61544d041bc8e05e7f00032d	1500	double reduction, sport	2021/09/29 19:42:12	On a certain day, the Ministry of Education issued a statement that no subject-based extracurricular training is allowed during the National Day holiday. A person in charge revealed that non-subject-based extracurricular training could resume offline classes soon. The head of an institution, Teacher Wang, told reporters that the classes could officially resume during the National Day break. The m…		9
We don't have money; some can't even reach the lowest level! Many parents regard 'never being poor in education' as a truth, and they pay more attention to students' educational issues, but the heavy pressure that comes with it means students experience the hardships of learning at a young age. To better reduce the pressure and burden on students, the arrival of the Double Reduction policy has al…	Neutral	Dongchedi	https://m.dcdapp.com/motor/m/feed/detail?group_id=7012901184193282574####7013319085904167692	1500	double reduction, sport	2021/09/29 19:40:00	Many parents hold the truth that 'no matter how poor, education must not be neglected.' They place even greater importance on their children's education, but this brings with it the heavy pressure on the students. At a young age, they experience the hardships of learning. In order to better alleviate the pressure and burden on students, the arrival of the 'Double Reduction' policy has also allowe…		37
No subject-based off-campus training during National Day! Reporters inspect Nanjing's first batch of resuming classes institutions	Neutral	ZAKER	http://app.myzaker.com/news/article.php?pk=61544d041bc8e05e7f00032d	1500	double reduction, sport	2021/09/29 19:39:30	On a certain day, the Ministry of Education issued a statement that no subject-based extracurricular training is allowed during the National Day holiday. A person in charge revealed that non-subject-based extracurricular training could resume offline classes soon. The head of an institution, Teacher Wang, told reporters that the classes could officially resume during the National Day holiday. The…		9
Wouldn't it be better to let children learn a skill after high school? At fifteen or sixteen years old, the cultural level is also relatively low! Parents, can you not be anxious? The education department recently introduced the Double Reduction policy, affecting schools and tutoring classes across the country. Many tutoring institutions have officially entered a cold period because of the Double…	Neutral	Dongchedi	https://m.dcdapp.com/motor/m/feed/detail?group_id=7013299675813904909####7013318847721653022	1500	double reduction, sport	2021/09/29 19:39:03	The diversion of junior high students at the age of fifteen or sixteen, with relatively low cultural levels, understandably causes anxiety among parents. The education department recently introduced the 'Double Reduction' policy, impacting schools and tutoring centers across the country. Many tutoring institutions have entered a cold period due to the 'Double Reduction' policy. It can be said tha…		0
Not being nearsighted is more important than scoring 100 points How to prevent myopia in children and adolescents	Neutral	暂时无法生成对应内容	http://m.tibet.cn/cn/edu/202109/t20210929_7071981.html	1500	double reduction, sport	2021/09/29 19:38:14	From different age groups, in 2020, the overall myopia rate among Chinese children and adolescents was 52.7%, with 14.3% for 6-year-olds, 35.6% for elementary school students, 71.1% for junior high school students, and over 80% for high school students; from the perspective of different myopia levels, 10% of the myopic children have high myopia, and more than one-third have moderate myopia, meani…		22
Double Reduction: A new starting point for China's education reform	Neutral	暂时无法生成对应内容	http://m.tibet.cn/cn/edu/202109/t20210929_7071975.html	1500	double reduction, sport	2021/09/29 19:38:14	In July 2021, the General Office of the CPC Central Committee and the General Office of the State Council issued the 'Opinions on Further Reducing the Burden of Homework and Extracurricular Training in Compulsory Education', with the key points being the 'Double Reduction': first, reducing the amount of homework in school to lighten the burden on students; second, reducing the burden of extracurr…		64
One Month After the 'Double Reduction' Policy | Will the Middle School Entrance Exam Get Harder? Which is Better, Public or Private Schools? Is It Worth Trying the Quota System Students? Parents Must Know These Three Trends	Neutral	暂时无法生成对应内容	http://www.thecover.cn/news/8160660	1500	double reduction, sport	2021/09/29 19:38:00	On September 28th, the Hangzhou Municipal Bureau of Education issued the 'Notice on Further Standardizing the School Hours and After-School Services Requirements for Junior High Schools', with relevant officials clarifying that after the National Day holiday, the unified morning reading will be fully abolished, commonly known as deepening the reform of high school admissions. To implement the rea…		20
One Month After the 'Double Reduction' Policy | Will the Middle School Entrance Exam Get Harder? Which is Better, Public or Private Schools? Is It Worth Trying the Quota System Students? Parents Must Know These Three Trends	Neutral	暂时无法生成对应内容	https://cbgc.scol.com.cn/news/2150499	1500	double reduction, sport	2021/09/29 19:38:00	On September 28th, the Hangzhou Municipal Bureau of Education issued the 'Notice on Further Standardizing the School Hours and After-School Services Requirements for Junior High Schools', with relevant officials clarifying that after the National Day holiday, the unified morning reading will be fully abolished, commonly known as deepening the reform of high school admissions. To implement the rea…		20
Interest Classes Have a 'Hierarchy of Contempt', the Top One is Unpopular Yet Prestigious, Piano Ends Up at the Bottom!	Neutral	暂时无法生成对应内容	https://baijiahao.baidu.com/s?id=1712235839778656866	1467	double reduction, sport	2021/09/29 19:35:00	The 'Double Reduction' policy has been implemented, with physical education and arts classes becoming the big winners. Under the 'Double Reduction' policy, 9 subjects including mathematics, Chinese, English, chemistry, physics, biology, geography, history, and politics will have restricted tutoring, thereby depriving extracurricular education institutions of their 'treasure troves'. In this situa…		4
Announcement Issued: Strictly Investigate! Concerning All Teachers, Students, and Parents in Anhui!	Neutral	暂时无法生成对应内容	http://mp.weixin.qq.com/s?__biz=MzU0MjA1MjY5Nw==&mid=2247490586&idx=2&sn=801812806b47964ce2ad14e5846177e9	1460	double reduction, sport	2021/09/29 19:33:20	According to the website of the Ministry of Education, the Ministry of Education issued the		58
Growing Together with Education, Parents and School Walk Side by Side - Parent Committee	Neutral	暂时无法生成对应内容	http://mp.weixin.qq.com/s?__biz=MzU5NjE2MjAzNA==&mid=2247520732&idx=1&sn=6a72d913075911b6665e70803879a17e	1500	double reduction, sport	2021/09/29 19:30:42	Through the 'Parents' Committee', more parents can understand the operation of the kindergarten, communicate and convey the educational connotation, enhance the transparency of the work, drive parents to actively participate in the kindergarten work, effectively promote home-school cooperation, Principal Gao, combining the 'Double Reduction' policy, the development direction of the kindergarten a…		0
Case Sharing | Choosing a Children's Dance Training Institution? Parents Need to Learn These Points!	Neutral	暂时无法生成对应内容	http://mp.weixin.qq.com/s?__biz=MjM5NTA3NTc0Ng==&mid=2656714789&idx=1&sn=bceab34fe5729ba6a6af61891b1732de	1511	double reduction, sport	2021/09/29 19:30:00	In today's society, art training courses have become essential courses for many parents to enrich their children's spare time. The director of the Sports Health and Art Education Department, Wang Dengfeng, pointed out that in 2022, efforts will be made to fully cover art education (art, sports) in the middle school entrance examination. As for dance, in the face of a variety of art training class…		0
How to Raise a Self-Disciplined and Independent Child? Parents Must Remember the 'Three Don'ts and Two Don't Cares'	Neutral	暂时无法生成对应内容	http://mp.weixin.qq.com/s?__biz=MzU0NTc3NzUxOA==&mid=2247531094&idx=3&sn=f05a2183dd5074698593c1785de7e0f1	1500	double reduction, sport	2021/09/29 19:30:00	After clicking on the above 'Principal's Vision', pay attention to us. Author: Kaka Xin, Source: Boy's Party, Psychologist Adam Alter once said that entertainment products such as games, gossip, live broadcasts, etc., are like drugs that can easily become addictive and difficult to quit. Psychologist Adam Alter once said that even adults have difficulty controlling themselves in the face of mobil…		56
The Beauty of Health, Made by Sports	Neutral	暂时无法生成对应内容	http://mp.weixin.qq.com/s?__biz=MzkwMTI4NTA2NA==&mid=2247483859&idx=1&sn=9952c8ea1edf0d6e8b824d485b5952ea	1500	double reduction, sport	2021/09/29 19:30:00	After the 'Double Reduction' policy, the former education and training leaders must transform to seek funding and carry out capital operations. In addition, the 'Double Reduction' policy also stipulates that subject-oriented training is not allowed to be carried out during holidays, weekends, and summer and winter vacations. All subject-oriented training institutions are required to be uniformly …		8
Is the Middle School Entrance Exam's 50/50 Split Too Cruel? No, Learn about the 20/80 Split That Singapore Starts from Primary School!	Neutral	暂时无法生成对应内容	http://mp.weixin.qq.com/s?__biz=MzU2MDUzNDQ3OQ==&mid=2247676089&idx=4&sn=4fc50979a67ad31c457970dd225a5b95	1500	double reduction, sport	2021/09/29 19:30:00	3000 yuan can't hire a construction worker but can hire a college student. In the past, having a college degree was very popular and could easily find a job with high salary and dignity. Why does this situation occur? To put it bluntly, the Primary 6 diversion will affect the future path of a child's life: (Figure: Singapore Ministry of Education Middle School Introduction Manual) According to th…		62
Set the Full Score Line for Physical Education to Level 2 Sports Performance, So Talented Children Can Get Full Marks, Slightly Better Children Can Get 80% of the Score, and Average Children Can Get 60% of the Score, Meeting Individual Needs - China Network, September 28 (Reporter Lin Yiren) With the Further Reduction of Homework Burden and Off-campus Training Burden for Students in Compulsory Ed…	Positive	暂时无法生成对应内容	https://m.dcdapp.com/motor/m/feed/detail?group_id=7012793954689319435####7013316174339490594	1500	double reduction, sport	2021/09/29 19:28:40	On September 23rd, students from Ping'an Elementary School in Neiqiu County, Xingtai City, Hebei Province were engaged in football training. The person in charge of the institution stated that the increase in the value of physical education scores could lead to anxiety among some parents. Parents hope to improve their children's physical education level through physical training, especially to en…		105
Attention! Education Reform, This Subject Will Be Added to the Middle School Entrance Exam!	Neutral	暂时无法生成对应内容	http://mp.weixin.qq.com/s?__biz=MzI4MzE5NDA4OA==&mid=2247510568&idx=1&sn=39e56bd09ebc4f34211a791084173630	1500	double reduction, sport	2021/09/29 19:27:01	On September 3rd, the Ministry of Education held the fifth session of the Golden Autumn series of press conferences, which focused on the physical health work of schools. In line with the numerous policies recently issued by the Ministry of Education, it is not difficult to see that the physical education subject is facing important reforms! What impact will these recent policies have? The Direct…		10
Lianqing Service Station | The Youth League Committee Launches the 'Youth Support Double Reduction, Service for Comprehensive Development' Focused Service Day Activities	Positive	暂时无法生成对应内容	http://mp.weixin.qq.com/s?__biz=MjM5MTA2MzQ5NQ==&mid=2652792153&idx=1&sn=1d04c2ce968373f194369c789178aeb4	833	double reduction, sport	2021/09/29 19:23:31	In response to the call of the Provincial Committee, actively and conscientiously implementing the measures of the Double Reduction Policy to promote the comprehensive development and healthy growth of young people, recently, the Youth League Committee of Haian City organized the 'Youth Support Double Reduction, Service Comprehensive Development' concentrated service day. The Youth League Committ…		0
Is Interest Simply What Children Like to Learn? Not Judged by Parents or Teachers as Inferior or Superior! Many parents hold the truth that 'no matter how poor, education must not be neglected', and they pay more attention to the educational issues of students. However, what comes with it is the heavy pressure that students bear, experiencing the hardship of learning at a young age. To better all…	Neutral	暂时无法生成对应内容	https://m.dcdapp.com/motor/m/feed/detail?group_id=7012901184193282574####7013314718471471910	1500	double reduction, sport	2021/09/29 19:23:02	Many parents regard 'never poor education' as the truth, and treat students' educational issues more and more importantly. But what comes with it is the heavy pressure that students bear. At a young age, they experience the hardship of learning. In order to better alleviate the pressure and burden on students, the arrival of the Double Reduction Policy has also enabled students to achieve a sense…		0
Entering the Chess Training Market, Can Educational Training Institutions Play a Good Game?	Neutral	暂时无法生成对应内容	https://3g.k.sohu.com/t/n559018293	1500	double reduction, sport	2021/09/29 19:22:00	The man-machine battle has aroused curiosity and attention for Go among many people, followed by a endless stream of chess training projects. Numerous educational training institutions have flocked to the quality-oriented education track, and many subject-based training institutions have also been laying out chess training. According to Zhao Zhelun, CEO of the Nie Weiping Go Academy, more than 12…		18
Entering the Chess Training Market, Can Educational Training Institutions Play a Good Game?	Neutral	暂时无法生成对应内容	https://weibo.com/ttarticle/p/show?id=2309404686844318319430	1500	double reduction, sport	2021/09/29 19:17:06	https://wx2.sinaimg.cn/large/006kzGYEly4guxpn6yhkpj60rs0ij0u502.jpg, numerous educational training institutions have flocked to the quality-oriented education track, and many subject-based training institutions have also been laying out chess training. According to Zhao Zhelun, CEO of the Nie Weiping Go Academy, more than 120 K12 educational training institutions have issued transformation		0
2021 Smart Education Conference (Chongqing) Held in Liangjiang New Area	Neutral	暂时无法生成对应内容	https://www.360kuai.com/9ff82bee34938b001	1500	double reduction, sport	2021/09/29 19:17:02	On September 29, 2021, as part of the activities of the China International Smart Industry Expo, the 2021 Smart Education Conference with the theme of \		3
Entering the Chess Training Market, Can Educational Training Institutions Play a Good Game?	Positive	暂时无法生成对应内容	http://cj.sina.com.cn/articles/view/5800830400/159c1a5c0027016qxf	1500	double reduction, sport	2021/09/29 19:17:00	The man-versus-machine battles have sparked curiosity and interest in Go among many people. Following this, an array of chess training projects have emerged, with numerous educational training institutions flooding into the quality education track. Many subject-based training institutions are also arranging chess training. According to Zhao Zhelun, CEO of Nie Weiping Go Institute, after the intro…		18
Entering the Chess Training Market, Can Educational Training Institutions Play a Good Game?	Positive	暂时无法生成对应内容	http://cj.sina.com.cn/articles/5800830400/159c1a5c0027016qxf	1500	double reduction, sport	2021/09/29 19:17:00	The man-versus-machine battles have sparked curiosity and interest in Go among many people. Following this, an array of chess training projects have emerged, with numerous educational training institutions flooding into the quality education track. Many subject-based training institutions are also arranging chess training. According to Zhao Zhelun, CEO of Nie Weiping Go Institute, after the intro…		18
Entering the Chess Training Market, Can Educational Training Institutions Play a Good Game?	Neutral	暂时无法生成对应内容	https://k.sina.cn/article_5800830400_159c1a5c0027016qxf.html	1500	double reduction, sport	2021/09/29 19:17:00	The man-versus-machine battles have sparked curiosity and interest in Go among many people. Following this, an array of chess training projects have emerged, with numerous educational training institutions flooding into the quality education track. Many subject-based training institutions are also arranging chess training. According to Zhao Zhelun, CEO of Nie Weiping Go Institute, after the intro…		18
Entering the Chess Training Market, Can Educational Training Institutions Play a Good Game?	Neutral	暂时无法生成对应内容	http://www.gfsoso.org/jiaoyu/393483.html	1500	double reduction, sport	2021/09/29 19:15:00	Under the trend of the 'Double Reduction', the boom in quality education training has risen, with many players entering the chess training field. Numerous educational training institutions have flooded into the quality education track, and many subject-based training institutions are also arranging chess training. According to Zhao Zhelun, CEO of Nie Weiping Go Institute, after the introduction o…		18
Entering the Chess Training Market, Can Educational Training Institutions Play a Good Game?	Neutral	暂时无法生成对应内容	http://www.sohu.com/a/492855408_361784	1500	double reduction, sport	2021/09/29 19:15:00	The man-versus-machine battles have sparked curiosity and interest in Go among many people. Following this, an array of chess training projects have emerged, with numerous educational training institutions flooding into the quality education track. Many subject-based training institutions are also arranging chess training. According to Zhao Zhelun, CEO of Nie Weiping Go Institute, after the intro…		18
There is no double reduction in rural areas, and there is still a lot of homework. Before the confirmation of the double reduction policy, relevant departments and schools have been working hard to reduce the burden on students, but the results are not satisfactory, and parents are still anxious about their children's grades. Therefore, the State Council jointly issued the 'Double Reduction' Opin…	Neutral	暂时无法生成对应内容	https://m.dcdapp.com/motor/m/feed/detail?group_id=7013195517685416485####7013312620212257536	1500	double reduction, sport	2021/09/29 19:14:53	Before the confirmation of the Double Reduction policy, relevant departments and schools had been working hard to reduce the burden on students, but the results were not satisfactory. Parents were still anxious about their children's grades. Therefore, the State Council jointly issued the 'Double Reduction' Opinion, reducing the pressure of homework and after-school tutoring for students in compu…		16
There is no double reduction in rural areas, and there is still a lot of homework. Before the confirmation of the double reduction policy, relevant departments and schools have been working hard to reduce the burden on students, but the results are not satisfactory, and parents are still anxious about their children's grades. Therefore, the State Council jointly issued the 'Double Reduction' Opin…	Neutral	暂时无法生成对应内容	https://weitoutiao.zjurl.cn/ugc/share/wap/comment/7013312620212257536/#80f213eb75768747f31abb5ffe067a80	1500	double reduction, sport	2021/09/29 19:14:53	Before the confirmation of the Double Reduction policy, relevant departments and schools had been working hard to reduce the burden on students, but the results were not satisfactory. Parents were still anxious about their children's grades. Now, a month has passed since the new school year began, and the Double Reduction policy has been in place for a month. After students stopped attending afte…		16
Can educational training institutions make a good move in the chess training market?	Positive	暂时无法生成对应内容	https://xueqiu.com/4232416048/199164586	1500	double reduction, sport	2021/09/29 19:14:50	The man-machine battle has sparked curiosity and interest in Go among many people, followed by a plethora of chess training programs. Many educational training institutions have flocked to the quality education track, and some subject-based training institutions are also planning for chess training. According to Zhao Zhelun, CEO of Nie Weiping Go Academy, more than 120 K12 educational training in…		18
Can educational training institutions make a good move in the chess training market?	Neutral	暂时无法生成对应内容	http://www.jingmeiti.com/archives/52708	1500	double reduction, sport	2021/09/29 19:14:43	Abstract: Compared with some mainstream arts or sports training programs, the chess training market still needs to be developed and improved. Many educational training institutions have flocked to the quality education track, and some subject-based training institutions are also planning for chess training. According to Zhao Zhelun, CEO of Nie Weiping Go Academy, more than 120 K12 educational tra…		18
Can educational training institutions make a good move in the chess training market?	Neutral	暂时无法生成对应内容	http://www.yidianzixun.com/article/0Xq8cqUj	1500	double reduction, sport	2021/09/29 19:14:31	The man-machine battle has sparked curiosity and interest in Go among many people, followed by a plethora of chess training programs. Many educational training institutions have flocked to the quality education track, and some subject-based training institutions are also planning for chess training. According to Zhao Zhelun, CEO of Nie Weiping Go Academy, more than 120 K12 educational training in…		18
Can educational training institutions make a good move in the chess training market?	Neutral	暂时无法生成对应内容	https://baijiahao.baidu.com/s?id=1712234505318444735	1500	double reduction, sport	2021/09/29 19:14:00	The man-machine battle has sparked curiosity and interest in Go among many people, followed by a plethora of chess training programs. Many educational training institutions have flocked to the quality education track, and some subject-based training institutions are also planning for chess training. According to Zhao Zhelun, CEO of Nie Weiping Go Academy, more than 120 K12 educational training in…		18
In Guangdong, geography, history, and biology together account for only 100 points in the middle school entrance exam, while physical education accounts for 70 points. It is said that in the future it will be raised to the same level as languages, math, and English at 120 points. With the implementation of the 'Double Reduction' policy, which aims to further reduce the homework and extracurricula…	Positive	暂时无法生成对应内容	https://m.dcdapp.com/motor/m/feed/detail?group_id=7012793954689319435####7013312192443908904	1500	double reduction, sport	2021/09/29 19:13:14	On September 23rd, students at Pingan Elementary School in Neiqiu County, Xingtai City, Hebei Province were engaged in football training. The person in charge of the institution stated that the increase in the value of physical education scores might lead to anxiety among some parents. Parents hope to improve their children's physical education level, especially their exam-oriented physical educa…		105
After the implementation of the double reduction policy, three types of tutoring classes are unanimously praised by parents, with physical training classes making a strong entrance.	Neutral	暂时无法生成对应内容	http://html2.qktoutiao.com/detail/2021/09/29/1644184018.html	1500	double reduction, sport	2021/09/29 19:11:39	In today's society, education has become a top priority. The country needs education to strengthen itself, and students need education to seek a better future development. For parents, their children's grades seem to be everything. If their children's grades drop, parents become like birds startled by a bow. Therefore, in the face of such a situation, educational involution seems to have become a…		0
Is the 'midweek class' not feasible either? This place will implement a 'one-size-fits-all' approach in October.	Neutral	暂时无法生成对应内容	http://mp.weixin.qq.com/s?__biz=MzkyNzI1NjEyNw==&mid=2247497223&idx=1&sn=8e6522bfcaa586515b039065d3fff0dc	1500	double reduction, sport	2021/09/29 19:11:28	Recently, Liu Lin, President of the China Private Education Association, was interviewed by the Beijing News regarding the topic of 'the future survival path of educational enterprises.' He shared his views and suggestions on the impact of the Double Reduction document on the education and training industry and the transformation plans for institutions. Currently, the education and training indus…		9
Over 80% of high school students are nearsighted. How to prevent myopia in children and adolescents?	Neutral	暂时无法生成对应内容	http://m.tibet.cn/cn/edu/202109/t20210929_7071964.html	1500	double reduction, sport	2021/09/29 19:09:36	From different age groups, in 2020, the overall myopia rate for Chinese children and adolescents was 52.7%, with 14.3% for 6-year-olds, 35.6% for primary school students, 71.1% for junior high school students, and over 80% for high school students; from different levels of myopia, 10% of the myopic children have high myopia, and more than one-third have moderate myopia, meaning that the proportio…		117
Full of high energy! The 2.0 version of 'New Broadcasting, New Dissemination' is set to meet you in 2022.	Neutral	暂时无法生成对应内容	http://mp.weixin.qq.com/s?__biz=MjM5ODU1Mjc3NQ==&mid=2651130843&idx=3&sn=aed7c71066a305abe69d94f90220d166	1494	double reduction, sport	2021/09/29 19:08:54	On the afternoon of September 27th, the 2022 Shanghai Broadcasting Convergence Resource Promotion Conference and the 16th Shenguang Cup Award Ceremony were held with great fanfare. Relevant leaders from Shanghai Broadcasting Station, Shanghai Media Group Co., Ltd., and Oriental Broadcasting Center, along with guests from various circles, attended the event and witnessed Shanghai Broadcasting's pr…		26
Full of high energy! The 2.0 version of 'New Broadcasting, New Dissemination' is set to meet you in 2022.	Neutral	暂时无法生成对应内容	https://k.sina.cn/article_1899155404_v7132cfcc01900vcc1.html	1500	double reduction, sport	2021/09/29 19:08:54	On the afternoon of September 27th, the 2022 Shanghai Broadcasting Convergence Resource Promotion Conference and the 16th Shenguang Cup Award Ceremony were held with great fanfare. Relevant leaders from Shanghai Broadcasting Station, Shanghai Media Group Co., Ltd., and Oriental Broadcasting Center, along with guests from various circles, attended the event and witnessed Shanghai Broadcasting's pr…		26
Balanced development, with both increases and decreases. Covering journalist Zhu Xingzhi and intern He Liudian report that in the first new semester after the introduction of the 'Double Reduction' policy, have the students' burdens been reduced? Is it just 'doing subtraction', or is there both 'subtraction' and 'addition'? The 'Double Reduction' cannot be achieved overnight. For participants in …	Neutral	暂时无法生成对应内容	https://www.thecover.cn/news/8149823####7348335	1500	double reduction, sport	2021/09/29 19:08:42	On the afternoon of September 18th, students from a sixth-grade class in a primary school in Chengdu excitedly walked out of the school gates. Some parents and people in the education industry expressed that it's time to calm down and think about how to enhance children's comprehensive quality and abilities for the future. A junior high school student from the school said that last semester there…		1
Full of high energy! The 2.0 version of 'New Broadcasting, New Dissemination' is set to meet you in 2022.	Positive	暂时无法生成对应内容	http://cj.sina.com.cn/articles/view/1899155404/v7132cfcc01900vcc1	1500	double reduction, sport	2021/09/29 19:08:00	On the afternoon of September 27th, the 'Concentrated Strength' 2022 Shanghai Broadcasting Convergence Resource Promotion Conference and the 16th Shenguang Cup Awards Ceremony were grandly held. Leaders and guests from relevant departments of Shanghai Broadcasting Station, Shanghai Media Group Co., Ltd., and Oriental Broadcasting Center attended this conference together, witnessing Shanghai Broad…		26
Full of high energy! The 2.0 version of 'New Broadcasting, New Dissemination' is set to meet you in 2022.	Positive	暂时无法生成对应内容	http://cj.sina.com.cn/articles/1899155404/v7132cfcc01900vcc1	1500	double reduction, sport	2021/09/29 19:08:00	On the afternoon of September 27th, the 'Concentrated Strength' 2022 Shanghai Broadcasting Convergence Resource Promotion Conference and the 16th Shenguang Cup Awards Ceremony were grandly held. Leaders and guests from relevant departments of Shanghai Broadcasting Station, Shanghai Media Group Co., Ltd., and Oriental Broadcasting Center attended this conference together, witnessing Shanghai Broad…		26
@drivers with license plates starting with Zhejiang A, B, C... This tip is related to you! Hurry up and take a look!	Neutral	暂时无法生成对应内容	http://wap.cztv.com/news/1367852.html	1500	double reduction, sport	2021/09/29 19:06:07	Here it comes! The last small holiday of 2021 is approaching. Where are you planning to spend it? This National Day holiday, expressway tolls are waived. National Day holiday notice: The toll-free period is from 00:00 on October 1st to 24:00 on October 7th, a total of seven days. Vehicles with 7 or fewer seats are exempt from tolls. Wenzhou expressway restrictions notice: To ensure the safety and…		4
Balanced Development, with Increases and Decreases - Cover Story Journalist Zhu Xingzhi, Intern He Liu. After the first new semester following the 'Double Reduction' policy, have students' burdens been alleviated? Is it just about 'doing subtraction', or is there a mix of 'reductions' and 'additions'? The 'Double Reduction' cannot be achieved overnight, and for participants in the education indus…	Neutral	暂时无法生成对应内容	http://www.thecover.cn/news/8149823####7348335	1500	double reduction, sport	2021/09/29 19:03:44	On the afternoon of September 18th, students from a sixth-grade class in a primary school in Chengdu excitedly walked out of the school gates. Some parents and people in the education industry expressed that it's time to calm down and think about how to enhance children's comprehensive quality and abilities for the future. A junior high school student from the school said that last semester there…		1
Guancheng District Foreign Languages Mu Ge Primary School: 'New' Encounter, 'Heart' Communication	Neutral	暂时无法生成对应内容	https://post.mp.qq.com/kan/article/1750824181-1809505945.html?_wv=2147483777&sig=bed5cad92c27931043647b5f330187d9&article_id=1809505945&time=1632913330&_pflag=1&x5PreFetch=1&rowkey=5676154479804665&cc_media_type=10001	1500	double reduction, sport	2021/09/29 19:02:19	On the afternoon of September 27th, the Foreign Language Pastoral Song Primary School in Guancheng District held a parents' meeting for first-grade students. The meeting was divided into two stages. The first stage took place in the report hall of the Yinyue Campus, with principal Feng Liying giving a lecture on family and school education. The second stage took place in the classroom, where the …		8
Double Reduction': New Starting Point for China's Education Reform	Neutral	暂时无法生成对应内容	https://new.qq.com/omn/20210929/20210929A0DY3M00	1500	double reduction, sport	2021/09/29 19:01:19	On September 18th, the World Education Affiliated Fenhu Experimental Primary School in Wujiang District, Suzhou City, held a variety of physical activities during break time. Chris_guo believes that the recent 'Double Reduction' policy clearly signals a strong determination from the national level to take decisive measures and practical strategies, aiming to return education to its public welfare…		64
Double Reduction': New Starting Point for China's Education Reform	Neutral	暂时无法生成对应内容	http://mp.weixin.qq.com/s?__biz=MzI0MDQ5Mzg0Mw==&mid=2247567741&idx=2&sn=7b9a0b58ec3cb7d4d7b2f52d88b0957a	1500	double reduction, sport	2021/09/29 19:01:19	On September 18th, the World Education Affiliated Fenhu Experimental Primary School in Wujiang District, Suzhou City, held a variety of physical activities during break time. Chris_guo believes that the recent 'Double Reduction' policy clearly signals a strong determination from the national level to take decisive measures and practical strategies, aiming to return education to its public welfare…		64
Double Reduction': New Starting Point for China's Education Reform	Neutral	暂时无法生成对应内容	http://kuaibao.qq.com/s/20210929A0DY3M00	1500	double reduction, sport	2021/09/29 19:01:19	On September 18th, the World Education Affiliated Fenhu Experimental Primary School in Wujiang District, Suzhou City, held a variety of physical activities during break time. Chris_guo believes that the recent 'Double Reduction' policy clearly signals a strong determination from the national level to take decisive measures and practical strategies, aiming to return education to its public welfare…		64
How to Raise a Self-disciplined, Independent Child? 'Three Don'ts and Two Don'ts' (Previous Issue)	Neutral	暂时无法生成对应内容	http://mp.weixin.qq.com/s?__biz=MzA3MTE0MzU3Mg==&mid=2654545117&idx=5&sn=55ec3f0efa54774ce05c3c3dabad38cd	1500	double reduction, sport	2021/09/29 19:01:04	After the 'Double Reduction', if you want your child to excel, parents should follow the principle of 'three non-indulgences and two no-managements'. Psychologist Adam Alter once said that games, gossip, live streaming, and other entertainment products are like drugs that can easily lead to addiction and are hard to quit. Even adults struggle to control themselves from the temptation of their pho…		0
A Day in the Life of a Teacher After the 'Double Reduction'	Neutral	暂时无法生成对应内容	http://mp.weixin.qq.com/s?__biz=MzIyMjQwNDgzMw==&mid=2247566549&idx=2&sn=918e94b007d80f4b70a3c40cc048b1f1	1500	double reduction, sport	2021/09/29 19:01:00	This month, the beloved superstars have disappeared, this month, the big bosses who could influence the stock market with a sneeze have vanished, this month, the strictest 'Double Reduction' decree has been issued: comprehensively reducing the total amount and duration of homework, lightening the burden of excessive homework for students, greatly improving the quality of teaching and education, e…		17
Double Reduction': New Starting Point for China's Education Reform	Neutral	暂时无法生成对应内容	http://mp.weixin.qq.com/s?__biz=MzUyMDQ2NjQyNA==&mid=2247502370&idx=1&sn=4b79530dd688a61599666812e5113f9c	1500	double reduction, sport	2021/09/29 19:00:22	In July 2021, the General Office of the CPC Central Committee and the General Office of the State Council issued the 'Opinions on Further Reducing the Burden of Homework and Extracurricular Training in Compulsory Education', with the focus being the 'Double Reduction': firstly, reducing the amount of homework in school to lighten the burden on students; secondly, reducing the burden of extracurri…		64
Director Zou Lianke Visits New World School to Research 'Five Management' and 'Double Reduction' Work	Neutral	暂时无法生成对应内容	http://mp.weixin.qq.com/s?__biz=MjM5MzI2MTMyNg==&mid=2649902388&idx=1&sn=5316e8b0a981c3c94b61880991298b38	1253	double reduction, sport	2021/09/29 19:00:08	On the morning of September 28, 2021, Zou Lianke, the Party Secretary and Director of the Education Department of Guizhou Province, visited our school to inspect the implementation of the 'Five Management' and 'Double Reduction' policies. Accompanying the investigation were the deputy director of the Education Department of Guizhou Province, Liang Hengui, the deputy head of the Basic Education Di…		0
[truncated: 19,434 more rows]
