# Supplementary material for: Analyzing public opinion on China’s “Double Reduction” policy: A sentiment and content analysis of microblog discourse
Source: PLoS One. 2026 Mar 11;21(3):e0338541. doi: 10.1371/journal.pone.0338541 (PMC12978475; doi:10.1371/journal.pone.0338541)
Supplement: S1 File — (ZIP) [file pone.0338541.s001.zip › Data/data 3.xlsx]

## Sheet: Sheet1
Title	Tendency	Release Media	Web page	word count	key word	Media Category	release time	Summary	hot trend
High school and university courses are limited, yet some secretly offer extra lessons. Article by Education Consensus (Original, strictly prohibited plagiarism, infringement will be pursued). The implementation of the Double Reduction policy aims to genuinely reduce the burden on students, with strict restrictions on tutoring institutions. The policy stipulates that no extra lessons are allowed o…	Neutral	UC News	http://m.uczzd.cn/ucnews/news?aid=12607676368748336757####8189066832	1500	double reduction，sport	Comment	2021/09/03 15:46:29	The implementation of the Double Reduction policy aims to effectively reduce the burden on students. Major tutoring institutions have been strictly limited in offering after-school classes. Parents who registered for New Oriental tutoring courses revealed that the originally scheduled weekend classes have been moved to weekday evenings, with class durations shortened to two hours. The policy stip…	221
There are too many empty houses, the real estate bubble is severe, afraid of bursting. If it bursts, the economy will go back 20 years. Having more children can solve the problem of labor shortage in factories and also the issue of too many houses. Population is the most basic component of a country, and now our population has shown an aging trend, with the number of newborns decreasing year by y…	Neutral	Baidu Baijia	https://baijiahao.baidu.com/s?id=1709680162034241667#1117386616651372612	1500	double reduction，sport	Comment	2021/09/03 15:46:18	There are too many vacant houses, and the real estate bubble is severe. It's scary to think about what would happen if it bursts. If it does, the economy could regress 20 years. Having more children can solve the problem of labor shortages in factories, and it can also address the issue of too many houses, as nowadays, parents generally believe that only by getting into a good university can one …	119
Just back to school, the Ministry of Education has put forward a 'special' suggestion to primary and secondary schools. Parents: Hurry up and implement it.	Neutral	Car Emperor	https://m.dcdapp.com/motor/m/feed/detail?group_id=7003607470224441856	953	double reduction，sport	APP	2021/09/03 15:46:02	The Ministry of Education has proposed a 'special' suggestion to primary and secondary schools just as the new semester begins. Parents are hoping the schools will implement this. The education authorities have repeatedly emphasized the need to ensure students' physical exercise time and have included it in the assessment criteria for schools. As the 'Double Reduction' policy is put into practice…	22
Just back to school, the Ministry of Education has put forward a 'special' suggestion to primary and secondary schools. Parents: Hurry up and implement it.	Neutral	Toutiao	http://www.toutiao.com/item/7003607470224441856/	957	double reduction，sport	News	2021/09/03 15:46:02	The Ministry of Education has proposed a 'special' suggestion to primary and secondary schools just as the new semester begins. Parents are hoping the schools will implement this. The education authorities have repeatedly emphasized the need to ensure students' physical exercise time and have included it in the assessment criteria for schools. This semester is truly unusual, and parents, students…	22
Implement the 'Double Reduction' policy, strengthen the 'Five Management' system.	Neutral	WeChat	http://mp.weixin.qq.com/s?__biz=MzAwMzgzMDc1MQ==&mid=2650723624&idx=1&sn=7e4ce115c6769dd33582150355c3f6e7	1235	double reduction，sport	WeChat	2021/09/03 15:45:52	Click the blue link above to follow us. To implement the Ministry of Education's opinions on further reducing the homework burden and extracurricular training burden for students in compulsory education, strengthening the management of students' sleep, managing the use of mobile phones by students, managing the entry of extracurricular reading materials into schools, and strengthening the managem…	1
Online classes + 'Double Reduction' for the new semester, Nanjing, Yangzhou start school like this.	Neutral	WeChat	http://mp.weixin.qq.com/s?__biz=MzI0NzE5NTI3Mw==&mid=2649840844&idx=4&sn=92bf7159f5651adccfcee16853dff90a	1500	double reduction，sport	WeChat	2021/09/03 15:44:00	Due to the impact of the epidemic, the autumn semester for primary and secondary schools in Nanjing and Yangzhou, Jiangsu has been postponed. Online teaching and guidance began on September 1st. Xu Minghao's mother said that although it was an online flag-raising ceremony, the children still felt a strong sense of ceremony when they sang the national anthem and listened to the principal's address…	185
Ningxia Pengyang County: Strictly control the 'Five Passes' to promote high-quality development in basic education.	Positive	People's Daily Client	https://wap.peopleapp.com/article/6297457/6106968	737	double reduction，sport	APP	2021/09/03 15:44:00	As the golden autumn开学 season arrives, Pengyang County continues to deepen the education of party history, implements the central 'Double Reduction' work plan, leverages the main role of school education, strictly controls the implementation of the 'Double Reduction' policy, educational equity and justice, the guidance of life values, campus safety and civilization, and the quality of basic educa…	20
Normal. Briefing: The chairman of the National Steering Committee for Health Education in Primary and Secondary Schools: Physical fitness, from the perspective of primary and secondary school students, whether it's speed quality in 50-meter dash, flexibility, or endurance quality in 1000-meter dash (male) and 800-meter dash (female), there is improvement in middle school students. But for college…	Neutral	Toutiao	https://weitoutiao.zjurl.cn/ugc/share/wap/comment/7003609991009780518/#35f7ff6902df561d7f975728a67cd2cd	1500	double reduction，sport	Comment	2021/09/03 15:43:46	On September 3rd, the Ministry of Education held a press conference to introduce the findings of the 8th National Student Physical Fitness and Health Survey. A reporter from China National Radio's China Rural Voice asked about the physical fitness and health of rural students, a topic of concern to many. Wang Dengfeng: The 8th National Student Physical Fitness and Health Survey was launched in 20…	57
Normal. Briefing: The chairman of the National Steering Committee for Health Education in Primary and Secondary Schools: Physical fitness, from the perspective of primary and secondary school students, whether it's speed quality in 50-meter dash, flexibility, or endurance quality in 1000-meter dash (male) and 800-meter dash (female), there is improvement in middle school students. But for college…	Neutral	Car Emperor	https://m.dcdapp.com/motor/m/feed/detail?group_id=7003567119615033893####7003609991009780518	1500	double reduction，sport	Comment	2021/09/03 15:43:46	On September 3rd, the Ministry of Education held a press conference to introduce the findings of the 8th National Student Physical Fitness and Health Survey. A reporter from China National Radio's China Rural Voice asked about the physical fitness and health of rural students, a topic of concern to many. Wang Dengfeng: The 8th National Student Physical Fitness and Health Survey was launched in 20…	57
Some schools in Beijing are forcing after-school custody, which has caused controversy! Parental demand: After-school custody can be made elective! Going out for tutoring is a loss!	Neutral	WeChat	http://mp.weixin.qq.com/s?__biz=MzU2MjE2MzM2NA==&mid=2247489593&idx=1&sn=573294c0210d1a08253b7f032dce0505	1354	double reduction，sport	WeChat	2021/09/03 15:43:35	Especially some primary schools in Haidian have mandated after-school care, which has made some parents who are capable of picking up their children very unhappy. The main reasons are as follows: 1. Compulsory after-school care is actually quite awkward at 5:30 PM, working double-income parents still can't make it in time, those who can pick up their children can do so, those who can't don't have…	1
Whether moral literacy is directly proportional is unknown. Wang Dengfeng, Director of the Department of Sports, Health, and Art Education of the Ministry of Education: The eighth national student physical fitness and health survey was launched in 2019, and the survey results should have been released in June 2020. However, due to the impact of the epidemic, the progress of various tasks has been…	Neutral	UC News	http://m.uczzd.cn/ucnews/news?aid=15594619330989421002####8189710444	1500	double reduction，sport	Comment	2021/09/03 15:43:31	The physical fitness and health survey results for 2019 were released on September 3rd. A reporter from China National Radio's China Rural Voice asked about the physical fitness and health of rural students, a topic of concern to many. From what we currently know, the survey results basically align with the current state of students' physical fitness and health. I would like to inform you of thre…	24
Jingrui Education's Zhang Xi: Let children become the masters of learning.	Neutral	China Weishan Net	http://news.weishan.cc/xun/081869542.html	1500	double reduction，sport	News	2021/09/03 15:43:24	The 'Double Reduction' policy for education introduced at the end of July strictly prohibits 'capitalization operations' and 'organizing subject-related training during national statutory holidays, weekends, and summer and winter vacations.' The reshuffle of the education and training industry continues to intensify, with leading companies also struggling during the transition period, and small a…	5
Huo Ping, former deputy secretary-general of Foshan municipal government, illegally intervenes in engineering construction.	Negative	WeChat	http://mp.weixin.qq.com/s?__biz=MzA3MTA5ODUwNQ==&mid=2654696050&idx=1&sn=ca00b0b2180b535d8364729d4399e221	1427	double reduction，sport	WeChat	2021/09/03 15:42:43	On September 2nd, the Foshan Municipal Commission for Discipline Inspection and Supervision's official WeChat account 'Lianjie Foshan' announced four typical cases that harm the business environment, as follows: In order to fully implement the major decisions and deployments of the Party Central Committee, the Provincial Committee, and the Municipal Committee on optimizing the business environmen…	0
Going bankrupt after school starts? Expensive school opening list goes viral, parents: We're back to the pre-liberation era.	Neutral	Kuaibao	http://kuaibao.qq.com/s/20210903A07VHZ00	1500	double reduction，sport	News	2021/09/03 15:42:37	The school season has arrived, and the most important thing for students is what, some people also say that such consumption is unrealistic, nearly 2/3 are unnecessary expenses. Parents should view consumption rationally, many parents say they are not unaware of the low cost-effectiveness of this expense, but with the middle and high school entrance examination system in place, can the so-called …	241
Going bankrupt after school starts? Expensive school opening list goes viral, parents: We're back to the pre-liberation era.	Neutral	Tencent	https://new.qq.com/omn/20210903/20210903A07VHZ00	1500	double reduction，sport	News	2021/09/03 15:42:37	The school season has arrived, and the most important thing for students is what, some people also say that such consumption is unrealistic, nearly 2/3 are unnecessary expenses. Parents should view consumption rationally, many parents say they are not unaware of the low cost-effectiveness of this expense, but with the middle and high school entrance examination system in place, can the so-called …	241
No place to play ball. Briefing: The chairman of the National Steering Committee for Health Education in Primary and Secondary Schools: Physical fitness, from the perspective of primary and secondary school students, whether it's speed quality in 50-meter dash, flexibility, or endurance quality in 1000-meter dash (male) and 800-meter dash (female), there is improvement in middle school students. …	Neutral	Car Emperor	https://m.dcdapp.com/motor/m/feed/detail?group_id=7003567119615033893####7003609547055448835	1500	double reduction，sport	Comment	2021/09/03 15:42:03	September 3rd, the Ministry of Education held a press conference to introduce the relevant situation of the eighth national student physical fitness and health survey. A reporter from China National Radio's China Rural Voice asked about the physical fitness and health of rural students, which has always been a concern for everyone. Wang Dengfeng: The eighth national student physical fitness and h…	57
No court to play? A guide: The director of the National Primary and Secondary School Health Education Teaching Guidance Committee says that in terms of physical fitness, for primary and secondary school students, whether it's speed quality in the 50-meter dash, flexibility, or endurance quality in the 1000-meter run (for boys) and 800-meter run (for girls), there has been improvement among middle…	Neutral	Toutiao	https://weitoutiao.zjurl.cn/ugc/share/wap/comment/7003609547055448835/#d892935d1690dad6cb8497b5cb61f03d	1500	double reduction，sport	Comment	2021/09/03 15:42:03	September 3rd, the Ministry of Education held a press conference to introduce the relevant situation of the eighth national student physical fitness and health survey. A reporter from China National Radio's China Rural Voice asked about the physical fitness and health of rural students, which has always been a concern for everyone. Wang Dengfeng: The eighth national student physical fitness and h…	57
Quality-oriented education is necessary. 'No more after-school classes in math, Chinese, and English, so let's sign our child up for a basketball class.' As the summer just ended, during this 'double reduction' policy period, many parents enrolled their children in sports programs like basketball and martial arts. At the same time, some parents reported an increase in the prices of sports trainin…	Neutral	Car Emperor	https://m.dcdapp.com/motor/m/feed/detail?group_id=7003511267751264799####7003609418034299682	1500	double reduction，sport	Comment	2021/09/03 15:41:31	If you can't go to language and math extracurricular classes, then sign your child up for a basketball class. Industry insiders reveal that price increases for courses are characterized by regionality, concentrated in first-tier cities such as Beijing, Shanghai, and Guangzhou. A teacher from an institution that specializes in English football training says that in the beginning, 80% to 90% of the…	89
No time for dinner, junior high school dismisses at 6:30 PM, then dinner on the go to make it to the 7:00 PM tutoring class [捂嘴笑] Article | Education Consensus (Original, strictly prohibited from plagiarism, will pursue infringement). The implementation of the double reduction policy requires a real reduction of students' burdens, with strict restrictions on tutoring institutions. The policy stip…	Neutral	NetEase News	https://c.m.163.com/news/a/GIU1EF7M0536KRL5.html#601828075	1500	double reduction，sport	Comment	2021/09/03 15:41:23	No time for dinner, middle school lets out at 6:30 pm, then eating in the car to rush to the 7 pm tutoring class [捂嘴笑]. Parents who signed up for New Oriental tutoring classes revealed that after the new semester began, the originally scheduled weekend tutoring time was changed to evenings from Monday to Friday, and the class time was also shortened to two hours. The implementation of the Double …	0
Do the physical qualities of primary and secondary school students improve? From where are these messages coming? A guide: The director of the National Primary and Secondary School Health Education Teaching Guidance Committee says that in terms of physical fitness, for primary and secondary school students, whether it's speed quality in the 50-meter dash, flexibility, or endurance quality in the …	Neutral	Toutiao	https://weitoutiao.zjurl.cn/ugc/share/wap/comment/7003609360014689058/#1f38c15bc7499b72bc990f78d2c3c946	1500	double reduction，sport	Comment	2021/09/03 15:41:17	On September 3rd, the Ministry of Education held a press conference to introduce the findings of the 8th National Student Physical Fitness and Health Survey. A reporter from China National Radio's China Rural Voice asked about the physical fitness and health of rural students, a topic of continuous concern. Wang Dengfeng stated that the 8th National Student Physical Fitness and Health Survey was …	57
Do the physical qualities of primary and secondary school students improve? From where are these messages coming? A guide: The director of the National Primary and Secondary School Health Education Teaching Guidance Committee says that in terms of physical fitness, for primary and secondary school students, whether it's speed quality in the 50-meter dash, flexibility, or endurance quality in the …	Neutral	Car Emperor	https://m.dcdapp.com/motor/m/feed/detail?group_id=7003567119615033893####7003609360014689058	1500	double reduction，sport	Comment	2021/09/03 15:41:17	On September 3rd, the Ministry of Education held a press conference to introduce the findings of the 8th National Student Physical Fitness and Health Survey. A reporter from China National Radio's China Rural Voice asked about the physical fitness and health of rural students, a topic of continuous concern. Wang Dengfeng stated that the 8th National Student Physical Fitness and Health Survey was …	57
“Weekly Newsletter” The Times publishes world university rankings with Tsinghua and Peking University tied for first in Asia	Neutral	Tencent News	https://post.mp.qq.com/kan/article/1600045386-1772636710.html?_wv=2147483777&sig=1b996bbac2c1a493c9886eab7c9498c4&article_id=1772636710&time=1630654838&_pflag=1&x5PreFetch=1&rowkey=6526131d14239352&cc_media_type=10001	1500	double reduction，sport	News	2021/09/03 15:41:06	1. Affected by the sharp decrease in private kindergartens, the total number of private schools in the country has declined for the first time in 10 years. Recently, the Ministry of Education published the '2020 National Education Development Statistics Bulletin' on its official website. The claim that Shanghai's middle and high school entrance exams would reduce the score of English to 50 is a r…	5
Strategy Special Report: What does the recent high trading volume signify?	Neutral	Research Report	http://www.yanjiubaogao.com/16714720161688.html	1241	double reduction，sport	News	2021/09/03 15:41:00	The main driving force behind the recent high trading volume is emotional capital, stemming from the temporary decline in institutional excess returns after the shift in market capitalization style. The high trading volume in the market today is quite different from that around the Spring Festival: in the past 3 months, new funds have averaged 1800 per month. After the market shifted towards a sm…	14
Beware! Parents, don't fall into the homework reduction trap	Neutral	Personal Library	http://www.360doc.com/content/21/0903/15/6657566_993939482.shtml	1500	double reduction，sport	News	2021/09/03 15:39:20	On the day of school registration, parent Ms. Li found out after asking around other parents that many people have moved their children's weekend subject training classes to weekday evenings. Institute of Educational Economics and Management Director Xue Haiping stated that there are various reasons why parents are moving subject training to the weekdays. On one hand, due to pre-collection of tui…	73
The school has delayed the start of classes, and parents are late for dropping off their children and will be fined, how can this be?接送孩子 is also one of the biggest confusions in growing up, many parents feel headaches about picking up children, not because they are unwilling, but because of time conflicts. As the saying goes, 'Do you want bread or love!' Today's young parents all put their work …	Neutral	NetEase News	https://c.m.163.com/news/a/GITU16VB0552D82Q.html#601819394	1174	double reduction，sport	Comment	2021/09/03 15:38:56	The school has delayed the start time, and parents are going to be late and penalized for it.接送孩子 is also one of the biggest confusions in growing up. Many parents struggle with picking up their children, not out of unwillingness, but due to time conflicts. There's a saying that goes, 'Do you want bread or love?' Today's young parents prioritize their work, and trying to have both is difficult an…	267
Are students no longer having to make up classes? No child is going to say that? The population is the most basic component of a country, and now our population has shown an aging trend, with the number of newborns declining year by year. This phenomenon has attracted the high attention of the country. From the continuously delayed retirement age in our country, it can be seen that China's aging …	Positive	Baijiahao	https://baijiahao.baidu.com/s?id=1709680162034241667#1117386570111486115	1500	double reduction，sport	Comment	2021/09/03 15:38:33	Population is the most basic component of a country. Nowadays, our population has shown an aging trend, with the number of newborns declining year by year. This phenomenon has attracted high attention from the state. Now, parents generally believe that only by getting into a good university can one find a good job, so they focus on tutoring students and taking college entrance exams. The continuo…	119
Weekly Newsletter: The Times releases world university rankings, Tsinghua and Peking University tie for first in Asia	Neutral	Tencent	https://new.qq.com/omn/20210903/20210903A07SYM00	1500	double reduction，sport	News	2021/09/03 15:38:20	1. Affected by the sharp reduction of private kindergartens, the total amount of private schools nationwide has decreased for the first time in 10 years. Recently, the Ministry of Education published the '2020 National Statistical Bulletin on Education Development' on its official website. There has been a rumor that Shanghai's middle and high school entrance exams will reduce English scores to 5…	5
Weekly Newsletter: The Times releases world university rankings, Tsinghua and Peking University tie for first in Asia	Neutral	Kuaibao	http://kuaibao.qq.com/s/20210903A07SYM00	1500	double reduction，sport	News	2021/09/03 15:38:20	1. Affected by the sharp reduction of private kindergartens, the total amount of private schools nationwide has decreased for the first time in 10 years. Recently, the Ministry of Education published the '2020 National Statistical Bulletin on Education Development' on its official website. There has been a rumor that Shanghai's middle and high school entrance exams will reduce English scores to 5…	5
Playing games, eating takeout, and causing... Preface: Chairman of the National Health Education Teaching Steering Committee for Primary and Secondary Schools: Physical fitness, from the perspective of primary and secondary school students, whether it's speed quality in a 50-meter run, flexibility, or endurance quality in a 1000-meter run (for boys) and an 800-meter run (for girls), there has bee…	Neutral	Car Emperor	https://m.dcdapp.com/motor/m/feed/detail?group_id=7003567119615033893####7003608577994883851	1500	double reduction，sport	Comment	2021/09/03 15:38:16	On September 3rd, the Ministry of Education held a press conference to introduce the eighth national student physical fitness and health survey. A reporter from China National Radio's rural voice asked about the physical fitness and health of rural students, which has always been a concern for everyone. Wang Dengfeng: The eighth national student physical fitness and health survey was launched in …	57
Playing games, eating takeout, and causing... Preface: Chairman of the National Health Education Teaching Steering Committee for Primary and Secondary Schools: Physical fitness, from the perspective of primary and secondary school students, whether it's speed quality in a 50-meter run, flexibility, or endurance quality in a 1000-meter run (for boys) and an 800-meter run (for girls), there has bee…	Neutral	Toutiao	https://weitoutiao.zjurl.cn/ugc/share/wap/comment/7003608577994883851/#96db2d02c98ddeedd100845716afe563	1500	double reduction，sport	Comment	2021/09/03 15:38:16	On September 3rd, the Ministry of Education held a press conference to introduce the eighth national student physical fitness and health survey. A reporter from China National Radio's rural voice asked about the physical fitness and health of rural students, which has always been a concern for everyone. Wang Dengfeng: The eighth national student physical fitness and health survey was launched in …	57
Weekly Newsletter: The Times releases world university rankings, Tsinghua and Peking University tie for first in Asia	Neutral	Yidianzixun	http://www.yidianzixun.com/article/0XDjmd2p	1500	double reduction，sport	News	2021/09/03 15:38:04	1. Affected by the sharp reduction of private kindergartens, the total amount of private schools nationwide has decreased for the first time in 10 years. Recently, the Ministry of Education published the '2020 National Statistical Bulletin on Education Development' on its official website. There has been a rumor that Shanghai's middle and high school entrance exams will reduce English scores to 5…	5
Wang Fang: Doing the 'Family' 'Subtraction' under the 'Double Reduction' policy	Neutral	China Legal System	http://www.cermn.com/art409627.aspx	877	double reduction，sport	News	2021/09/03 15:38:02	On July 24th, the General Office of the CPC Central Committee and the General Office of the State Council issued the 'Opinions on Further Reducing the Homework Burden and After-School Training Burden in Compulsory Education'. The famous Soviet education practitioner and theorist Anton Makarenko once said, 'Without the high educational literacy of the entire society, and especially the family, no …	0
Often said, but not seen executed接送孩子 is also one of the biggest confusions in growing up. Many parents find it a headache to pick up and drop off their children, not because they are unwilling, but because of time conflicts. There is a saying that goes well, 'Do you want bread or love?' The young parents nowadays all put their work focus on their jobs, wanting to have both fish and bear's paw is…	Neutral	NetEase News	https://c.m.163.com/news/a/GITU16VB0552D82Q.html#601821232	1155	double reduction，sport	Comment	2021/09/03 15:38:00	Picking up and dropping off children is one of the biggest confusions in the growth of a child's life. Many parents, I believe, find this a headache, not because they are unwilling, but because of time conflicts. As the saying goes, 'Do you want bread or love?' Today's young parents have put their work focus on their jobs. It's very difficult, and also hard to sustain, to have both the fish and t…	267
Here, the first class is preceded by morning reading, and before morning reading is self-study. You heard that right, it's still elementary school.接送孩子 is also one of the biggest confusions in growing up. Many parents find it a headache to pick up and drop off their children, not because they are unwilling, but because of time conflicts. There is a saying that goes well, 'Do you want bread or lov…	Neutral	NetEase News	https://c.m.163.com/news/a/GITU16VB0552D82Q.html#601824228	1176	double reduction，sport	Comment	2021/09/03 15:37:53	Picking up and dropping off children is one of the biggest confusions in the growth of a child's life. Many parents, I believe, find this a headache, not because they are unwilling, but because of time conflicts. As the saying goes, 'Do you want bread or love?' Today's young parents have put their work focus on their jobs. It's very difficult, and also hard to sustain, to have both the fish and t…	267
Weekly Newsletter: The Times releases world university rankings, Tsinghua and Peking University tie for first in Asia	Neutral	Toutiao	http://www.toutiao.com/item/7003605078510780960/	1500	double reduction，sport	News	2021/09/03 15:37:26	1. Affected by the sharp decline in private kindergartens, the total number of private schools nationwide has decreased for the first time in 10 years. Recently, someone posted an article claiming to reveal insider information about the latest developments in Shanghai's 'Double Reduction' policy: There will be seismic reforms in the middle and high school entrance exams, with English scores dropp…	5
Weekly Newsletter: The Times releases world university rankings, Tsinghua and Peking University tie for first in Asia	Neutral	Car Emperor	https://m.dcdapp.com/motor/m/feed/detail?group_id=7003605078510780960	1500	double reduction，sport	APP	2021/09/03 15:37:26	1. Affected by the sharp decline in private kindergartens, the total number of private schools nationwide has decreased for the first time in 10 years. Recently, the Ministry of Education published the '2020 Statistical Bulletin on National Education Development' on its official website. The claim that Shanghai's middle and high school entrance exams will reduce English scores to 50 points is a r…	5
Different teachers have different methods, and perhaps outside teachers are more suitable for your child? After the 'Double Reduction' policy was announced, after-school extension services came one after another, greatly reducing the homework and extracurricular training burdens for primary and secondary school students. The first semester after the 'Double Reduction' has already started, the new…	Neutral	Baijiahao	https://baijiahao.baidu.com/s?id=1709757417296866028#1117386562902362211	1500	double reduction，sport	Comment	2021/09/03 15:37:21	Different teachers, different methods, and maybe external teachers are more suitable for your child. But no matter what, the trend has been set, the situation has been decided. In the future, to continue running your own tutoring classes, you must meet the aforementioned prerequisites and be compliant and legal. After the 'Double Reduction' policy was announced, after-school extended services fol…	841
School grades are not important Preface: Chairman of the National Health Education Teaching Steering Committee for Primary and Secondary Schools: Physical fitness, from the perspective of primary and secondary school students, whether it's speed quality in a 50-meter run, flexibility, or endurance quality in a 1000-meter run (for boys) and an 800-meter run (for girls), there has been an improveme…	Neutral	Car Emperor	https://m.dcdapp.com/motor/m/feed/detail?group_id=7003567119615033893####7003608309778023207	1500	double reduction，sport	Comment	2021/09/03 15:37:15	On September 3rd, the Ministry of Education held a press conference to introduce the findings of the 8th National Student Physical Fitness and Health Survey. A reporter from China National Radio's China Rural Voice asked about the physical fitness and health of rural students, a topic of concern to many. Wang Dengfeng: The 8th National Student Physical Fitness and Health Survey was initiated in 2…	57
Grades don't matter for school: Guide: Chairman of the National Primary and Secondary School Health Education Teaching Guidance Committee: From the perspective of primary and secondary school students, whether it's speed quality in a 50-meter run, flexibility, or endurance quality in a 1000-meter run (for boys) and 800-meter run (for girls), there has been an improvement among middle school stude…	Neutral	Toutiao	https://weitoutiao.zjurl.cn/ugc/share/wap/comment/7003608309778023207/#35811d6d48681314246263897f7dbee4	1500	double reduction，sport	Comment	2021/09/03 15:37:15	On September 3rd, the Ministry of Education held a press conference to introduce the findings of the 8th National Student Physical Fitness and Health Survey. A reporter from China National Radio's China Rural Voice asked about the physical fitness and health of rural students, a topic of concern to many. Wang Dengfeng: The 8th National Student Physical Fitness and Health Survey was initiated in 2…	57
Nanjing: After-school service time, fees, etc...	Neutral	WeChat	http://mp.weixin.qq.com/s?__biz=MzAxMDg5OTY4Mg==&mid=2247500288&idx=2&sn=f95a82ecca23e44e10658a6373430b5f	1500	double reduction，sport	WeChat	2021/09/03 15:36:48	As we're about to enter September, how's your 2021 goal progress coming along? The past is gone and can't be recovered. If you want to catch up before the start of the new school term, it's not too late. Your assistant has prepared a wealth of materials for you, including strategies for studying abroad in the United States, the UK, Canada, Australia, New Zealand, Europe, and Asia. Dreams are not …	0
Postponing school dismissal is probably intended to block after-school training classes, but these classes still require students to attend until 8 or 9 in the evening, which is unacceptable! After the 'Double Reduction' policy was announced, after-school extended services followed, greatly alleviating the homework and extracurricular training burdens for primary and secondary school students. Th…	Neutral	Baijiahao	https://baijiahao.baidu.com/s?id=1709757417296866028#1117386558015090013	1500	double reduction，sport	Comment	2021/09/03 15:36:32	Postponing the end of school hours seems to be aimed at shutting down after-school tutoring and cram schools, but these cram schools still require students to stay until eight or nine in the evening, which is not appropriate! Regardless, the trend has been set and the decision has been made. For those who want to continue running their own after-school tutoring classes in the future, they must me…	0
To simply think about the middle and high school entrance exams, it's hard to understand or clarify. The root cause is not in education; the ultimate goal is employment and life, that's the source. On the day of registration, parent Ms. Li asked around and found that many parents had moved their children's weekend subject training classes to weekday evenings. Out of concern that her child's workl…	Neutral	Baijiahao	https://baijiahao.baidu.com/s?id=1709840060831041388#1117386556217115412	1500	double reduction，sport	Comment	2021/09/03 15:36:14	Simply put, for the middle and high school entrance exams, it's hard to understand and figure out. The root cause is not in education; the ultimate goal is employment and life. That's where the real issue lies. The director of the Institute of Educational Economics and Management, Xue Haiping, said it's like we're all in a theater. Now, we're asking the people in the front row to sit down, but th…	83
Is the root of parental anxiety grades? No! It's the quality of future life! As long as there is a college entrance exam, as long as admission to prestigious universities like Tsinghua and Peking is not by lottery, parents will continue to be anxious! Although the time of anxiety has shortened, the degree has increased - who would want to study blindly until junior high and then go to a vocationa…	Neutral	Baijiahao	https://baijiahao.baidu.com/s?id=1709840060831041388#1117386555789335211	1500	double reduction，sport	Comment	2021/09/03 15:36:10	No! It's the quality of life in the future! As long as there is still a college entrance exam, as long as admission to prestigious universities like Tsinghua and Peking is not by lottery, parents will always be anxious! The duration of anxiety may have shortened, but the intensity has actually increased—who wants to study blindly until junior high and then end up in a vocational school after an e…	0
Just as school started, the Ministry of Education proposed a 'special' suggestion to primary and secondary schools, parents:盼快点落实 (We hope it will be implemented soon)	Neutral	UC News	http://m.uczzd.cn/ucnews/news?aid=7772211821597390237	922	double reduction，sport	APP	2021/09/03 15:36:00	This semester has been quite unusual; parents, students, and teachers must all feel it. The education authorities have repeatedly emphasized the need to ensure students' physical exercise time and have included it as an assessment item for schools. With the implementation of the double-reduction policy, the school lives of primary and secondary school students have begun to change. First, school …	22
Just as school started, the Ministry of Education proposed a 'special' suggestion to primary and secondary schools, parents:盼快点落实 (We hope it will be implemented soon)	Neutral	UC	http://a.mp.uc.cn/article.html?uc_param_str=frdnsnpfvecpntnwprdssskt&wm_cid=441687391181225984	952	double reduction，sport	News	2021/09/03 15:36:00	Just as school started, the Ministry of Education proposed a 'special' suggestion to primary and secondary schools. Parents: hoping the school will implement it. This semester has been quite unusual; parents, students, and teachers must all feel it. The education authorities have repeatedly emphasized the need to ensure students' physical exercise time and have included it as an assessment item f…	22
Which children's instrument is easier to start with?	Neutral	UC News	http://m.uczzd.cn/ucnews/news?aid=7413179455763671966	1192	double reduction，sport	APP	2021/09/03 15:35:59	Under the double-reduction policy, the most 'cost-effective' education. Which children's musical instrument is easier to start with? Minister Wang Dengfeng of the Ministry of Education says that the美育中考 (Aesthetic Education in the Middle School Entrance Examination) has been piloted in four provinces across the country, with scores ranging from 10 to 40 points. By 2022, the goal is to cover the e…	4
Which children's instrument is easier to start with?	Neutral	Lanzhou News Network	http://www.lzbs.com.cn/cjnews/2021-09/03/content_4838039.htm	1192	double reduction，sport	News	2021/09/03 15:35:59	Under the double-reduction policy, the most 'cost-effective' education. Which children's musical instrument is easier to start with? Minister Wang Dengfeng of the Ministry of Education says that the美育中考 (Aesthetic Education in the Middle School Entrance Examination) has been piloted in four provinces across the country, with scores ranging from 10 to 40 points. By 2022, the goal is to cover the e…	4
You have to be able to handle it first. Try playing some math olympiad problems, if you can't handle it. Article | Educational Consensus (Original, strictly prohibited from plagiarism, will definitely pursue legal action for infringement) The implementation of the Double Reduction policy requires a substantial reduction in students' burdens, with major tutoring institutions being strictly limited…	Neutral	UC News	http://m.uczzd.cn/ucnews/news?aid=12607676368748336757####8188997443	1500	double reduction，sport	Comment	2021/09/03 15:35:50	The implementation of the double-reduction policy requires a real reduction of students' burdens. Major tutoring institutions have been strictly limited in offering extra classes. Parents who signed up for New Oriental tutoring classes revealed that the originally scheduled weekend classes have been moved to weekdays evenings, and the class duration has been shortened to two hours. The policy sti…	240
Solving the 'three-thirty' problem, teachers' 'flexible working hours'... The new semester brings new changes in various places	Neutral	Toutiao	http://www.toutiao.com/item/7003607770541130253/	1466	double reduction，sport	News	2021/09/03 15:35:05	At present, most primary and secondary schools and kindergartens across the country have already started school. The 'Notice' encourages the implementation of a no-homework day once a week and at least 1.5 hours of campus sports activities every day. This autumn semester is also the first semester for primary and secondary schools to fully implement the 'double-reduction' related deployment requi…	16
Solving the 'three-thirty' problem, teachers' 'flexible working hours'... The new semester brings new changes in various places	Neutral	Car Emperor	https://m.dcdapp.com/motor/m/feed/detail?group_id=7003607770541130253	1423	double reduction，sport	APP	2021/09/03 15:35:05	At present, the vast majority of primary and secondary schools and kindergartens across the country have resumed classes. The Ministry of Education's Department of Basic Education has stated that they will care for and cherish teachers, and can arrange for teachers to work flexibly, providing corresponding subsidies for those participating in after-school services. The notice encourages the imple…	16
Double Reduction policy highlights the importance of family education	Neutral	Jiangxi Life Net	http://www.online.jx.cn/jiajiao/2021/0903/276204.html	1500	double reduction，sport	News	2021/09/03 15:35:00	After the implementation of the 'Double Reduction' policy, the Ministry of Education has emphasized the importance of family education. At the same time, relevant departments are also advancing the formulation of the family education law. Students' stress has increased mostly because of their parents. Good family education will not harm children's physical and mental health. Family education has …	0
No tutoring allowed after 7:30 PM on weekends! Article | Educational Consensus (Original, plagiarism strictly prohibited, infringement will be prosecuted) The implementation of the Double Reduction policy requires a real effort to reduce students' burdens, and tutoring institutions have been strictly restricted from offering extra lessons. The policy stipulates that no extra lessons are allowed o…	Neutral	UC News	http://m.uczzd.cn/ucnews/news?aid=12607676368748336757####8189601961	1500	double reduction，sport	Comment	2021/09/03 15:34:09	The implementation of the 'Double Reduction' policy requires a real reduction of students' burdens. Major tutoring institutions are strictly limited in offering extra classes. Parents who signed up for New Oriental tutoring classes revealed that the originally scheduled weekend classes have been changed to evenings from Monday to Friday after the new semester began, and the class time has been sh…	240
Even wanting to learn is wrong. Merely because your grades stand out. Article | Educational Consensus (Original, plagiarism strictly prohibited, infringement will be prosecuted) The implementation of the Double Reduction policy requires a real effort to reduce students' burdens, and tutoring institutions have been strictly restricted from offering extra lessons. The policy stipulates that no extr…	Neutral	UC News	http://m.uczzd.cn/ucnews/news?aid=12607676368748336757####8189205701	1500	double reduction，sport	Comment	2021/09/03 15:33:25	The implementation of the 'Double Reduction' policy requires a real reduction of students' burdens. Major tutoring institutions are strictly limited in offering extra classes. Parents who signed up for New Oriental tutoring classes revealed that the originally scheduled weekend classes have been changed to evenings from Monday to Friday after the new semester began, and the class time has been sh…	240
Strategic Special Report: What does the recent high trading volume signify? _ East Money	Neutral	East Money	http://finance.eastmoney.com/a/202109032080488134.html	1175	double reduction，sport	News	2021/09/03 15:33:05	Recent high trading volumes have mainly been driven by emotional capital, originating from a temporary decline in institutional excess returns after a shift in market value styles. The high trading volumes of the current market are quite different from those around the Spring Festival: over the past three months, new issues have averaged 180 billion, much lower than the 300 billion at that time; …	14
Alright, if you don't pay, that's it. Article | Educational Consensus (Original, plagiarism strictly prohibited, infringement will be prosecuted) The implementation of the Double Reduction policy requires a real effort to reduce students' burdens, and tutoring institutions have been strictly restricted from offering extra lessons. The policy stipulates that no extra lessons are allowed on weekend…	Neutral	UC News	http://m.uczzd.cn/ucnews/news?aid=12607676368748336757####8188977922	1500	double reduction，sport	Comment	2021/09/03 15:32:42	The implementation of the 'Double Reduction' policy requires a real reduction of students' burdens. Major tutoring institutions are strictly limited in offering extra classes. Parents who signed up for New Oriental tutoring classes revealed that the originally scheduled weekend classes have been changed to evenings from Monday to Friday after the new semester began, and the class time has been sh…	21
Before the Double Reduction policy, New Oriental was famous for its expensive tutoring fees and暗箱操作with schools. They specifically set up classes for top students, causing severe injustice. Firmly oppose New Oriental Article | Educational Consensus (Original, plagiarism strictly prohibited, infringement will be prosecuted) The implementation of the Double Reduction policy requires a real effort t…	Neutral	UC News	http://m.uczzd.cn/ucnews/news?aid=12607676368748336757####8189462908	1500	double reduction，sport	Comment	2021/09/03 15:32:28	Before the 'Double Reduction' policy, New Oriental was notorious for its expensive tutoring fees, and there was a secret connection with schools. Parents who signed up for New Oriental's tutoring courses revealed that after the new semester started, the originally scheduled weekend tutoring time was changed to evenings from Monday to Friday, and the class time was shortened to two hours. Special …	0
Impossible!接送孩子is also one of the biggest confusions in growing up, many parents must feel headachy about picking up children, not unwillingly, but time conflicts. As the saying goes, 'Do you want bread or love?' Nowadays, young parents have put their work focus on work, wanting both fish and bear's paw is very difficult, and it's hard to sustain. At the primary school stage...	Neutral	NetEase News	https://c.m.163.com/news/a/GITU16VB0552D82Q.html#601819234	1148	double reduction，sport	Comment	2021/09/03 15:32:02	Picking up and dropping off children is one of the biggest confusions in the journey of growth. Many parents surely find picking up their children a headache, not out of unwillingness, but due to time conflicts. As the saying goes, 'Do you want bread or love?' Today's young parents have put their work focus on their jobs. It's difficult and hard to sustain to have both the bread and the love. Chi…	4
Beware! Parents should not fall into the misunderstanding of reducing burdens	Neutral	Jiangxi News	http://m.jxxw.com.cn/v4/index.php?c=Web_News&m=news_detail&contentid=124196358	1500	double reduction，sport	APP	2021/09/03 15:31:51	On the day of school registration, parent Ms. Li asked around other parents and found that many had moved their children's original weekend subject training classes to weekday evenings. The director of the Institute of Educational Economics and Management, Xue Haiping, said that this is like being in a theater together. Now we are asking the people in the front row to sit down, but the theater is…	73
Double Reduction has made parents and students happy. But the teachers are bending over. Starting school at 7 a.m., not leaving until all students are gone in the evening, working more than ten hours a day. 21st Century Economic Report correspondent Chen Jie, intern Zhang Huilan, reports from Guangzhou, Zhangzhou	Positive	Toutiao	https://weitoutiao.zjurl.cn/ugc/share/wap/comment/7003606923614552843/#cbf24f05da2c8f9138f243660ceed7bf	1500	double reduction，sport	Comment	2021/09/03 15:31:51	Arrive at school at 7 a.m., and you can't leave until the students have all left in the evening, working more than ten hours a day. (Name) told the 21st Century Economic Report journalist that I strongly support the 'Double Reduction' policy. If elementary school students listen carefully and understand how to review and preview, that's enough for them. The grade Chinese teacher Chen Lu (Name) to…	84
Double Reduction has made parents and students happy. But the teachers are bending over. Starting school at 7 a.m., not leaving until all students are gone in the evening, working more than ten hours a day. 21st Century Economic Report correspondent Chen Jie, intern Zhang Huilan, reports from Guangzhou, Zhangzhou	Positive	Car Emperor	https://m.dcdapp.com/motor/m/feed/detail?group_id=7003585811224461855####7003606923614552843	1500	double reduction，sport	Comment	2021/09/03 15:31:51	Arrive at school at 7 a.m., and you can't leave until the students have all left in the evening, working more than ten hours a day. (Name) told the 21st Century Economic Report journalist that I strongly support the 'Double Reduction' policy. If elementary school students listen carefully and understand how to review and preview, that's enough for them. The grade Chinese teacher Chen Lu (Name) to…	84
Yes, front row center, spacious and bright, with railings, no one will block, and it's also spacious enough to avoid crowds. On the day of registration for the new school term, parent Ms. Li asked around the parents and found that many had changed their children's weekend subject training classes to weekday evenings. Concerned that the child's academic workload was too heavy, Ms. Li was still hes…	Neutral	Baijiahao	https://baijiahao.baidu.com/s?id=1709840060831041388#1117386528958010217	1500	double reduction，sport	Comment	2021/09/03 15:31:41	Yes, front and center, spacious and bright, with a railing so no one will be blocked, even more spacious than the large包席has been removed. The director of the Institute of Educational Economics and Management, Xue Haiping, said that this is like being in a theater together. Now we are asking the people in the front row to sit down, but the theater is large, and parents don't know how the situatio…	83
Some parents choose to lighten the load on weekends and increase it on weekdays - Beware! Parents should not fall into the misunderstanding of reducing burdens	Neutral	NetEase Account	https://c.m.163.com/news/a/GIVTFR0B0514TTRD.html	1500	double reduction，sport	APP	2021/09/03 15:31:21	On the day of school registration, Parent Ms. Li asked around the parents and found that many had changed their children's academic training classes from weekends to weekday evenings. Xue Haiping, director of the Institute of Educational Economics and Management, said it's like we're all in a theater. Now, the front-row people are asked to sit down, but the theater is huge, and parents don't know…	73
Double reduction reduced to nothingness. Article | Educational Consensus (original, strictly prohibited from plagiarism, infringement will be pursued) The implementation of the double reduction policy requires a tangible reduction of students' burdens, and major tutoring institutions have been strictly limited in offering extra classes. The policy stipulates that no classes are allowed for studen…	Neutral	UC News	http://m.uczzd.cn/ucnews/news?aid=12607676368748336757####8189185733	1500	double reduction，sport	Comment	2021/09/03 15:31:01	The implementation of the Double Reduction policy requires a real effort to reduce the burden on students. Major tutoring institutions have been strictly limited in offering extra classes. Parents who signed up for New Oriental tutoring courses revealed that after the new semester started, the originally scheduled weekend classes were changed to evenings from Monday to Friday, and the class time …	221
Extra classes are voluntary. Article | Educational Consensus (original, strictly prohibited from plagiarism, infringement will be pursued) The implementation of the double reduction policy requires a tangible reduction of students' burdens, and major tutoring institutions have been strictly limited in offering extra classes. The policy stipulates that no classes are allowed for students on weeken…	Neutral	UC News	http://m.uczzd.cn/ucnews/news?aid=12607676368748336757####8189384173	1500	double reduction，sport	Comment	2021/09/03 15:30:10	The implementation of the Double Reduction policy requires a real effort to reduce the burden on students. Major tutoring institutions have been strictly limited in offering extra classes. Parents who signed up for New Oriental tutoring courses revealed that after the new semester started, the originally scheduled weekend classes were changed to evenings from Monday to Friday, and the class time …	221
Excellence Education Group (03978.HK): The time is ripe for transformation, with diverse businesses all contributing	Neutral	Business World	http://www.thebiz.cn/v-1-906098.aspx	1500	double reduction，sport	News	2021/09/03 15:29:48	On August 31st, the Hong Kong-listed company, Excellence Education Group, released its 2021 first-half financial report. The management of Excellence Education Group has stated that in the future, the group will continue to actively respond to national policies and plans to initially complete the transformation within about one year, striving to fully recover to the current revenue level within t…	98
Excellence Education Group (03978.HK): The time is ripe for transformation, with diverse businesses all contributing	Neutral	Henan Net	http://www.thenan.cn/v-1-849709.aspx	1500	double reduction，sport	News	2021/09/03 15:29:48	On August 31st, the Hong Kong-listed company, Excellence Education Group, released its 2021 first-half financial report. The management of Excellence Education Group has stated that in the future, the group will continue to actively respond to national policies and plans to initially complete the transformation within about one year, striving to fully recover to the current revenue level within t…	98
Excellence Education Group (03978.HK): The time is ripe for transformation, with diverse businesses all contributing	Neutral	Insight Technology	http://insightsfy.com/v1/186244.aspx	1500	double reduction，sport	News	2021/09/03 15:29:48	On August 31st, the Hong Kong-listed company, Excellence Education Group, released its 2021 first-half financial report. The management of Excellence Education Group has stated that in the future, the group will continue to actively respond to national policies and plans to initially complete the transformation within about one year, striving to fully recover to the current revenue level within t…	98
Excellence Education Group (03978.HK): The time is ripe for transformation, with diverse businesses all contributing	Neutral	Asia Online	http://www.iasianews.com/v-1-873142.aspx	1500	double reduction，sport	News	2021/09/03 15:29:48	On August 31st, the Hong Kong-listed Top Education Group released its 2021 first-half financial report. The management of Top Education Group had stated that the group would continue to actively respond to national policies and plans to preliminarily complete the transformation within about a year. They aim to fully restore the current revenue level within three years. Top Education Group's presi…	98
Excellence Education Group (03978.HK): The time is ripe for transformation, with diverse businesses all contributing	Neutral	IFUN Fun Technology	http://www.ifuntech.cn/v-1-653961.aspx	1500	double reduction，sport	News	2021/09/03 15:29:48	On August 31st, the Hong Kong-listed Top Education Group released its 2021 first-half financial report. The management of Top Education Group had stated that the group would continue to actively respond to national policies and plans to preliminarily complete the transformation within about a year. They aim to fully restore the current revenue level within three years. Top Education Group's presi…	98
Excellence Education Group (03978.HK): The time is ripe for transformation, with diverse businesses all contributing	Neutral	Spicy Chongqing	http://www.chungkinghot.com/v1/672341.aspx	1500	double reduction，sport	News	2021/09/03 15:29:48	On August 31st, the Hong Kong-listed Top Education Group released its 2021 first-half financial report. The management of Top Education Group had stated that the group would continue to actively respond to national policies and plans to preliminarily complete the transformation within about a year. They aim to fully restore the current revenue level within three years. Top Education Group's presi…	98
Excellence Education Group (03978.HK): The time is ripe for transformation, with diverse businesses all contributing	Positive	China Finance Net	http://www.chinaf.top/v-1-832254.aspx	1500	double reduction，sport	News	2021/09/03 15:29:48	On August 31st, the Hong Kong-listed Top Education Group released its 2021 first-half financial report. The management of Top Education Group had stated that the group would continue to actively respond to national policies and plans to preliminarily complete the transformation within about a year. They aim to fully restore the current revenue level within three years. Top Education Group's presi…	98
Excellence Education Group (03978.HK): The time is ripe for transformation, with diverse businesses all contributing	Neutral	Upward Beijing	http://www.upbeijing.cn/v-1-858637.aspx	1500	double reduction，sport	News	2021/09/03 15:29:48	On August 31st, the Hong Kong-listed Top Education Group released its 2021 first-half financial report. The management of Top Education Group had stated that the group would continue to actively respond to national policies and plans to preliminarily complete the transformation within about a year. They aim to fully restore the current revenue level within three years. Top Education Group's presi…	98
Excellence Education Group (03978.HK): The time is ripe for transformation, with diverse businesses all contributing	Neutral	Window of Guangdong	http://www.theguangdong.com/v-1-1037995.aspx	1500	double reduction，sport	News	2021/09/03 15:29:48	On August 31st, the Hong Kong-listed Top Education Group released its 2021 first-half financial report. The management of Top Education Group had stated that the group would continue to actively respond to national policies and plans to preliminarily complete the transformation within about a year. They aim to fully restore the current revenue level within three years. Top Education Group's presi…	98
Excellence Education Group (03978.HK): The time is ripe for transformation, with diverse businesses all contributing	Neutral	Pioneersci	http://www.pioneersci.com/v-1-630126.aspx	1500	double reduction，sport	News	2021/09/03 15:29:48	On August 31st, the Hong Kong-listed company, ZY Education Group, released its 2021 first-half financial report. The management of ZY Education Group had stated that the company would continue to actively respond to national policies and planned to complete the initial phase of transformation within about a year. They aim to fully restore to the current revenue level within three years. Tang Junj…	98
Excellence Education Group (03978.HK): The time is ripe for transformation, with diverse businesses all contributing	Neutral	South China News	http://www.thehuanan.com/v-1-861699.aspx	1500	double reduction，sport	News	2021/09/03 15:29:48	On August 31st, the Hong Kong-listed company, ZY Education Group, released its 2021 first-half financial report. The management of ZY Education Group had stated that the company would continue to actively respond to national policies and planned to complete the initial phase of transformation within about a year. They aim to fully restore to the current revenue level within three years. Tang Junj…	98
Excellence Education Group (03978.HK): The time is ripe for transformation, with diverse businesses all contributing	Neutral	China Online	http://www.hichinanews.com/v-1-903482.aspx	1500	double reduction，sport	News	2021/09/03 15:29:48	On August 31st, the Hong Kong-listed company, ZY Education Group, released its 2021 first-half financial report. The management of ZY Education Group had stated that the company would continue to actively respond to national policies and planned to complete the initial phase of transformation within about a year. They aim to fully restore to the current revenue level within three years. Tang Junj…	98
Those parents who only know that their child's academic performance is poor, but not why, and blindly send their child to tutoring classes are amateurs. As a result, they increase both the student's burden and financial expenditure, with the only beneficiary being the training institutions. Article | Education Consensus (Original, strictly prohibiting plagiarism, infringement will be pursued) The…	Neutral	UC Headlines	http://m.uczzd.cn/ucnews/news?aid=12607676368748336757####8189205649	1500	double reduction，sport	Comment	2021/09/03 15:29:43	Those parents who only know that their child's academic performance is poor, but do not understand why, are outsiders. They blindly send their child to tutoring classes. Parents who enrolled in New Oriental tutoring courses revealed that the originally scheduled weekend classes have been changed to evenings from Monday to Friday, and the class duration has been shortened to two hours. As a result…	0
Sofa Double rest days do not assign written homework, but may assign some preview, copy writing, recitation, reading extracurricular books, etc. (Class teacher responsible for controlling the total time), arrange to watch beneficial TV programs (can recommend some programs), participate in household chores (put forward requirements by grade and level), and carry out home physical exercises (such …	Positive	Baidu Baijia	https://baijiahao.baidu.com/s?id=1709847925220572339#1117386516110431212	725	double reduction，sport	Comment	2021/09/03 15:29:33	No written homework is assigned on weekends, but pre-study, copying, reciting, and reading extracurricular books can be moderately assigned. All of the above are related to academic learning. Our teachers and parents need to change their concepts. We need to intensify publicity efforts to parents and fully cooperate and supervise the implementation. Regarding the issue of homework control in hous…	2
It can be understood Article | Education Consensus (Original, strictly prohibiting plagiarism, infringement will be pursued) The implementation of the Double Reduction policy requires concrete efforts to alleviate the burden on students. Various tutoring institutions have been strictly limited in providing extra lessons. The policy stipulates that no extra lessons are allowed on weekends, legal h…	Neutral	UC Headlines	http://m.uczzd.cn/ucnews/news?aid=12607676368748336757####8188957882	1500	double reduction，sport	Comment	2021/09/03 15:29:13	The implementation of the 'Double Reduction' policy requires concrete measures to reduce the workload for students. Major tutoring institutions have been strictly limited in offering extra classes. Parents who enrolled in New Oriental tutoring courses revealed that the originally scheduled weekend classes have been changed to evenings from Monday to Friday, and the class duration has been shorten…	221
What impact will the issuance of the 'Double Reduction Policy + National Fitness Plan' have on the children's physical fitness industry?	Neutral	Zhihu Columns	https://zhuanlan.zhihu.com/p/406505015	1128	double reduction，sport	News	2021/09/03 15:29:04	The plan mentions advancing the integrated development of nationwide fitness and deepening the integration of sports and education. By 2025, the scale of the national sports industry is expected to reach 5 trillion yuan. Stimulated by both the 'Double Reduction Policy' and the 'National Fitness Program', sports training is poised to become a major growth area for the domestic sports industry. For…	0
Excellence Education Group (03978.HK): The time for transformation opportunity is right, multiple businesses are making efforts.	Neutral	YU Network	http://www.yupaper.cn/v-1-186871.html	1500	double reduction，sport	News	2021/09/03 15:29:00	On August 31, the Hong Kong-listed company, ZY Education Group, released its 2021 first-half financial report. The management of ZY Education Group stated that the company will continue to actively respond to national policies and plans to initially complete its transformation within about a year, striving to fully recover to the current revenue level within three years. ZY Education Group Presid…	98
Now people are really tired The full text is 1596 words and takes about 4 minutes to read. 'Can't take the extra classes for language, math, and English, then sign up for a basketball class for the child.' Just after the summer vacation ended, in this 'Double Reduction' policy落地 holiday, many parents signed their children up for sports programs like basketball and martial arts. At the same time, …	Neutral	Tencent News	http://kuaibao.qq.com/s/20210903A01XQH00#6839459090246813779	1500	double reduction，sport	Comment	2021/09/03 15:28:38	The entire article is 1596 words long, and it takes about 4 minutes to read. 'If after-school classes for language, math, and English are not allowed, then sign the child up for a basketball class,' an industry insider revealed. Nationwide, the increase in class prices is characterized by regional concentration, mainly in first-tier cities such as Beijing, Shanghai, and Guangzhou. A teacher from …	89
Now people are really tired The full text is 1596 words and takes about 4 minutes to read. 'Can't take the extra classes for language, math, and English, then sign up for a basketball class for the child.' Just after the summer vacation ended, in this 'Double Reduction' policy落地 holiday, many parents signed their children up for sports programs like basketball and martial arts. At the same time, …	Neutral	Tencent News	https://new.qq.com/omn/20210903/20210903A01XQH00#6839459090246813779	1500	double reduction，sport	Comment	2021/09/03 15:28:38	The entire article is 1596 words long, and it takes about 4 minutes to read. 'If after-school classes for language, math, and English are not allowed, then sign the child up for a basketball class,' an industry insider revealed. Nationwide, the increase in class prices is characterized by regional concentration, mainly in first-tier cities such as Beijing, Shanghai, and Guangzhou. A teacher from …	89
Just after school started, the Ministry of Education proposed a 'special' suggestion to primary and secondary schools, parents: hoping for quick implementation.	Neutral	Baidu Baijia	https://baijiahao.baidu.com/s?id=1709864611456658571	952	double reduction，sport	News	2021/09/03 15:28:00	Just as school started, the Ministry of Education made a 'special' suggestion to primary and secondary schools. Parents are hoping that the schools will implement this. This semester is truly unusual; parents, students, and teachers must all have a strong sense of it. The education authorities have repeatedly emphasized ensuring students' physical exercise time and have included it in the assessm…	22
Let the 'Double Reduction' policy be implemented.	Neutral	Sohu News	https://3g.k.sohu.com/t/n553858446	1160	double reduction，sport	APP	2021/09/03 15:28:00	Let the 'Double Reduction' policy take effect. It's another school opening season, and primary and secondary school students in Beijing are welcoming the 'Double Reduction' policy. The 'Double Reduction' refers to measures taken by Beijing to further reduce the homework burden and extracurricular training burden on students in compulsory education. The policy states that the total amount and dura…	2
Brain edema On the day of school registration, parent Ms. Li asked around the other parents and found that many people had changed their child's subject training classes from weekends to weekdays in the evening. Out of concern that the child's learning tasks would be too heavy, Ms. Li was still hesitating whether to continue signing up for subject training for the child. After finding out, she di…	Neutral	Baidu Baijia	https://baijiahao.baidu.com/s?id=1709840060831041388#1117386504860563510	1500	double reduction，sport	Comment	2021/09/03 15:27:40	On the day of school registration, parent Ms. Li asked around the parents and found that many had changed their children's regular weekend subject training classes to weekday evenings. Xue Haiping, director of the Institute of Educational Economics and Management, said that this is like being in a theater where the front-row people are asked to sit down, but the theater is large, and parents don'…	73
Are physical education classes no longer occupied in primary and secondary schools now? Reading guide: The chairman of the National Primary and Secondary School Health Education Teaching Guidance Committee: Physical fitness, from the perspective of primary and secondary school students, whether it's speed quality 50-meter run, flexibility, or endurance quality, 1000-meter run (male), 800-meter ru…	Neutral	Toutiao	https://weitoutiao.zjurl.cn/ugc/share/wap/comment/7003605685766980392/#3e23498bb3af39ba6111511877a72e0c	1500	double reduction，sport	Comment	2021/09/03 15:27:02	On September 3rd, the Ministry of Education held a press conference to introduce the relevant situation of the 8th National Student Physical Fitness and Health Survey. A reporter from China National Radio's China Rural Voice asked about the physical fitness and health of rural students, which has always been a topic of concern. Wang Dengfeng: The 8th National Student Physical Fitness and Health S…	57
Are physical education classes no longer occupied in primary and secondary schools now? Reading guide: The chairman of the National Primary and Secondary School Health Education Teaching Guidance Committee: Physical fitness, from the perspective of primary and secondary school students, whether it's speed quality 50-meter run, flexibility, or endurance quality, 1000-meter run (male), 800-meter ru…	Neutral	Dongchedi	https://m.dcdapp.com/motor/m/feed/detail?group_id=7003567119615033893####7003605685766980392	1500	double reduction，sport	Comment	2021/09/03 15:27:02	On September 3rd, the Ministry of Education held a press conference to introduce the relevant situation of the 8th National Student Physical Fitness and Health Survey. A reporter from China National Radio's China Rural Voice asked about the physical fitness and health of rural students, which has always been a topic of concern. Wang Dengfeng: The 8th National Student Physical Fitness and Health S…	57
Learning also requires talent. After the announcement of the 'Double Reduction' policy, after-school extension services have followed in rapid succession, greatly reducing the homework and extracurricular training burdens of primary and secondary school students. The first semester after the 'Double Reduction' has already begun, and the new atmosphere of the new semester has given us a lift, but …	Neutral	UC Headlines	https://baijiahao.baidu.com/s?id=1709757417296866028#1117386499686118318	1500	double reduction，sport	Comment	2021/09/03 15:26:49	After the 'Double Reduction' policy was announced, after-school extension services followed, greatly reducing the homework and extracurricular training burdens of primary and secondary school students. However, no matter what, the trend has been set and the situation is decided. For those who want to continue running their own tutoring classes in the future, they must meet the aforementioned prer…	841
Have started playing guerrilla warfare and tunnel warfare [laughing and crying] Article | Education Consensus (original, strictly prohibited from plagiarism, infringement will be pursued) The implementation of the Double Reduction policy requires a concrete effort to reduce the burden on students, and various tutoring institutions have been strictly limited in offering extra classes. The policy s…	Neutral	NetEase News	http://m.uczzd.cn/ucnews/news?aid=12607676368748336757####8189423133	1500	double reduction，sport	Comment	2021/09/03 15:26:31	The implementation of the Double Reduction policy requires a real reduction of students' burdens. Major tutoring institutions have been strictly limited in offering extra classes. Parents who signed up for New Oriental tutoring classes revealed that the originally scheduled weekend classes have been moved to evenings from Monday to Friday, and class times have been shortened to two hours. The pol…	8
Changed to evening tutoring, so I refunded immediately [Article | Education Consensus (original, strictly prohibited from plagiarism, infringement will be pursued) The implementation of the Double Reduction policy requires a concrete effort to reduce the burden on students, and various tutoring institutions have been strictly limited in offering extra classes. The policy stipulates that no extra …	Neutral	Baidu Baijia	https://c.m.163.com/news/a/GIU1EF7M0536KRL5.html#601800993	1500	double reduction，sport	Comment	2021/09/03 15:26:08	The implementation of the Double Reduction policy requires a real reduction of students' burdens. Major tutoring institutions have been strictly limited in offering extra classes. Parents who signed up for New Oriental tutoring classes revealed that the originally scheduled weekend classes have been moved to evenings from Monday to Friday, and class times have been shortened to two hours. The pol…	221
This is the result of some parents complaining about无人看管接送孩子, and the pressure of children taking extra classes is high. After the announcement of the 'Double Reduction', after-school extension services have followed in rapid succession, greatly reducing the homework and extracurricular training burdens of primary and secondary school students. The first semester after the 'Double Reduction' has …	Neutral	Tencent News	https://baijiahao.baidu.com/s?id=1709757417296866028#1117386495569021912	1500	double reduction，sport	Comment	2021/09/03 15:26:08	This is the consequence of some parents complaining about the lack of supervision for picking up and dropping off their children, as well as the pressure of after-school tutoring [捂脸 left]. Regardless of the circumstances, the trend has been set and the situation is decided. In order to continue running their own tutoring classes in the future, one must meet the aforementioned prerequisites and o…	841
Let the 'Double Reduction' be implemented	Neutral	Sohu News	http://news.sohu.com/a/487520741_121105554	1199	double reduction，sport	News	2021/09/03 15:26:00	Another school year begins, and primary and secondary school students in Beijing welcome the 'Double Reduction' policy. The 'Double Reduction' refers to measures taken by Beijing to further alleviate the homework and extracurricular training burdens of students in compulsory education. The policy states that the total amount and duration of homework should be comprehensively reduced, alleviating …	2
Let the 'Double Reduction' be implemented	Neutral	Sohu News	http://www.sohu.com/a/487520741_121105554	1174	double reduction，sport	News	2021/09/03 15:26:00	To implement the 'Double Reduction' effectively, another school year begins, and primary and secondary school students in Beijing welcome the 'Double Reduction' policy. The 'Double Reduction' refers to measures taken by Beijing to further alleviate the homework and extracurricular training burdens of students in compulsory education. The policy states that the total amount and duration of homewor…	2
Is your child going to the key class fair? Can they keep up? Have the ability to take the exam themselves. After the announcement of the 'Double Reduction', after-school extension services have followed in rapid succession, greatly reducing the homework and extracurricular training burdens of primary and secondary school students. The first semester after the 'Double Reduction' has already begun,…	Neutral	Baidu Baijia	https://baijiahao.baidu.com/s?id=1709757417296866028#1117386493217828610	1500	double reduction，sport	Comment	2021/09/03 15:25:44	After the announcement of the 'Double Reduction', after-school extended services followed one after another, greatly reducing the homework and extracurricular training burdens of primary and secondary school students. Regardless of the circumstances, the trend has been set and the situation is decided. In order to continue running their own tutoring classes in the future, one must meet the aforem…	841
Under the 'Double Reduction' policy, parents can't 'lie flat', so what should they do? How to do it?	Neutral	WeChat	http://mp.weixin.qq.com/s?__biz=MzIwNjg2MDM1Ng==&mid=2247490519&idx=1&sn=d5ae6b59a0b740f8c5b06bdd0aad5e17	1500	double reduction，sport	WeChat	2021/09/03 15:25:30	Recently, the General Office of the CPC Central Committee and the General Office of the State Council issued the 'Opinions on Further Reducing the Homework Burden and Extracurricular Training Burden of Students in Compulsory Education.' After the introduction of the 'Double Reduction' policy, parents feel a mix of relief and anxiety. They are concerned about several issues: Will the reduction of …	56
Important reminder from the Juinan County Education and Sports Bureau! Parents, please read quickly!	Neutral	WeChat	http://mp.weixin.qq.com/s?__biz=MzkxMjIyMDE4OA==&mid=2247484539&idx=4&sn=5715e7e0aca8b88b317fa76931b7e816	1414	double reduction，sport	WeChat	2021/09/03 15:25:24	暂时无法生成对应内容	7
Don't you let them go home after 3 o'clock? We pay for after-school services to do homework at school. What is the purpose of education? You might say it's to let students learn more knowledge, contribute to the motherland in the future, and benefit humanity. That's a macro thought. Actually, the fundamental purpose of education is to use existing experience and knowledge to deliberate on others,…	Neutral	UC Headlines	http://m.uczzd.cn/ucnews/news?aid=5953774838055069779####8189235541	1500	double reduction，sport	Comment	2021/09/03 15:25:05	Isn't it possible to let you go home a little after 3 o'clock? We pay for after-school service fees to do homework at school. You might say that it's about letting students learn more knowledge, contribute to the motherland in the future, and benefit humanity. That's a macro thought. In fact, the fundamental purpose of education is merely to use existing experience and knowledge to deliberate on …	0
It has no effect on Bengbu. We still have to补课. Some parents even have to补课 outside when their children don't attend the '5+2' extended class. #Bengbu Headline# How much does the 'Double Reduction' policy affect primary and secondary schools in Bengbu? Parents have something to say. A parent from Bengbu complained that before junior high school, classes ended at 7 or 8 in the evening. Now it's th…	Neutral	Toutiao	https://weitoutiao.zjurl.cn/ugc/share/wap/comment/7003605156722328327/#104d59116ce4dae737cf99b2227a617e	476	double reduction，sport	Comment	2021/09/03 15:25:01	Some parents even won't let their kids attend the '5+2' extended hours classes and still have to go for extra tutoring [crying]. A parent from Bengbu complained that before junior high, classes went until 7 or 8 in the evening, and it's still the same now. Or like Bengbu No. 5 Middle School, claiming to provide after-school services under the Double Reduction policy, classes go on until 21:20. Am…	1
It has no effect on Bengbu. We still have to补课. Some parents even have to补课 outside when their children don't attend the '5+2' extended class. #Bengbu Headline# How much does the 'Double Reduction' policy affect primary and secondary schools in Bengbu? Parents have something to say. A parent from Bengbu complained that before junior high school, classes ended at 7 or 8 in the evening. Now it's th…	Neutral	Dongchedi	https://m.dcdapp.com/motor/m/feed/detail?group_id=1709862548178951####7003605156722328327	470	double reduction，sport	Comment	2021/09/03 15:25:01	Some parents even won't let their kids attend the '5+2' extended hours classes and still have to go for extra tutoring [crying]. A parent from Bengbu complained that before junior high, classes went until 7 or 8 in the evening, and it's still the same now. Or like Bengbu No. 5 Middle School, claiming to provide after-school services under the Double Reduction policy, classes go on until 21:20. Am…	1
What can parents do for their children after the 'Double Reduction' policy?	Neutral	WeChat	http://mp.weixin.qq.com/s?__biz=MzI2NjQ0NTI5MA==&mid=2247490290&idx=1&sn=99fc7173b4c4849cfe562f029942e7ef	1091	double reduction，sport	WeChat	2021/09/03 15:24:51	For families, after the 'Double Reduction' policy, it's time to return to the basics and face the school curriculum sincerely. The time children spend on homework and completing it at school will be adjusted. There will be more free time at home, and canceling extracurricular training further ensures extra time. You need to give time back to the children and shift the focus to fostering their hab…	0
Not necessary, just allow in-service teachers to补课. After the 'Double Reduction' policy was announced, after-school extended services followed, greatly reducing the homework and extracurricular training burdens for primary and secondary school students. The first semester after the 'Double Reduction' has already started, and the new atmosphere of the new semester has inspired us. However, many pa…	Neutral	Baidu Baijia	https://baijiahao.baidu.com/s?id=1709757417296866028#1117386487899336918	1500	double reduction，sport	Comment	2021/09/03 15:24:51	After the 'Double Reduction' policy was announced, after-school extended services followed closely, greatly alleviating the homework and extracurricular training burdens of primary and secondary school students. However, no matter what, the trend has been set and the situation is decided. For those who want to continue running their own tutoring classes in the future, they must meet the aforement…	841
Teachers should be on campus to serve students and parents 24/7, 365 days a year!接送孩子 is also one of the biggest confusions in growing up. Many parents must have a headache with接送孩子, not because they are unwilling, but because of time conflicts. As the saying goes, 'Do you want bread or love?' Nowadays, young parents all put their work focus on work, wanting both fish and bear's paw.	Neutral	NetEase News	https://c.m.163.com/news/a/GITU16VB0552D82Q.html#601797923	1172	double reduction，sport	Comment	2021/09/03 15:24:29	Teachers should be on duty at school for students and parents 24 hours a day, 365 days a year!接送孩子 is also one of the biggest confusions in growing up. Many parents find it头疼not unwilling but due to time conflicts. There's a saying that goes well: 'Do you want bread or love?' Most young parents nowadays focus their work priorities on work. It's difficult to have both fish and bear's paw, and it's…	267
Some parents choose to reduce the burden on weekends and increase the burden during the week — Beware! Parents, don't fall into the misunderstanding of reducing the burden.	Neutral	People's Daily Client	https://wap.peopleapp.com/article/rmh23207108/0	1500	double reduction，sport	APP	2021/09/03 15:24:00	On the day of school registration, parent Ms. Li asked around other parents and found that many people had changed their children's subject training courses from weekends to weekday evenings. Xue Haiping, director of the Institute of Educational Economics and Management, said this is like being in a theater where people are asked to sit down. The theater is large, and parents don't know what's ha…	73
Strategy Special Report: What does the recent high transaction volume mean?	Neutral	Luobo Investment Research	https://m-robo.datayes.com/information/news/95109829	1500	double reduction，sport	APP	2021/09/03 15:24:00	Abstract: The main driving force behind the recent high trading volume is emotional funds, stemming from a temporary decline in institutional excess returns after a shift in market capitalization style. The China Securities Regulatory Commission has already imposed regulatory measures on certain 'two-way margin cash-out' businesses, indicating that the regulatory authorities have taken note of th…	14
As a teacher, you should know that those who can't learn well in school either lack a bit of talent or are not serious about studying, or both. Sending such kids to extra classes is useless. Education Consensus (Original, strictly prohibited plagiarism, infringement will be prosecuted). The implementation of the 'Double Reduction' policy requires us to actually reduce the burden on students, and …	Neutral	UC Headlines	http://m.uczzd.cn/ucnews/news?aid=12607676368748336757####8189007242	1500	double reduction，sport	Comment	2021/09/03 15:23:46	Every teacher should know that those who don't do well in school classrooms either lack a bit of talent or are not serious about studying, or both. A parent who signed up for New Oriental tutoring classes revealed that after the new school year started, the originally scheduled weekend tutoring times were moved to weekday evenings, and the class duration was shortened to two hours. With the imple…	0
Some parents choose to reduce the burden on weekends and increase the burden during the week — Beware! Parents, don't fall into the misunderstanding of reducing the burden.	Neutral	Toutiao	http://www.toutiao.com/item/7003602793168716319/	1500	double reduction，sport	News	2021/09/03 15:23:45	On the day of school registration, parent Ms. Li asked around other parents and found that many people had changed their children's subject training courses from weekends to weekday evenings. Xue Haiping, director of the Institute of Educational Economics and Management, said there are many reasons why parents are transferring subject training to weekdays. On one hand, due to pre-paid tuition fee…	73
Substantially improve the quality of school education and take multiple measures to help parents alleviate anxiety.	Positive	Economic News Network	http://www.gxcbt.com/jiaoyu/2021/0903/28542.html	1500	double reduction，sport	News	2021/09/03 15:23:45	Some parents choose to lighten their children's weekend workload and increase it during the weekdays—be vigilant. Xue Haiping, director of the Institute of Educational Economics and Management, said this is like being in a theater where people are asked to sit down. The theater is large, and parents don't know what's happening or if others have sat down. This is the confusion that many parents fa…	0
Some parents choose to reduce the burden on weekends and increase the burden during the week — Beware! Parents, don't fall into the misunderstanding of reducing the burden.	Neutral	Dongchedi	https://m.dcdapp.com/motor/m/feed/detail?group_id=7003602793168716319	1500	double reduction，sport	APP	2021/09/03 15:23:45	On the day of school registration, parent Ms. Li asked around other parents and found that many people had changed their children's subject training courses from weekends to weekday evenings. Xue Haiping, director of the Institute of Educational Economics and Management, said this is like being in a theater where people are asked to sit down. The theater is large, and parents don't know what's ha…	73
Those who refuse to have a second child will be subject to increased personal income tax and will not be promoted. Population is the most fundamental component of a country. Today, China's population has begun to show signs of aging, with the number of newborns declining year by year. This phenomenon has attracted high attention from the state. The continuous postponement of retirement age in Chi…	Positive	Baidu Baijia	https://baijiahao.baidu.com/s?id=1709680162034241667#1117386479397368411	1500	double reduction，sport	Comment	2021/09/03 15:23:26	Population is the most basic component of a country. Nowadays, our country's population has shown an aging trend, with the number of newborns declining year by year. This phenomenon has attracted high attention from the state. Because nowadays, parents generally believe that only by getting into a good university can one find a good job, they focus on tutoring students, on university entrance exa…	119
The most important thing is to require school teachers to be responsible for their lectures and to impart real knowledge, so who would still think about after-school tutoring? Article | Educational Consensus (Original, strictly prohibited from plagiarism, infringement will be prosecuted) The implementation of the Double Reduction policy requires a real reduction of the burden on students, and maj…	Neutral	UC Headlines	http://m.uczzd.cn/ucnews/news?aid=12607676368748336757####8189314770	1500	double reduction，sport	Comment	2021/09/03 15:23:20	The most important thing is to require school teachers to be responsible in their teaching and to impart real knowledge, so who would still think about extra tutoring? Parents who signed up for New Oriental tutoring classes revealed that after the new semester started, the originally scheduled weekend tutoring time was changed to evenings from Monday to Friday, and the class time was also shorten…	0
Will the middle school and college entrance exams adopt the Double Reduction policy? Will it become easier for children to take the exams for high school and university in the future? Article | Educational Consensus (Original, strictly prohibited from plagiarism, infringement will be prosecuted) The implementation of the Double Reduction policy requires a real reduction of the burden on students,…	Neutral	UC Headlines	http://m.uczzd.cn/ucnews/news?aid=12607676368748336757####8189245447	1500	double reduction，sport	Comment	2021/09/03 15:23:18	The implementation of the 'Double Reduction' policy requires a concrete effort to reduce the burden on students. Major tutoring institutions have been strictly limited in their tutoring. Parents who signed up for New Oriental tutoring classes revealed that after the new semester started, the originally scheduled weekend tutoring time was changed to evenings from Monday to Friday, and the class ti…	0
Some parents choose to reduce the burden on weekends and increase the burden during the week - Beware! Parents should not fall into the misunderstanding of reducing the burden.	Neutral	Baidu Baijia	https://baijiahao.baidu.com/s?id=1709865263251627107	1500	double reduction，sport	News	2021/09/03 15:23:00	Source: China Education Daily. On the day of school registration, parent Ms. Li asked around the other parents and found that many had changed their children's subject training classes from weekends to weekday evenings. The director of the Institute of Educational Economics and Management, Xue Haiping, said that this is like we are all in a theater together. Now we are asked to sit down in the fr…	1
Some parents choose to reduce the burden on weekends and increase the burden during the week. Beware! Parents should not fall into the misunderstanding of reducing the burden.	Neutral	Baidu Baijia	https://baijiahao.baidu.com/s?id=1709864470836714405	1500	double reduction，sport	News	2021/09/03 15:23:00	On the day of school registration, parent Ms. Li asked around the other parents and found that many had changed their children's subject training classes from weekends to weekday evenings. The director of the Institute of Educational Economics and Management, Xue Haiping, said that this is like we are all in a theater together. Now we are asked to sit down in the front row, but the theater is lar…	73
Thinking too much and having no choice for homework What is the purpose of education? You might say, to let students learn more knowledge, to contribute to the motherland in the future, to benefit humanity, this is the macro idea. In fact, the fundamental purpose of education is nothing more than to use existing experience and knowledge to reason with others, to explain different social phenomena…	Neutral	UC Headlines	http://m.uczzd.cn/ucnews/news?aid=5953774838055069779####8189017346	1500	double reduction，sport	Comment	2021/09/03 15:22:56	You might say, having students learn more knowledge, to contribute to the motherland in the future, to benefit humanity, is a macro thought. In fact, the fundamental purpose of education is not only to use existing experience and knowledge to ponder for others, to explain different social phenomena and natural wonders, and to correct their own problems, to establish a correct view of life, but to…	24
Like赞 This is the third day of school, let's talk about the feelings, 1. The school's strict 5:30pm end time has now been relaxed, each school is different, it is recommended that you private message the class teacher for specific situations, analyze each situation specifically, and combine with your own reality. 2. The lunch break is longer, usually reaching 45 minutes, the teacher suggests lyin…	Neutral	Dongchedi	https://m.dcdapp.com/motor/m/feed/detail?group_id=1709851560061006####7003604522748789504	647	double reduction，sport	Comment	2021/09/03 15:22:31	1. The rigid 5:30pm school dismissal time has now been relaxed, varying by school. It's suggested to private message the class teacher for specific details and to analyze each situation individually, taking into account personal circumstances. 2. The lunch break is quite long, usually reaching 45 minutes. The teachers suggest sleeping趴在桌子上, but this is impractical for energetic children. Basicall…	24
Like赞 This is the third day of school, let's talk about the feelings, 1. The school's strict 5:30pm end time has now been relaxed, each school is different, it is recommended that you private message the class teacher for specific situations, analyze each situation specifically, and combine with your own reality. 2. The lunch break is longer, usually reaching 45 minutes, the teacher suggests lyin…	Neutral	Toutiao	https://weitoutiao.zjurl.cn/ugc/share/wap/comment/7003604522748789504/#a2376c4c5de3f04c77bc3aaf2934bfbe	647	double reduction，sport	Comment	2021/09/03 15:22:31	1. The rigid 5:30pm school dismissal time has now been relaxed, varying by school. It's suggested to private message the class teacher for specific details and to analyze each situation individually, taking into account personal circumstances. 2. The lunch break is quite long, usually reaching 45 minutes. The teachers suggest sleeping趴在桌子上, but this is impractical for energetic children. Basicall…	24
Can't you just not补? Don't send your kid. If it's because you feel like you need to send your kid to补 just because other kids are studying, then it's impossible to ban all children from studying at home! Just don't补. Article | Educational Consensus (Original, strictly prohibited from plagiarism, infringement will be prosecuted) The implementation of the Double Reduction policy requires a real red…	Neutral	UC Headlines	http://m.uczzd.cn/ucnews/news?aid=12607676368748336757####8188997269	1500	double reduction，sport	Comment	2021/09/03 15:22:27	If the reason for giving your child extra lessons is just because other kids are studying, then it's impossible to ban all children from studying at home! Just don't give extra lessons. Parents who signed up for New Oriental tutoring classes revealed that the originally scheduled weekend tutoring has been moved to weekdays evenings, with class times shortened to two hours. The implementation of t…	0
In order to compete for efficiency, these schools are making money from tutoring classes, with so many students, they earn more than the tutoring institutions themselves. The ultimate difference between the Double Reduction policy and before is that the money for tutoring now goes to the schools rather than to training institutions. Article | Education Consensus (Original, strictly prohibited fro…	Neutral	UC Headlines	http://m.uczzd.cn/ucnews/news?aid=12607676368748336757####8189393288	1500	double reduction，sport	Comment	2021/09/03 15:22:12	These schools, in pursuit of profits, have taken over the money that would have gone to tutoring centers, with so many students they earn even more than the tutoring centers. Parents who signed up for New Oriental tutoring classes revealed that the originally scheduled weekend tutoring has been moved to weekdays evenings, with class times shortened to two hours. The main difference between the Du…	0
Training institutions have entered a 'cold winter', will New Oriental be the first to successfully transform? New courses attract people	Neutral	WeChat	http://mp.weixin.qq.com/s?__biz=Mzg5MTY3NTYxMA==&mid=2247483858&idx=2&sn=2bf6e33f0efc71675b49abc380887ae2	1500	double reduction，sport	WeChat	2021/09/03 15:21:17	Test-oriented education has become a thing of the past, and quality-oriented education will become the mainstream direction. Some parents may ask if related courses are considered academic subjects. Due to the presence of the middle school and high school entrance exams, Chinese elementary and middle school students face tremendous pressure to advance. Gradually, the teaching and learning models …	0
If you don't sign up, there won't be any institutions. Article | Education Consensus (Original, strictly prohibited from plagiarism, infringement will be pursued) The implementation of the Double Reduction policy requires a real reduction in students' burdens. Major tutoring institutions have been strictly limited in their tutoring. The policy stipulates that tutoring on weekends, public holidays…	Neutral	UC Headlines	http://m.uczzd.cn/ucnews/news?aid=12607676368748336757####8189026568	1500	double reduction，sport	Comment	2021/09/03 15:21:17	The implementation of the Dual Reduction policy aims to genuinely reduce the burden on students, with major tutoring institutions being strictly limited in offering extra lessons. Parents who signed up for New Oriental tutoring classes revealed that the originally scheduled weekend tutoring has been moved to weekdays evenings, with class times shortened to two hours. The policy states that tutori…	221
In Germany, school starts at 9:30 AM and finishes at 10 AM, with a one-hour lunch break, and students finish classes and leave school at 3:30 PM.接送孩子 is also one of the biggest confusions in growing up. Many parents believe they are头疼 (headache) about picking up their children, not out of unwillingness, but due to time conflicts. As the saying goes, 'Do you want bread or love?' Nowadays, young pa…	Neutral	NetEase News	https://c.m.163.com/news/a/GITU16VB0552D82Q.html#601795957	1175	double reduction，sport	Comment	2021/09/03 15:21:15	In Germany, school starts at 9:30 to 10:00 in the morning, there is a one-hour lunch break, and work and school end at 3:30 in the afternoon.接送孩子 is one of the biggest confusions in the growth of life. Many parents feel headachy about picking up children, not out of unwillingness, but because of time conflicts. As the saying goes, 'Do you want bread or love?' Young parents nowadays focus their wo…	267
These extracurricular training institutions in Suzhou have been permitted to resume classes!	Neutral	58 Local Edition	https://wxgfoctongzhen.ganji.com/new/frowstyvincula/search/c/hexosanpuffin/wechatSharingDetailNew?infoid=253285084&source=19	1500	double reduction，sport	News	2021/09/03 15:21:00	There are 65 certified subject-based institutions. Existing arts, sports, technology, and other non-subject-based training programs are not affected by the 'Double Reduction' policy. For training courses that are not clearly defined as subject-based or non-subject-based, training institutions should apply for review and confirmation to the local education authorities. Before confirmation, courses…	41
These extracurricular training institutions in Suzhou have been permitted to resume classes!	Neutral	58 Local Edition	https://wxgfoctongzhen.ganji.com/new/frowstyvincula/search/c/hexosanpuffin/wechatSharingDetailNew?infoid=253835600&source=19	1500	double reduction，sport	News	2021/09/03 15:21:00	There are 65 certified subject-based institutions. Existing arts, sports, technology, and other non-subject-based training programs are not affected by the 'Double Reduction' policy. For training courses that are not clearly defined as subject-based or non-subject-based, training institutions should apply for review and confirmation to the local education authorities. Before confirmation, courses…	41
These extracurricular training institutions in Suzhou have been permitted to resume classes!	Neutral	58 Local Edition	https://wxgfoctongzhen.ganji.com/new/frowstyvincula/search/c/hexosanpuffin/wechatSharingDetailNew?infoid=253327832&source=19	1500	double reduction，sport	News	2021/09/03 15:21:00	There are 65 certified subject-based institutions. Existing arts, sports, technology, and other non-subject-based training programs are not affected by the 'Double Reduction' policy. For training courses that are not clearly defined as subject-based or non-subject-based, training institutions should apply for review and confirmation to the local education authorities. Before confirmation, courses…	41
These extracurricular training institutions in Suzhou have been permitted to resume classes!	Neutral	58 Local Edition	https://wxgfoctongzhen.ganji.com/new/frowstyvincula/search/c/hexosanpuffin/wechatSharingDetailNew?infoid=255067022&source=19	1500	double reduction，sport	News	2021/09/03 15:21:00	There are 65 certified subject-based institutions. Existing arts, sports, technology, and other non-subject-based training programs are not affected by the 'Double Reduction' policy. For training courses that are not clearly defined as subject-based or non-subject-based, training institutions should apply for review and confirmation to the local education authorities. Before confirmation, courses…	41
These extracurricular training institutions in Suzhou have been permitted to resume classes!	Neutral	58 Local Edition	https://wxgfoctongzhen.ganji.com/new/frowstyvincula/search/c/hexosanpuffin/wechatSharingDetailNew?infoid=253326838&source=19	1500	double reduction，sport	News	2021/09/03 15:21:00	There are 65 certified subject-based institutions. Existing arts, sports, technology, and other non-subject-based training programs are not affected by the 'Double Reduction' policy. For training courses that are not clearly defined as subject-based or non-subject-based, training institutions should apply for review and confirmation to the local education authorities. Before confirmation, courses…	41
These extracurricular training institutions in Suzhou have been permitted to resume classes!	Neutral	58 Local Edition	https://wxgfoctongzhen.ganji.com/new/frowstyvincula/search/c/hexosanpuffin/wechatSharingDetailNew?infoid=255068379&source=19	1500	double reduction，sport	News	2021/09/03 15:21:00	65 licensed academic institutions, existing art, sports, science and technology, and other non-academic joint-run training programs are not affected by the 'Double Reduction' policy. For training courses that are not clearly academic or non-academic, training institutions should apply for review and confirmation to the local education authorities. Before confirmation, summer courses should be com…	41
These extracurricular training institutions in Suzhou have been permitted to resume classes!	Neutral	58 Local Edition	https://wxgfoctongzhen.ganji.com/new/frowstyvincula/search/c/hexosanpuffin/wechatSharingDetailNew?infoid=253327372&source=19	1500	double reduction，sport	News	2021/09/03 15:21:00	65 licensed academic institutions, existing art, sports, science and technology, and other non-academic joint-run training programs are not affected by the 'Double Reduction' policy. For training courses that are not clearly academic or non-academic, training institutions should apply for review and confirmation to the local education authorities. Before confirmation, summer courses should be com…	41
These extracurricular training institutions in Suzhou have been permitted to resume classes!	Neutral	58 Local Edition	https://wxgfoctongzhen.ganji.com/new/frowstyvincula/search/c/hexosanpuffin/wechatSharingDetailNew?infoid=255004216&source=19	1500	double reduction，sport	News	2021/09/03 15:21:00	65 licensed academic institutions, existing art, sports, science and technology, and other non-academic joint-run training programs are not affected by the 'Double Reduction' policy. For training courses that are not clearly academic or non-academic, training institutions should apply for review and confirmation to the local education authorities. Before confirmation, summer courses should be com…	41
These extracurricular training institutions in Suzhou have been permitted to resume classes!	Neutral	58 Local Edition	https://wxgfoctongzhen.ganji.com/new/frowstyvincula/search/c/hexosanpuffin/wechatSharingDetailNew?infoid=253327742&source=19	1500	double reduction，sport	News	2021/09/03 15:21:00	65 licensed academic institutions, existing art, sports, science and technology, and other non-academic joint-run training programs are not affected by the 'Double Reduction' policy. For training courses that are not clearly academic or non-academic, training institutions should apply for review and confirmation to the local education authorities. Before confirmation, summer courses should be com…	41
These extracurricular training institutions in Suzhou have been permitted to resume classes!	Neutral	58 Local Edition	https://wxgfoctongzhen.ganji.com/new/frowstyvincula/search/c/hexosanpuffin/wechatSharingDetailNew?infoid=253835971&source=19	1500	double reduction，sport	News	2021/09/03 15:21:00	65 licensed academic institutions, existing art, sports, science and technology, and other non-academic joint-run training programs are not affected by the 'Double Reduction' policy. For training courses that are not clearly academic or non-academic, training institutions should apply for review and confirmation to the local education authorities. Before confirmation, summer courses should be com…	41
These extracurricular training institutions in Suzhou have been permitted to resume classes!	Neutral	58 Local Edition	https://wxgfoctongzhen.ganji.com/new/frowstyvincula/search/c/hexosanpuffin/wechatSharingDetailNew?infoid=255067478&source=19	1500	double reduction，sport	News	2021/09/03 15:21:00	65 licensed academic institutions, existing art, sports, science and technology, and other non-academic joint-run training programs are not affected by the 'Double Reduction' policy. For training courses that are not clearly academic or non-academic, training institutions should apply for review and confirmation to the local education authorities. Before confirmation, summer courses should be com…	41
These extracurricular training institutions in Suzhou have been permitted to resume classes!	Neutral	58 Local Edition	https://wxgfoctongzhen.ganji.com/new/frowstyvincula/search/c/hexosanpuffin/wechatSharingDetailNew?infoid=255068609&source=19	1500	double reduction，sport	News	2021/09/03 15:21:00	65 institutions with complete licenses for academic subjects, existing art, sports, science and technology, and other non-academic subjects are not affected by the 'Double Reduction' policy. For training courses that are not clearly academic or non-academic, training institutions should apply to the local education authority for review and confirmation. Before confirmation, courses registered dur…	41
These extracurricular training institutions in Suzhou have been permitted to resume classes!	Neutral	58 Local Edition	https://wxgfoctongzhen.ganji.com/new/frowstyvincula/search/c/hexosanpuffin/wechatSharingDetailNew?infoid=253834119&source=19	1500	double reduction，sport	News	2021/09/03 15:21:00	65 institutions with complete licenses for academic subjects, existing art, sports, science and technology, and other non-academic subjects are not affected by the 'Double Reduction' policy. For training courses that are not clearly academic or non-academic, training institutions should apply to the local education authority for review and confirmation. Before confirmation, courses registered dur…	41
These extracurricular training institutions in Suzhou have been permitted to resume classes!	Neutral	58 Local Edition	https://wxgfoctongzhen.ganji.com/new/frowstyvincula/search/c/hexosanpuffin/wechatSharingDetailNew?infoid=253833909&source=19	1500	double reduction，sport	News	2021/09/03 15:21:00	65 institutions with complete licenses for academic subjects, existing art, sports, science and technology, and other non-academic subjects are not affected by the 'Double Reduction' policy. For training courses that are not clearly academic or non-academic, training institutions should apply to the local education authority for review and confirmation. Before confirmation, courses registered dur…	41
These extracurricular training institutions in Suzhou have been permitted to resume classes!	Neutral	58 Local Edition	https://wxgfoctongzhen.ganji.com/new/frowstyvincula/search/c/hexosanpuffin/wechatSharingDetailNew?infoid=253326729&source=19	1500	double reduction，sport	News	2021/09/03 15:21:00	65 institutions with complete licenses for academic subjects, existing art, sports, science and technology, and other non-academic subjects are not affected by the 'Double Reduction' policy. For training courses that are not clearly academic or non-academic, training institutions should apply to the local education authority for review and confirmation. Before confirmation, courses registered dur…	41
These extracurricular training institutions in Suzhou have been permitted to resume classes!	Neutral	58 Local Edition	https://wxgfoctongzhen.ganji.com/new/frowstyvincula/search/c/hexosanpuffin/wechatSharingDetailNew?infoid=255066570&source=19	1500	double reduction，sport	News	2021/09/03 15:21:00	65 institutions with complete licenses for academic subjects, existing art, sports, science and technology, and other non-academic subjects are not affected by the 'Double Reduction' policy. For training courses that are not clearly academic or non-academic, training institutions should apply to the local education authority for review and confirmation. Before confirmation, courses registered dur…	41
These extracurricular training institutions in Suzhou have been permitted to resume classes!	Neutral	58 Local Edition	https://wxgfoctongzhen.ganji.com/new/frowstyvincula/search/c/hexosanpuffin/wechatSharingDetailNew?infoid=255068820&source=19	1500	double reduction，sport	News	2021/09/03 15:21:00	65 institutions with complete licenses for academic subjects, existing art, sports, science and technology, and other non-academic subjects are not affected by the 'Double Reduction' policy. For training courses that are not clearly academic or non-academic, training institutions should apply to the local education authority for review and confirmation. Before confirmation, courses registered dur…	41
These extracurricular training institutions in Suzhou have been permitted to resume classes!	Neutral	58 Local Edition	https://wxgfoctongzhen.ganji.com/new/frowstyvincula/search/c/hexosanpuffin/wechatSharingDetailNew?infoid=253284781&source=19	1500	double reduction，sport	News	2021/09/03 15:21:00	There are 65 licensed academic institutions. Existing art, sports, science and technology, and other non-academic co-managed training programs are not affected by the 'Double Reduction' policy. For training courses that are not clearly academic or non-academic, training institutions should apply for review and confirmation to the local education authority. Before confirmation, courses booked duri…	41
These extracurricular training institutions in Suzhou have been permitted to resume classes!	Neutral	58 Local Edition	https://wxgfoctongzhen.ganji.com/new/frowstyvincula/search/c/hexosanpuffin/wechatSharingDetailNew?infoid=253833704&source=19	1500	double reduction，sport	News	2021/09/03 15:21:00	There are 65 licensed academic institutions. Existing art, sports, science and technology, and other non-academic co-managed training programs are not affected by the 'Double Reduction' policy. For training courses that are not clearly academic or non-academic, training institutions should apply for review and confirmation to the local education authority. Before confirmation, courses booked duri…	41
These extracurricular training institutions in Suzhou have been permitted to resume classes!	Neutral	58 Local Edition	https://wxgfoctongzhen.ganji.com/new/frowstyvincula/search/c/hexosanpuffin/wechatSharingDetailNew?infoid=253834953&source=19	1500	double reduction，sport	News	2021/09/03 15:21:00	There are 65 licensed academic institutions. Existing art, sports, science and technology, and other non-academic co-managed training programs are not affected by the 'Double Reduction' policy. For training courses that are not clearly academic or non-academic, training institutions should apply for review and confirmation to the local education authority. Before confirmation, courses booked duri…	41
These extracurricular training institutions in Suzhou have been permitted to resume classes!	Neutral	58 Local Edition	https://wxgfoctongzhen.ganji.com/new/frowstyvincula/search/c/hexosanpuffin/wechatSharingDetailNew?infoid=255066341&source=19	1500	double reduction，sport	News	2021/09/03 15:21:00	There are 65 licensed academic institutions. Existing art, sports, science and technology, and other non-academic co-managed training programs are not affected by the 'Double Reduction' policy. For training courses that are not clearly academic or non-academic, training institutions should apply for review and confirmation to the local education authority. Before confirmation, courses booked duri…	41
These extracurricular training institutions in Suzhou have been permitted to resume classes!	Neutral	58 Local Edition	https://wxgfoctongzhen.ganji.com/new/frowstyvincula/search/c/hexosanpuffin/wechatSharingDetailNew?infoid=253835781&source=19	1500	double reduction，sport	News	2021/09/03 15:21:00	There are 65 licensed academic institutions. Existing art, sports, science and technology, and other non-academic co-managed training programs are not affected by the 'Double Reduction' policy. For training courses that are not clearly academic or non-academic, training institutions should apply for review and confirmation to the local education authority. Before confirmation, courses booked duri…	41
These extracurricular training institutions in Suzhou have been permitted to resume classes!	Neutral	WeChat	http://mp.weixin.qq.com/s?__biz=MzAxMzg1Njg1MQ==&mid=2650748049&idx=4&sn=44b9dbf7c3dda3c51bcaa1539240f620	1410	double reduction，sport	WeChat	2021/09/03 15:21:00	Source: Wuzhong Education. There are 65 licensed academic institutions. Existing art, sports, science and technology, and other non-academic co-managed training programs are not affected by the 'Double Reduction' policy. For training courses that are not clearly academic or non-academic, training institutions should apply for review and confirmation to the local education authority. Before confir…	41
These extracurricular training institutions in Suzhou have been permitted to resume classes!	Neutral	58 Local Version	https://wxgfoctongzhen.ganji.com/new/frowstyvincula/search/c/hexosanpuffin/wechatSharingDetailNew?infoid=253834747&source=19	1500	double reduction，sport	News	2021/09/03 15:21:00	There are 65 licensed academic institutions, and existing art, sports, science and technology-related non-academic training programs are not affected by the 'Double Reduction' policy. For training courses that are not clearly academic or non-academic, training institutions should apply to the local education authority for review and confirmation. Before confirmation, courses registered during the…	41
These extracurricular training institutions in Suzhou have been permitted to resume classes!	Neutral	58 Local Version	https://wxgfoctongzhen.ganji.com/new/frowstyvincula/search/c/hexosanpuffin/wechatSharingDetailNew?infoid=255068144&source=19	1500	double reduction，sport	News	2021/09/03 15:21:00	There are 65 licensed academic institutions, and existing art, sports, science and technology-related non-academic training programs are not affected by the 'Double Reduction' policy. For training courses that are not clearly academic or non-academic, training institutions should apply to the local education authority for review and confirmation. Before confirmation, courses registered during the…	41
These extracurricular training institutions in Suzhou have been permitted to resume classes!	Neutral	58 Local Version	https://wxgfoctongzhen.ganji.com/new/frowstyvincula/search/c/hexosanpuffin/wechatSharingDetailNew?infoid=255067699&source=19	1500	double reduction，sport	News	2021/09/03 15:21:00	There are 65 licensed academic institutions, and existing art, sports, science and technology-related non-academic training programs are not affected by the 'Double Reduction' policy. For training courses that are not clearly academic or non-academic, training institutions should apply to the local education authority for review and confirmation. Before confirmation, courses registered during the…	41
These extracurricular training institutions in Suzhou have been permitted to resume classes!	Neutral	58 Local Version	https://wxgfoctongzhen.ganji.com/new/frowstyvincula/search/c/hexosanpuffin/wechatSharingDetailNew?infoid=253890145&source=19	1500	double reduction，sport	News	2021/09/03 15:21:00	There are 65 licensed academic institutions, and existing art, sports, science and technology-related non-academic training programs are not affected by the 'Double Reduction' policy. For training courses that are not clearly academic or non-academic, training institutions should apply to the local education authority for review and confirmation. Before confirmation, courses registered during the…	41
These extracurricular training institutions in Suzhou have been permitted to resume classes!	Neutral	58 Local Version	https://wxgfoctongzhen.ganji.com/new/frowstyvincula/search/c/hexosanpuffin/wechatSharingDetailNew?infoid=255066790&source=19	1500	double reduction，sport	News	2021/09/03 15:21:00	There are 65 licensed academic institutions, and existing art, sports, science and technology-related non-academic training programs are not affected by the 'Double Reduction' policy. For training courses that are not clearly academic or non-academic, training institutions should apply to the local education authority for review and confirmation. Before confirmation, courses registered during the…	41
These extracurricular training institutions in Suzhou have been permitted to resume classes!	Neutral	Sina Finance Headlines	http://cj.sina.com.cn/articles/2231642822/85042ac601900srtk	926	double reduction，sport	News	2021/09/03 15:21:00	Source: Wuzhong EducationThere are 65 licensed academic institutions, and existing art, sports, science and technology-related non-academic training programs are not affected by the 'Double Reduction' policy. For training courses that are not clearly academic or non-academic, training institutions should apply to the local education authority for review and confirmation. Before confirmation, cour…	41
These extracurricular training institutions in Suzhou have been permitted to resume classes!	Neutral	58 Local Version	https://wxgfoctongzhen.ganji.com/new/frowstyvincula/search/c/hexosanpuffin/wechatSharingDetailNew?infoid=253835432&source=19	1500	double reduction，sport	News	2021/09/03 15:21:00	There are 65 licensed subject-based institutions, existing art, sports, science and technology, and other non-subject-based training programs are not affected by the ‘Double Reduction’ policy. For training courses that are not clearly classified as subject-based or non-subject-based, training institutions should apply for review and confirmation to the local education authority. Before confirmati…	41
These extracurricular training institutions in Suzhou have been permitted to resume classes!	Neutral	58 Local Version	https://wxgfoctongzhen.ganji.com/new/frowstyvincula/search/c/hexosanpuffin/wechatSharingDetailNew?infoid=253286125&source=19	1500	double reduction，sport	News	2021/09/03 15:21:00	There are 65 licensed subject-based institutions, existing art, sports, science and technology, and other non-subject-based training programs are not affected by the ‘Double Reduction’ policy. For training courses that are not clearly classified as subject-based or non-subject-based, training institutions should apply for review and confirmation to the local education authority. Before confirmati…	41
These extracurricular training institutions in Suzhou have been permitted to resume classes!	Neutral	58 Local Version	https://wxgfoctongzhen.ganji.com/new/frowstyvincula/search/c/hexosanpuffin/wechatSharingDetailNew?infoid=253359914&source=19	1500	double reduction，sport	News	2021/09/03 15:21:00	There are 65 licensed subject-based institutions, existing art, sports, science and technology, and other non-subject-based training programs are not affected by the ‘Double Reduction’ policy. For training courses that are not clearly classified as subject-based or non-subject-based, training institutions should apply for review and confirmation to the local education authority. Before confirmati…	41
These extracurricular training institutions in Suzhou have been permitted to resume classes!	Neutral	58 Local Version	https://wxgfoctongzhen.ganji.com/new/frowstyvincula/search/c/hexosanpuffin/wechatSharingDetailNew?infoid=253284589&source=19	1500	double reduction，sport	News	2021/09/03 15:21:00	There are 65 licensed subject-based institutions, existing art, sports, science and technology, and other non-subject-based training programs are not affected by the ‘Double Reduction’ policy. For training courses that are not clearly classified as subject-based or non-subject-based, training institutions should apply for review and confirmation to the local education authority. Before confirmati…	41
These extracurricular training institutions in Suzhou have been permitted to resume classes!	Neutral	Sina Viewpoint	https://k.sina.cn/article_2231642822_85042ac601900srtk.html	926	double reduction，sport	News	2021/09/03 15:21:00	Source: Wuzhong Education There are 65 licensed subject-based institutions, existing art, sports, science and technology, and other non-subject-based training programs are not affected by the ‘Double Reduction’ policy. For training courses that are not clearly classified as subject-based or non-subject-based, training institutions should apply for review and confirmation to the local education au…	41
These extracurricular training institutions in Suzhou have been permitted to resume classes!	Neutral	58 Local Version	https://wxgfoctongzhen.ganji.com/new/frowstyvincula/search/c/hexosanpuffin/wechatSharingDetailNew?infoid=253327159&source=19	1500	double reduction，sport	News	2021/09/03 15:21:00	There are 65 licensed subject-based institutions, existing art, sports, science and technology, and other non-subject-based training programs are not affected by the ‘Double Reduction’ policy. For training courses that are not clearly classified as subject-based or non-subject-based, training institutions should apply for review and confirmation to the local education authority. Before confirmati…	41
These extracurricular training institutions in Suzhou have been permitted to resume classes!	Neutral	58 Local Version	https://wxgfoctongzhen.ganji.com/new/frowstyvincula/search/c/hexosanpuffin/wechatSharingDetailNew?infoid=253834337&source=19	1500	double reduction，sport	News	2021/09/03 15:21:00	There are 65 institutions with complete licenses that offer academic subjects. Existing art, sports, and technology courses that are also engaged in non-academic subjects are not affected by the 'Double Reduction' policy. For training courses that are not clearly defined as academic or non-academic, training institutions are required to apply for review and confirmation to the local education aut…	41
These extracurricular training institutions in Suzhou have been permitted to resume classes!	Neutral	58 Local Version	https://wxgfoctongzhen.ganji.com/new/frowstyvincula/search/c/hexosanpuffin/wechatSharingDetailNew?infoid=253385127&source=19	1500	double reduction，sport	News	2021/09/03 15:21:00	There are 65 institutions with complete licenses that offer academic subjects. Existing art, sports, and technology courses that are also engaged in non-academic subjects are not affected by the 'Double Reduction' policy. For training courses that are not clearly defined as academic or non-academic, training institutions are required to apply for review and confirmation to the local education aut…	41
These extracurricular training institutions in Suzhou have been permitted to resume classes!	Neutral	58 Local Version	https://wxgfoctongzhen.ganji.com/new/frowstyvincula/search/c/hexosanpuffin/wechatSharingDetailNew?infoid=253834530&source=19	1500	double reduction，sport	News	2021/09/03 15:21:00	There are 65 institutions with complete licenses that offer academic subjects. Existing art, sports, and technology courses that are also engaged in non-academic subjects are not affected by the 'Double Reduction' policy. For training courses that are not clearly defined as academic or non-academic, training institutions are required to apply for review and confirmation to the local education aut…	41
Just changing the location to continue the rat race, parents would never save money without investing in their children, it used to be academics, it might now shift to arts. With the arrival of the 'Double Reduction' policy, it's almost hopeless for students to take extra lessons, which has also completely discouraged parents. But one wave has not yet subsided when another arises, various interes…	Neutral	UC News	http://m.uczzd.cn/ucnews/news?aid=2635323845200309733####8189314735	1500	double reduction，sport	Comment	2021/09/03 15:20:59	It's just moving the competition to another place. Parents won't save money and not invest in their children. Before it was academic subjects, and now it might shift to arts. Then someone raises the question: in today's continuous competition, can interest classes become the next K12 education? After all, to raise a competent student is not just about parental company. The arrival of the 'Double …	1
Just changing the location to continue the rat race, parents would never save money without investing in their children, it used to be academics, it might now shift to arts. With the arrival of the 'Double Reduction' policy, it's almost hopeless for students to take extra lessons, which has also completely discouraged parents. But one wave has not yet subsided when another arises, various interes…	Neutral	UC News	http://m.uczzd.cn/ucnews/news?aid=8979601637826347802####8189314735	1500	double reduction，sport	Comment	2021/09/03 15:20:59	It's just moving the competition to another place. Parents won't save money and not invest in their children. Before it was academic subjects, and now it might shift to arts. Then someone raises the question: in today's continuous competition, can interest classes become the next K12 education? After all, to raise a competent student is not just about parental company. The arrival of the 'Double …	1
If you don't补课, get out, don't affect others补课文 | 教育共识（原创，严禁抄袭，侵权必究）The implementation of the 'Double Reduction' policy requires a real reduction of students' burdens, major tutoring institutions are strictly limited in providing extra lessons. The policy stipulates that students cannot be given extra lessons on weekends, legal holidays, and during winter and summer vacations, but 'there are poli…	Neutral	UC News	http://m.uczzd.cn/ucnews/news?aid=12607676368748336757####8189620846	1500	double reduction，sport	Comment	2021/09/03 15:20:51	The implementation of the 'Double Reduction' policy requires a substantial reduction of students' burdens. Major tutoring institutions are strictly limited in providing extra classes. Parents who signed up for New Oriental tutoring classes revealed that after the new semester starts, the originally scheduled weekend tutoring time has been changed to evenings from Monday to Friday, and the class t…	9
share[Like][Like]	Neutral	Toutiao	http://www.toutiao.com/item/7003603904617661195/	657	double reduction，sport	News	2021/09/03 15:20:10	1. The school's strict rule of ending classes at 5:30 PM has now become more flexible, with each school being different. It's recommended to privately message the class teacher for specific details and to analyze based on your own situation. For the relatively long break time of around 45 minutes, the teacher suggests sleeping趴在桌子上, but this is impractical for lively children. Basically, it's abo…	0
share[Like][Like] It's already the third day of school, let's talk about the feelings, huh, 1. The hard 5:30 dismissal at school has now been relaxed, each school is different, it is recommended that you private message the class teacher for specific situations, analyze each situation specifically, and combine it with your own reality, huh. 2. The lunch break is quite long, usually reaching 45 mi…	Neutral	Toutiao	https://weitoutiao.zjurl.cn/ugc/share/wap/comment/7003603904617661195/#e94b9c79a2f59e33cd7ff3340678f110	657	double reduction，sport	Comment	2021/09/03 15:20:09	1. The school's strict rule of ending classes at 5:30 PM has now become more flexible, with each school being different. It's recommended to privately message the class teacher for specific details and to analyze based on your own situation. For the relatively long break time of around 45 minutes, the teacher suggests sleeping趴在桌子上, but this is impractical for lively children. Basically, it's abo…	24
share[Like][Like] It's already the third day of school, let's talk about our feelings. 1. The strict rule of the school that classes must end at 5:30 PM has now been relaxed, with each school being different. I suggest you private message your class teacher for details, analyze the situation specifically, and consider your own reality. 2. The nap time is quite long, usually reaching 45 minutes. T…	Neutral	Dongchedi	https://m.dcdapp.com/motor/m/feed/detail?group_id=1709851560061006####7003603904617661195	657	double reduction，sport	Comment	2021/09/03 15:20:09	1. The school's strict rule of ending classes at 5:30 PM has now become more flexible, with each school being different. It's recommended to privately message the class teacher for specific details and to analyze based on your own situation. For the relatively long break time of around 45 minutes, the teacher suggests sleeping趴在桌子上, but this is impractical for lively children. Basically, it's abo…	24
After this study session, I won't补课 anymore. Article | Educational Consensus (Original, unauthorized reproduction is strictly prohibited, infringement will be prosecuted) The implementation of the Dual Reduction Policy requires tangible efforts to reduce the burden on students. Major tutoring institutions have been strictly limited in providing extra lessons. The policy stipulates that students c…	Neutral	UC News	http://m.uczzd.cn/ucnews/news?aid=12607676368748336757####8189324703	1500	double reduction，sport	Comment	2021/09/03 15:20:08	The implementation of the Double Reduction policy aims to genuinely reduce the burden on students. Major tutoring institutions have been strictly limited in their supplementary classes. Parents who registered for New Oriental tutoring courses revealed that the originally scheduled weekend classes have been changed to evenings from Monday to Friday, and the class time has been shortened to two hou…	221
It affects my business. It affects my eyesight[Drop of Sweat][Laughing] Source: Caijing Both the Shanghai and Shenzhen stock markets closed down. The Shanghai Composite Index fell by 0.43%, the Shenzhen Component fell by 0.68%, and the ChiNext Price Index fell by 1.17%. The trading volume of the two markets exceeded 1.5 trillion yuan. The concept of the Beijing Stock Exchange was strong throughou…	Positive	Stock Bar	http://mguba.eastmoney.com/mguba/article/0/1080699039####9079838400	1444	double reduction，sport	Comment	2021/09/03 15:19:59	The two markets closed in decline, with the Shanghai Composite Index falling by 0.43%, the Shenzhen Component Index by 0.68%, and the ChiNext Price Index by 1.17%. Dongwu Securities indicates that the short-term moving averages of the Shanghai Composite Index are currently arranged in a bullish order. Once the enthusiasm for blue-chip stocks is fully activated, the Shanghai Composite has the pote…	3
It affects my business. It affects my eyesight[Drop of Sweat][Laughing] Source: Caijing Both the Shanghai and Shenzhen stock markets closed down. The Shanghai Composite Index fell by 0.43%, the Shenzhen Component fell by 0.68%, and the ChiNext Price Index fell by 1.17%. The trading volume of the two markets exceeded 1.5 trillion yuan. The concept of the Beijing Stock Exchange was strong throughou…	Positive	East Money	http://finance.eastmoney.com/a/202109032080447837.html####9079838400	1444	double reduction，sport	Comment	2021/09/03 15:19:59	The two markets closed in decline, with the Shanghai Composite Index falling by 0.43%, the Shenzhen Component Index by 0.68%, and the ChiNext Price Index by 1.17%. Dongwu Securities indicates that the short-term moving averages of the Shanghai Composite Index are currently arranged in a bullish order. Once the enthusiasm for blue-chip stocks is fully activated, the Shanghai Composite has the pote…	3
Sports cost more money; 'the poor study literature and the rich practice martial arts,' as ancient people have summarized it too precisely. 'No more classes for language, math, and English, so let's sign the kids up for a basketball class.' After the summer vacation just ended, during this 'Double Reduction' policy落地假期, many parents have signed their children up for sports programs like basketbal…	Neutral	Dongchedi	https://m.dcdapp.com/motor/m/feed/detail?group_id=7003511267751264799####7003603758030570281	1500	double reduction，sport	Comment	2021/09/03 15:19:33	Sports is more expensive; the ancient saying 'poor literature, rich martial arts' is too accurate. Industry insiders reveal that nationwide, course price increases are characterized by regional concentration, mainly in first-tier cities like Beijing, Shanghai, and Guangzhou. A teacher from an institution specializing in English football training said that initially, 80% to 90% of the parents who …	0
Studying during the day, staying up late at night watching phones, playing games, how can it not decline? [Smug] So there are more reasons for students dying suddenly. When we were kids, we didn't have cell phones, TV programs were limited, we either studied or played ball, chased each other, and we never heard of anyone dying from running. [Laughing while crying] Wang Dengfeng, Director of the D…	Neutral	UC News	http://m.uczzd.cn/ucnews/news?aid=15594619330989421002####8189512510	1500	double reduction，sport	Comment	2021/09/03 15:19:30	On September 3rd, the 2019 physical fitness and health survey results were released. A reporter from the National Radio of China asked about the physical fitness and health of rural students, which has always been a concern for everyone. From what we currently know, these survey results basically align with the current physical fitness and health situation of students. I mainly want to report thr…	24
I hope New Oriental can get through this, there will always be a sunny day... just wait and see. Article | Educational Consensus (Original, unauthorized reproduction is strictly prohibited, infringement will be prosecuted) The implementation of the Dual Reduction Policy requires tangible efforts to reduce the burden on students. Major tutoring institutions have been strictly limited in providing …	Neutral	UC News	http://m.uczzd.cn/ucnews/news?aid=12607676368748336757####8189354670	1500	double reduction，sport	Comment	2021/09/03 15:19:13	I hope New Oriental can get through this, there will always be a sunny day... just wait and see. A parent who registered for New Oriental tutoring classes revealed that after the new semester started, the originally scheduled weekend tutoring times were changed to evenings from Monday to Friday, and the class time was shortened to two hours. With the implementation of the Double Reduction policy,…	240
Strongly support the cancellation of tutoring classes, correct support after the announcement of the 'Double Reduction' policy, after-school extended service followed suit, greatly reducing the homework and extracurricular training burden for primary and secondary school students. The first semester after the 'Double Reduction' has begun, the new semester's new atmosphere has invigorated us, but …	Neutral	Baidu Baijia	https://baijiahao.baidu.com/s?id=1709757417296866028#1117386448333530918	1500	double reduction，sport	Comment	2021/09/03 15:18:15	After the 'Double Reduction' policy was announced, after-school extension services followed closely, greatly reducing the homework and extracurricular training burden for primary and secondary school students. However, regardless of how things go, the situation has been decided. In the future, if you want to continue running your own tutoring class, you must meet the aforementioned prerequisites …	841
Strategy Special Report: What does the recent high transaction volume mean?	Positive	Sina Finance	http://stock.finance.sina.com.cn/stock/go.php/vReport_Show/kind/lastest/rptid/683995560671/index.phtml	1241	double reduction，sport	News	2021/09/03 15:17:58	The main driving force behind the recent high trading volume is emotional capital, stemming from a temporary decline in institutional excess returns after a shift in market value style. The recent high trading volume is quite different from that around the Spring Festival: in the past three months, new funds launched averaged 1800 per month. Afterward, the market shifted towards a mid and small-c…	14
【Back to School Season】Embarking on a new journey to continue writing a new chapter - Zhenzhong School held the 2021 academic year's first semester teacher ethics and commencement meeting	Positive	WeChat	http://mp.weixin.qq.com/s?__biz=MzAwNjM0NDg2OA==&mid=2652556851&idx=1&sn=5a643118e9d9ec250986af55b051c532	1500	double reduction，sport	WeChat	2021/09/03 15:17:58	On August 26th, the report hall on the third floor of the school's Juxing Building was filled with laughter and a vibrant atmosphere, with over 170 faculty members gathering together to attend the new semester's teacher ethics study and opening work conference. Matters such as faculty attendance assessment and salary calculations were explained, and attendees were asked to take the school as thei…	0
Strategy Special Report: What does the recent high transaction volume mean?	Neutral	East Money	https://wap.eastmoney.com/info/detail/202109032080488134	1313	double reduction，sport	APP	2021/09/03 15:17:53	The main driver of the recent high trading volume is emotional capital, stemming from a temporary decline in institutional excess returns after the shift in market capitalization style. The high trading volume in recent markets is quite different from that around the Spring Festival: in the past 3 months, newly issued funds averaged 1800, and after the month, the market shifted towards small and …	14
Strategy Special Report: What does the recent high transaction volume mean?	Positive	East Money Network	http://mguba.eastmoney.com/mguba/article/0/1080709012	1239	double reduction，sport	Forum	2021/09/03 15:17:53	Report Summary: The main driver of the recent high trading volume is emotional capital, stemming from a temporary decline in institutional excess returns after the shift in market capitalization style. The high trading volume in recent markets is quite different from that around the Spring Festival: in the past 3 months, newly issued funds averaged 1800, and after the month, the market shifted to…	14
Then physical education, art, labor began to become popular. 'No more after-school classes for languages, math, and English, so let's sign up our child for a basketball class.' As the summer just ended, in this holiday when the 'Double Reduction' policy has taken effect, many parents signed their children up for sports programs such as basketball and martial arts. At the same time, some parents r…	Neutral	Dongchedi	https://m.dcdapp.com/motor/m/feed/detail?group_id=7003511267751264799####7003603219331433216	1500	double reduction，sport	Comment	2021/09/03 15:17:28	If we can't send the kids to language and math extracurricular classes, then let's sign them up for a basketball class, industry insiders reveal that price increases for courses are characterized by regional differences, mainly concentrated in first-tier cities like Beijing, Shanghai, and Guangzhou. A teacher from an institution specializing in English football training said that at the beginning…	89
Strategy Special Report: What does the recent high transaction volume mean?	Positive	Finance Diamond	https://www.cjz.vip/210351233.html	1372	double reduction，sport	News	2021/09/03 15:17:00	The main driver of the recent high trading volume is emotional capital, stemming from a temporary decline in institutional excess returns after the shift in market capitalization style. The high trading volume in recent markets is quite different from that around the Spring Festival: in the past 3 months, newly issued funds averaged 1800, and after the month, the market shifted towards small and …	14
Strategy Special Report: What does the recent high transaction volume mean?	Positive	Finance Diamond	https://www.cjz.vip/210351120.html	1372	double reduction，sport	News	2021/09/03 15:17:00	The main driver of the recent high trading volume is emotional capital, stemming from a temporary decline in institutional excess returns after the shift in market capitalization style. The high trading volume in recent markets is quite different from that around the Spring Festival: in the past 3 months, newly issued funds averaged 1800, and after the month, the market shifted towards small and …	14
Strategy Special Report: What does the recent high transaction volume mean?	Neutral	Baidu Baijia	https://baijiahao.baidu.com/s?id=1709865897245347921	1222	double reduction，sport	News	2021/09/03 15:17:00	Report Summary: The main driver of the recent high trading volume is emotional capital, stemming from a temporary decline in institutional excess returns after the shift in market capitalization style. The high trading volume in recent markets is quite different from that around the Spring Festival: in the past 3 months, newly issued funds averaged 1800, and after the month, the market shifted to…	14
All-Through Education Secretary Reply: As of now, the 'Double Reduction' policy has no significant adverse impact on the company's main business. The company's current main business is educational information services, covering K12 campus informationization and information services, teacher continuing education services, etc. The company has no plan for a name change at this time	Neutral	Carrot Research	https://m-robo.datayes.com/information/news/95109260	1033	double reduction，sport	APP	2021/09/03 15:17:00	Summary: Hello, as of now, the 'Double Reduction' policy has not had a significant adverse impact on the company's main business. The company's current main business is educational information services, including K12 campus informationization and information services, teacher continuing education services, etc., with a net profit attributable to the parent company of 7.7313 million yuan, a year-o…	1
Strategy Special Report: What does the recent high transaction volume mean?	Neutral	East Money Network	https://wap.eastmoney.com/a/202109032080488134.html	1240	double reduction，sport	News	2021/09/03 15:17:00	The main driving force behind the recent high trading volume is emotional capital, stemming from the temporary decline in institutional excess returns after the shift in market capitalization style. The recent high trading volume is quite different from that around the Spring Festival: in the past 3 months, the average monthly new fund issuance was 1,800, and after the market shifted towards smal…	14
Forwarded	Neutral	Toutiao	http://www.toutiao.com/item/7003603067774157600/	1468	double reduction，sport	News	2021/09/03 15:16:54	Extracurricular training institutions are not allowed to organize subject training during national statutory holidays, rest days, and winter and summer vacations; they are not allowed to carry out online training for preschool children, and it is strictly forbidden to carry out offline subject training for preschool children under the guise of pre-school classes, transition classes, thinking trai…	0
Athletes do not live long. Exercise should be moderate, too much is not good. By / 60 Education In recent years, many related reforms in the field of education have been carried out, and the improvement of the quality of the entire population has received widespread attention. For students, the middle school and college entrance exams are major tests in life, although they cannot directly determi…	Neutral	Dongchedi	https://m.dcdapp.com/motor/m/feed/detail?group_id=7003140495258042888####7003603006474388261	1500	double reduction，sport	Comment	2021/09/03 15:16:40	In recent years, there have been many reforms in the field of education, and the improvement of the quality of the entire population has received widespread attention. Some parents have asked if their children are born with poor health, does that mean they are destined not to be admitted to key schools? For students, the middle school and college entrance exams are major exams in life, although t…	127
0:3 Hope in the advocacy of public welfare football. 'No more after-school classes for languages, math, and English, so let's sign up our child for a basketball class.' As the summer just ended, in this holiday when the 'Double Reduction' policy has taken effect, many parents signed their children up for sports programs such as basketball and martial arts. At the same time, some parents reported …	Neutral	Dongchedi	https://m.dcdapp.com/motor/m/feed/detail?group_id=7003511267751264799####7003602877705585449	1500	double reduction，sport	Comment	2021/09/03 15:16:09	If you can't take the language, math, and foreign language extracurricular classes, then sign your child up for a basketball class. Industry insiders reveal that the rise in course prices is characterized by a regional focus, concentrated in first-tier cities such as Beijing, Shanghai, and Guangzhou. A teacher from an institution that specializes in English football training says that in the begi…	89
As an 80s person, I'm really not playing anymore, it has too much impact on family business. Source: Caijing. Both Shanghai and Shenzhen markets closed down, the Shanghai Composite Index dropped by 0.43%, the Shenzhen Component Index by 0.68%, and the ChiNext Price Index by 1.17%. The trading volume of both markets exceeded 1.5 trillion yuan. The concept of the Beijing Stock Exchange was strong t…	Positive	East Money Network	http://finance.eastmoney.com/a/202109032080447837.html####9079832955	1446	double reduction，sport	Comment	2021/09/03 15:15:00	As an 80s kid, I'm really not playing anymore, it's too impactful on the family business. Dongwu Securities stated that the short-term moving averages of the Shanghai Composite Index are currently in a bullish排列, and once the heat of blue-chip stocks is fully activated, the Shanghai Composite Index will have the possibility of breaking through the previous highs. Recently, the ChiNext and Science…	3
As an 80s person, I'm really not playing anymore, it has too much impact on family business. Source: Caijing. Both Shanghai and Shenzhen markets closed down, the Shanghai Composite Index dropped by 0.43%, the Shenzhen Component Index by 0.68%, and the ChiNext Price Index by 1.17%. The trading volume of both markets exceeded 1.5 trillion yuan. The concept of the Beijing Stock Exchange was strong t…	Positive	Stock Bar	http://mguba.eastmoney.com/mguba/article/0/1080699039####9079832955	1446	double reduction，sport	Comment	2021/09/03 15:15:00	I, from the post-80s generation, really can't play anymore; it has a huge impact on the family business. Dongwu Securities indicates that the short-term moving averages of the Shanghai Composite Index are currently in a bullish alignment. Once the heat of blue-chip stocks is fully activated, the Shanghai Composite may have the potential to break through its previous high. Recently, the ChiNext an…	3
【Jin Qing Community·Policy Interpretation】Under the 'Double Reduction' policy, parents cannot 'lie down', so what should they do? How to do it?	Neutral	WeChat	http://mp.weixin.qq.com/s?__biz=MzIxOTYxODg0MA==&mid=2247486582&idx=2&sn=ccf60473ffecfa8f8d7f25c5f21a6cb9	1500	double reduction，sport	WeChat	2021/09/03 15:14:50	Recently, the General Office of the CPC Central Committee and the General Office of the State Council issued the	56
It should be public welfare, now advocating public welfare. 'After-school classes for languages, math, and English are not allowed, so let's enroll the child in a basketball class.' The summer just ended, during this holiday when the 'Double Reduction' policy was implemented, many parents enrolled their children in sports courses such as basketball and martial arts. At the same time, some parents…	Neutral	Dongchedi	https://m.dcdapp.com/motor/m/feed/detail?group_id=7003511267751264799####7003602449344807720	1500	double reduction，sport	Comment	2021/09/03 15:14:28	If we can't send our children to extra classes for Chinese, Math, and English, let's sign them up for a basketball class. Industry insiders reveal that nationwide, the increase in course prices is characterized by regional features, mainly concentrated in first-tier cities like Beijing, Shanghai, and Guangzhou. A teacher from an institution that focuses on English football training says that in t…	89
Strategy Special Report: What does the recent high trading volume mean?	Positive	Sina Finance	http://stock.finance.sina.com.cn/stock/go.php/vReport_Show/kind/search/rptid/683995560671/index.phtml	1241	double reduction，sport	News	2021/09/03 15:14:25	The main driving force behind the recent high trading volume is emotional capital, stemming from a temporary decline in institutional excess returns after the shift in market capitalization style. The high trading volume of the recent market is quite different from the period around the Spring Festival: In the past three months, new funds launched averaged 1,800 per month. After the market shifte…	14
If that's the case, then it's too much, students are so tired, and when there's enough time they're still trapped in the classroom like a beast fighting, especially in classes with poor discipline, adults want to leave work early, it's a waste of time and life, I'd rather let the children go out and take them around to explore. Article by Educational Consensus (original, strictly prohibited from …	Neutral	UC News	http://m.uczzd.cn/ucnews/news?aid=12607676368748336757####8189630805	1500	double reduction，sport	Comment	2021/09/03 15:14:17	If that's the case, it's really too much. The students are already so tired; they're trapped in class like beasts fighting. Especially in classes with poor discipline, adults all want to leave work early. That's just a waste of time and life. I'd rather let the child go out earlier and take him to wander around the surroundings. Parents who registered for New Oriental tutoring classes revealed th…	0
Parents must make their children stay up late to make up classes, even if their grades improve, the children's health is overdrawn, it's not worth it, parents need to think deeply. Article by Educational Consensus (original, strictly prohibited from plagiarism, infringement will be prosecuted). The implementation of the Double Reduction policy requires us to actually reduce the burden on students…	Neutral	UC News	http://m.uczzd.cn/ucnews/news?aid=12607676368748336757####8189562081	1500	double reduction，sport	Comment	2021/09/03 15:14:10	Parents insist on making their children stay up late for tutoring, even if their grades improve, the children's bodies are overdrawn; it's not worth it. Parents need to think deeply. Parents who registered for New Oriental tutoring classes revealed that after the new semester started, the originally scheduled weekend tutoring time was changed to evenings from Monday to Friday, and the class durat…	240
When will it be that workers can exercise for 2 hours during working hours, that's what sports is. Guide: Chairman of the National Steering Committee for Health Education in Primary and Secondary Schools: Physical fitness, for primary and secondary school students, whether it's speed quality 50-meter dash, flexibility, or endurance quality, 1000-meter run (male), 800-meter run (female), all have …	Neutral	Dongchedi	https://m.dcdapp.com/motor/m/feed/detail?group_id=7003567119615033893####7003602230943548201	1500	double reduction，sport	Comment	2021/09/03 15:13:37	On September 3rd, the Ministry of Education held a press conference to introduce the findings of the eighth national student physical fitness and health survey. A journalist from China National Radio's China Rural Voice asked about the physical fitness and health of rural students, which has always been a concern. Wang Dengfeng: The eighth national student physical fitness and health survey was i…	57
When will it be that workers can exercise for 2 hours during working hours, that's what sports is. Guide: Chairman of the National Steering Committee for Health Education in Primary and Secondary Schools: Physical fitness, for primary and secondary school students, whether it's speed quality 50-meter dash, flexibility, or endurance quality, 1000-meter run (male), 800-meter run (female), all have …	Neutral	Toutiao	https://weitoutiao.zjurl.cn/ugc/share/wap/comment/7003602230943548201/#008541b07ef63c8c485320c29397d781	1500	double reduction，sport	Comment	2021/09/03 15:13:37	On September 3rd, the Ministry of Education held a press conference to introduce the findings of the eighth national student physical fitness and health survey. A journalist from China National Radio's China Rural Voice asked about the physical fitness and health of rural students, which has always been a concern. Wang Dengfeng: The eighth national student physical fitness and health survey was i…	57
All the complaints are because their own children are not that great, so they hope that everyone is not that great. Article | Education Consensus (original, strictly prohibit plagiarism, infringement will be pursued). The implementation of the double reduction policy requires a real reduction of students' burdens, and all tutoring institutions have been strictly limited in their extra classes. Th…	Neutral	UC News	http://m.uczzd.cn/ucnews/news?aid=12607676368748336757####8189364518	1500	double reduction，sport	Comment	2021/09/03 15:13:02	Complaining are those whose children are not doing well, hoping everyone else is not doing well either. A parent who signed up for New Oriental tutoring classes revealed that after the new semester started, the originally scheduled weekend tutoring sessions have been moved to weekday evenings, and the class duration has been shortened to two hours. The implementation of the 'Double Reduction' pol…	0
Bankrupt on开学? The sky-high 开学 checklist goes viral online, parents: back to the pre-liberation era	Neutral	Baidu Baijia	https://baijiahao.baidu.com/s?id=1709863812403579950	1500	double reduction，sport	News	2021/09/03 15:13:00	The back-to-school season has arrived, and what is the most important thing for students? Some also say that such consumption is unrealistic, with almost two-thirds being unnecessary expenses. Parents should view consumption rationally. Many parents say they are not unaware of the low cost-effectiveness of this expense, but with the middle and high school entrance exam system in place, can the so…	241
Bankrupt on开学? The sky-high 开学 checklist goes viral online, parents: back to the pre-liberation era	Neutral	Dongchedi	https://m.dcdapp.com/motor/m/feed/detail?group_id=7003591546431865357	1500	double reduction，sport	APP	2021/09/03 15:12:52	The back-to-school season has arrived, and what is the most important thing for students? Some also say that such consumption is unrealistic, with almost two-thirds being unnecessary expenses. Parents should view consumption rationally. Many parents say they are not unaware of the low cost-effectiveness of this expense, but with the middle and high school entrance exam system in place, can the so…	241
Bankrupt on开学? The sky-high 开学 checklist goes viral online, parents: back to the pre-liberation era	Neutral	Toutiao	http://www.toutiao.com/item/7003591546431865357/	1500	double reduction，sport	News	2021/09/03 15:12:52	The back-to-school season has arrived, and what is the most important thing for students? Some also say that such consumption is unrealistic. Many parents say they are not unaware of the low cost-effectiveness of this expense, but with the middle and high school entrance exam system in place, can the so-called burden reduction really proceed smoothly? These parents believe that it is unsafe for c…	241
Incomprehensible, and cannot understand! After the \	Neutral	Baidu Baijia	https://baijiahao.baidu.com/s?id=1709757417296866028#1117386415735444517	1500	double reduction，sport	Comment	2021/09/03 15:12:49	After the announcement of the 'Double Reduction' policy, after-school extended services followed, significantly alleviating the homework and extracurricular training burdens of primary and secondary school students. However, regardless of how it is, the trend has set in and the situation has been decided. If one wishes to continue running their own tutoring classes in the future, they must meet t…	841
There are Tsinghua and Peking University above, and below, there are educational training and normal school students competing for jobs, do you think the impact is big? Since the double reduction policy was issued more than a month ago, many tutoring institutions that do not meet the qualifications and rules and regulations have been shut down, but some tutoring institutions have survived through…	Neutral	Baidu Baijia	https://baijiahao.baidu.com/s?id=1709781572195373533#1117386415563102818	1500	double reduction，sport	Comment	2021/09/03 15:12:47	With prestigious universities like Tsinghua and Peking at the top and educational training institutions and normal university students vying for jobs at the bottom, you can imagine the impact. It's a communication channel between parents and university students, where parents pay an annual service fee of 200 yuan to the tutoring center to find suitable university students to tutor their children.…	11
Under the \	Neutral	Zhihu Column	https://zhuanlan.zhihu.com/p/406490225	1499	double reduction，sport	News	2021/09/03 15:12:34	With the introduction of multiple favorable national policies, the teaching profession has become a sought-after choice for many. The 'Double Reduction Policy' is a national initiative aimed at reducing the burden of family education expenses. For training institutions, it means there is no longer a chance for training, and therefore no opportunity to make money. For families, it allows education…	2
The PE teacher graduated from the math department, do you understand? The full text is 1596 words, and it takes about 4 minutes to read. \	Neutral	Tencent News	https://new.qq.com/omn/20210903/20210903A01XQH00#6839454930780759806	1500	double reduction，sport	Comment	2021/09/03 15:12:06	The entire article is 1596 words, and it takes about 4 minutes to read. 'If you can't take the extracurricular classes for language, math, and English, then sign your child up for a basketball class.' Industry insiders reveal that nationwide, the rise in course prices is characterized by regional differences, mainly concentrated in first-tier cities such as Beijing, Shanghai, and Guangzhou. A tea…	4
The PE teacher graduated from the math department, do you understand? The full text is 1596 words, and it takes about 4 minutes to read. \	Neutral	Tencent News	http://kuaibao.qq.com/s/20210903A01XQH00#6839454930780759806	1500	double reduction，sport	Comment	2021/09/03 15:12:06	The entire article is 1596 words, and it takes about 4 minutes to read. 'If you can't take the extracurricular classes for language, math, and English, then sign your child up for a basketball class.' Industry insiders reveal that nationwide, the rise in course prices is characterized by regional differences, mainly concentrated in first-tier cities such as Beijing, Shanghai, and Guangzhou. A tea…	4
My child still has one year of kindergarten, seeing your comments makes me so anxious [laughing crying] After the \	Neutral	Baidu Baijia	https://baijiahao.baidu.com/s?id=1709757417296866028#1117386409749739819	1500	double reduction，sport	Comment	2021/09/03 15:11:49	My child has one more year of kindergarten. Reading your comments makes me so anxious [laughing crying]. But regardless of how it is, the trend has set in and the situation has been decided. If one wishes to continue running their own tutoring classes in the future, they must meet the aforementioned prerequisites and be compliant and legal. After the announcement of the 'Double Reduction', after-…	841
Forwarded	Neutral	Toutiao	http://www.toutiao.com/item/7003601553807098662/	524	double reduction，sport	News	2021/09/03 15:11:04	On the morning of September 3rd, our school held a special meeting on the 'Double Reduction' and 'Five Management' work, where school leaders, cadres, and teachers collectively studied the 'Opinions on Further Reducing the Burden of Homework and Off-campus Training in Compulsory Education' and the '10 Q&A on How to Deepen the 'Double Reduction' Work? An Explanation by the Ministry of Education', …	0
In order to implement the 'Double Reduction Policy' and strengthen the 'Five Management Measures', on the morning of September 3rd, our school held a special meeting on 'Standardizing School Operations - Double Reduction and Five Management Measures'. School leaders, cadres, and teachers together carefully studied the 'Opinions on Further Reducing the Burden of Homework and Off-campus Training fo…	Positive	Dongchedi	https://m.dcdapp.com/motor/m/feed/detail?group_id=7003596755858129445####7003601553807098662	523	double reduction，sport	Comment	2021/09/03 15:11:02	On the morning of September 3rd, our school held a special meeting on the 'Double Reduction' and 'Five Management' work, where school leaders, cadres, and teachers collectively studied the 'Opinions on Further Reducing the Burden of Homework and Off-campus Training in Compulsory Education' and the '10 Q&A on How to Deepen the 'Double Reduction' Work? An Explanation by the Ministry of Education', …	0
I just want to ask when 1/2+1/2 equals 4/3 After the 'Double Reduction' was announced, after-school extension services followed one after another, greatly reducing the homework burden and off-campus training burden for primary and secondary school students. The first semester after the 'Double Reduction' has begun, the new semester's new atmosphere has given us a boost, but many parents still hav…	Neutral	Baidu Baijia	https://baijiahao.baidu.com/s?id=1709757417296866028#1117386404941702517	1500	double reduction，sport	Comment	2021/09/03 15:11:01	After the 'Double Reduction' policy was announced, after-school extension services followed suit, greatly reducing the homework and off-campus training burdens for primary and secondary school students. However, regardless of the situation, the trend has been set and the decision is final. For those who wish to continue running their own tutoring classes in the future, they must meet the aforemen…	841
Why did after-school extension services follow one after another after the 'Double Reduction' was announced, greatly reducing the homework burden and off-campus training burden for primary and secondary school students. The first semester after the 'Double Reduction' has begun, the new semester's new atmosphere has given us a boost, but many parents still have lingering worries. Whether it's midd…	Neutral	Baidu Baijia	https://baijiahao.baidu.com/s?id=1709757417296866028#1117386402888677310	1500	double reduction，sport	Comment	2021/09/03 15:10:41	After the 'Double Reduction' policy was announced, after-school extension services followed suit, greatly reducing the homework and off-campus training burdens for primary and secondary school students. However, regardless of the situation, the trend has been set and the decision is final. For those who wish to continue running their own tutoring classes in the future, they must meet the aforemen…	841
Languages, math, and English are 'cooling down', physical education classes are becoming more expensive, capital is rushing in, and the number of players has nearly doubled!	Neutral	Sina News	https://finance.sina.com.cn/chanjing/cyxw/2021-09-03/doc-iktzqtyt3767607.shtml#6131CA48-A81205B9-9BFD98E1-932-8B8	1500	double reduction，sport	Comment	2021/09/03 15:10:00	After 'language, math, and English extracurricular classes can't be attended, why not sign the child up for a basketball class?' Industry insiders reveal that nationwide, course price increases are characterized by regional differences, mainly concentrated in first-tier cities such as Beijing, Shanghai, and Guangzhou. A teacher from an institution that specializes in English football training rev…	10
A letter to parents about 'reducing the burden of off-campus training'	Neutral	WeChat	http://mp.weixin.qq.com/s?__biz=MzI1NTI4Mzg4OA==&mid=2247508601&idx=2&sn=bfe4aff4ce26c739132a619868076a9d	1500	double reduction，sport	WeChat	2021/09/03 15:08:38	A Letter to Parents Regarding the 'Reduction of Off-campus Training Burdens' Dear Parent Friends, Thank you for your constant attention and support for the work of Furong Education. Recently, the General Office of the CPC Central Committee and the General Office of the State Council officially issued the 'Opinions on Further Reducing the Burden of Homework and Off-campus Training in Compulsory Ed…	15
Get moving, increase physical education classes! Guideline: Chairman of the National Steering Committee for Health Education in Primary and Secondary Schools: Physical fitness, from the perspective of primary and secondary school students, whether it's speed quality 50-meter run, flexibility, or endurance quality, 1000-meter run (male), 800-meter run (female), there has been improvement in middle…	Neutral	Dongchedi	https://m.dcdapp.com/motor/m/feed/detail?group_id=7003567119615033893####7003600905896051470	1500	double reduction，sport	Comment	2021/09/03 15:08:31	On September 3rd, the Ministry of Education held a press conference to introduce the findings of the eighth national survey on students' physical fitness and health. A journalist from China National Radio's China Rural Voice asked about the physical fitness and health of rural students, which has always been a concern. Wang Dengfeng stated, 'The eighth national survey on students' physical fitnes…	57
Get moving, increase physical education classes! Guideline: Chairman of the National Steering Committee for Health Education in Primary and Secondary Schools: Physical fitness, from the perspective of primary and secondary school students, whether it's speed quality 50-meter run, flexibility, or endurance quality, 1000-meter run (male), 800-meter run (female), there has been improvement in middle…	Neutral	Toutiao	https://weitoutiao.zjurl.cn/ugc/share/wap/comment/7003600905896051470/#24ab0eb52eb127daf7a4441f727683ec	1500	double reduction，sport	Comment	2021/09/03 15:08:31	On September 3rd, the Ministry of Education held a press conference to introduce the findings of the eighth national survey on students' physical fitness and health. A journalist from China National Radio's China Rural Voice asked about the physical fitness and health of rural students, which has always been a concern. Wang Dengfeng stated, 'The eighth national survey on students' physical fitnes…	57
Soccer! A bad influence 'Can't attend language, math, and English extracurricular classes, then sign up for a basketball class for the child.' The summer vacation has just ended, in this 'Double Reduction' policy落地假期, many parents signed up their children for basketball, martial arts, and other sports program classes. At the same time, some parents reported that the prices of courses at sports tr…	Neutral	Phoenix News	https://ishare.ifeng.com/c/89DStIF4UjF#1420803676	1500	double reduction，sport	Comment	2021/09/03 15:07:50	“If extracurricular classes for language, math, and English are not allowed, then sign the child up for a basketball class. Industry insiders reveal that price increases for courses are characterized by regional features, mainly concentrated in first-tier cities like Beijing, Shanghai, and Guangzhou. Ms. Feng frankly stated that she believes this is the most valuable experience in his growth proc…	89
Soccer! A bad influence 'Can't attend language, math, and English extracurricular classes, then sign up for a basketball class for the child.' The summer vacation has just ended, in this 'Double Reduction' policy落地假期, many parents signed up their children for basketball, martial arts, and other sports program classes. At the same time, some parents reported that the prices of courses at sports tr…	Neutral	Phoenix News	https://ishare.ifeng.com/c/s/89DStIF4UjF#1420803676	1500	double reduction，sport	Comment	2021/09/03 15:07:50	“If extracurricular classes for language, math, and English are not allowed, then sign the child up for a basketball class. Industry insiders reveal that price increases for courses are characterized by regional features, mainly concentrated in first-tier cities like Beijing, Shanghai, and Guangzhou. Ms. Feng frankly stated that she believes this is the most valuable experience in his growth proc…	89
Soccer! A Misguided Influence 'Classes for language, math, and English are no longer allowed, so let's sign our child up for a basketball class.' As the summer just ended, during this 'Double Reduction' policy-enforced vacation, many parents have enrolled their children in sports programs like basketball and martial arts. At the same time, some parents have reported that the prices of courses at …	Neutral	Phoenix News	https://i.ifeng.com/c/89DStIF4UjF#1420803676	1500	double reduction，sport	Comment	2021/09/03 15:07:50	“If extracurricular classes for language, math, and English are not allowed, then sign the child up for a basketball class. Industry insiders reveal that price increases for courses are characterized by regional features, mainly concentrated in first-tier cities like Beijing, Shanghai, and Guangzhou. Ms. Feng frankly stated that she believes this is the most valuable experience in his growth proc…	89
Soccer! A Misguided Influence 'Classes for language, math, and English are no longer allowed, so let's sign our child up for a basketball class.' As the summer just ended, during this 'Double Reduction' policy-enforced vacation, many parents have enrolled their children in sports programs like basketball and martial arts. At the same time, some parents have reported that the prices of courses at …	Neutral	Phoenix News	https://finance.ifeng.com/c/89DStIF4UjF#1420803676	1500	double reduction，sport	Comment	2021/09/03 15:07:50	“If extracurricular classes for language, math, and English are not allowed, then sign the child up for a basketball class. Industry insiders reveal that price increases for courses are characterized by regional features, mainly concentrated in first-tier cities like Beijing, Shanghai, and Guangzhou. Ms. Feng frankly stated that she believes this is the most valuable experience in his growth proc…	89
We are having make-up classes this weekend, everything remains the same, reduced to nothing. Article by Educational Consensus (Original, strictly prohibited from plagiarism, infringement will be pursued). The implementation of the Double Reduction policy requires a real reduction in students' burdens, and major tutoring institutions are strictly limited in their make-up classes. The policy stipul…	Neutral	UC Headlines	http://m.uczzd.cn/ucnews/news?aid=12607676368748336757####8189175408	1500	double reduction，sport	Comment	2021/09/03 15:07:36	The implementation of the Double Reduction policy requires a genuine effort to alleviate the burden on students. Major tutoring institutions have been strictly limited in offering extra lessons. Parents who enrolled in New Oriental tutoring classes have revealed that the originally scheduled weekend classes have been moved to evenings from Monday to Friday, and the class duration has been shorten…	240
The Peak of the College Entrance Exam. Guideline: Chairman of the National Health Education Teaching Steering Committee for Primary and Secondary Schools: Physical fitness, from the perspective of primary and secondary school students, whether it's speed quality in a 50-meter dash, flexibility, or endurance quality in a 1000-meter run (male), 800-meter run (female), there is an improvement in mid…	Neutral	Toutiao	https://weitoutiao.zjurl.cn/ugc/share/wap/comment/7003600616245625604/#00952fd0984dd604bec96865a2b003bf	1500	double reduction，sport	Comment	2021/09/03 15:07:24	On September 3rd, the Ministry of Education held a press conference to introduce the findings of the Eighth National Student Physical Fitness and Health Survey. A reporter from China National Radio's China Village Voice asked about the physical fitness and health of rural students, which has always been a topic of concern. Wang Dengfeng stated that the Eighth National Student Physical Fitness and…	57
The Peak of the College Entrance Exam. Guideline: Chairman of the National Health Education Teaching Steering Committee for Primary and Secondary Schools: Physical fitness, from the perspective of primary and secondary school students, whether it's speed quality in a 50-meter dash, flexibility, or endurance quality in a 1000-meter run (male), 800-meter run (female), there is an improvement in mid…	Neutral	Dongchedi	https://m.dcdapp.com/motor/m/feed/detail?group_id=7003567119615033893####7003600616245625604	1500	double reduction，sport	Comment	2021/09/03 15:07:24	On September 3rd, the Ministry of Education held a press conference to introduce the findings of the Eighth National Student Physical Fitness and Health Survey. A reporter from China National Radio's China Village Voice asked about the physical fitness and health of rural students, which has always been a topic of concern. Wang Dengfeng stated that the Eighth National Student Physical Fitness and…	57
From playing video games. Guideline: Chairman of the National Health Education Teaching Steering Committee for Primary and Secondary Schools: Physical fitness, from the perspective of primary and secondary school students, whether it's speed quality in a 50-meter dash, flexibility, or endurance quality in a 1000-meter run (male), 800-meter run (female), there is an improvement in middle school st…	Neutral	Dongchedi	https://m.dcdapp.com/motor/m/feed/detail?group_id=7003567119615033893####7003600600500552448	1500	double reduction，sport	Comment	2021/09/03 15:07:18	On September 3rd, the Ministry of Education held a press conference to introduce the findings of the Eighth National Student Physical Fitness and Health Survey. A reporter from China National Radio's China Village Voice asked about the physical fitness and health of rural students, which has always been a topic of concern. Wang Dengfeng stated that the Eighth National Student Physical Fitness and…	57
From playing video games. Guideline: Chairman of the National Health Education Teaching Steering Committee for Primary and Secondary Schools: Physical fitness, from the perspective of primary and secondary school students, whether it's speed quality in a 50-meter dash, flexibility, or endurance quality in a 1000-meter run (male), 800-meter run (female), there is an improvement in middle school st…	Neutral	Toutiao	https://weitoutiao.zjurl.cn/ugc/share/wap/comment/7003600600500552448/#21053abd414f5fbfc4c695f369397b8d	1500	double reduction，sport	Comment	2021/09/03 15:07:18	On September 3rd, the Ministry of Education held a press conference to introduce the findings of the Eighth National Student Physical Fitness and Health Survey. A reporter from China National Radio's China Village Voice asked about the physical fitness and health of rural students, which has always been a topic of concern. Wang Dengfeng stated that the Eighth National Student Physical Fitness and…	57
Suddenly announced bankruptcy! Ningbo parents shed tears over paying for intelligence tax! Is children's English a subject category or not?	Neutral	Tencent Look	https://post.mp.qq.com/kan/article/1001008140644-1772580966.html?_wv=2147483777&sig=5b24ea46b531fa0de70d80e59c10d96f&article_id=1772580966&time=1630652816&_pflag=1&x5PreFetch=1&rowkey=8596131c92994652&cc_media_type=10001	809	double reduction，sport	News	2021/09/03 15:07:09	On June 25th, the application for deregistration was posted. The poster paid 7,182 yuan on July 10th for 104 English lessons, having attended only 12 classes, they should be able to get a refund of nearly 6,000 yuan. At the end of August, the promotion for registration was still ongoing. When asked by a parent if the Double Reduction policy had any impact, the person in charge said that early chi…	14
Well said, it's already the third day of school, let's talk about the feelings. 1. The school's mandatory 5:30 p.m. end time has now been relaxed. Each school is different, I suggest you private message the class teacher for specific details and analyze the situation according to your own reality. 2. The lunch break is quite long, usually reaching 45 minutes. The teachers suggest sleeping on the …	Neutral	Toutiao	https://weitoutiao.zjurl.cn/ugc/share/wap/comment/7003600558217593635/#dc079c292e5e2c83387c5f6ea43d8737	649	double reduction，sport	Comment	2021/09/03 15:07:08	1. The school's strict rule of ending classes at 5:30 PM has now become more flexible, with each school being different. It is recommended to privately message the class teacher for specific details, analyzing each situation individually and in accordance with your own circumstances. 2. The lunch break is quite long, usually reaching 45 minutes. The teacher suggests sleeping趴在桌子上, but this is unr…	24
Well said, it's already the third day of school, let's talk about the feelings. 1. The school's mandatory 5:30 p.m. end time has now been relaxed. Each school is different, I suggest you private message the class teacher for specific details and analyze the situation according to your own reality. 2. The lunch break is quite long, usually reaching 45 minutes. The teachers suggest sleeping on the …	Neutral	Dongchedi	https://m.dcdapp.com/motor/m/feed/detail?group_id=1709851560061006####7003600558217593635	649	double reduction，sport	Comment	2021/09/03 15:07:08	1. The school's strict rule of ending classes at 5:30 PM has now become more flexible, with each school being different. It is recommended to privately message the class teacher for specific details, analyzing each situation individually and in accordance with your own circumstances. 2. The lunch break is quite long, usually reaching 45 minutes. The teacher suggests sleeping趴在桌子上, but this is unr…	24
All-through Education Secretary replied: As of now, the 'Double Reduction' policy does not have a significant adverse impact on the company's main business. The company's main business is educational information services, covering K12 campus informatization and information services, teacher continuing education services, etc. The company has no current plans to change its name.	Neutral	Securities Star	http://stock.stockstar.com/RB2021090300007129.shtml	904	double reduction，sport	News	2021/09/03 15:07:03	On September 3rd, a response was given on the investor relations platform to questions of concern to investors. Investor: Currently, the 'Double Reduction' policy has a significant impact on online education. Has the company considered changing its name? For example, to a name like AllPass Information or AllPass Technology. AllPass Education Secretary: Hello, up to now, the 'Double Reduction' pol…	1
Suddenly announced closure! Ningbo parents shed tears while paying the intelligence tax! Is children's English really a subject category?	Neutral	Sohu News	https://3g.k.sohu.com/t/n553852105	935	double reduction，sport	APP	2021/09/03 15:07:00	Registered on August 25th, and on August 31st, there was still strong promotion by teachers for parents to register. At the end of August, there was still promotion and posting. When parents asked if the 'Double Reduction' policy had any impact, the person in charge said that children's English falls under the category of arts, not subjects. Following a conversation with a teacher from Silver Dol…	14
Graduates from the sports department of normal colleges and sports colleges rejoice. Core highlights include 660,000 sports training institutions, standing at the forefront of the trend. Sports has been officially included in the examination subjects, with the Ministry of Education clearly defining it as a non-subject category. The threshold for the sports training industry is increasingly raised…	Positive	NetEase News	https://c.m.163.com/news/a/GIVHAH7Q051480G7.html#601809162	1500	double reduction，sport	Comment	2021/09/03 15:06:50	Graduates of the physical education department of normal colleges and graduates of physical education institutes are happy. A parent of a student from Haidian District, Beijing, told the media that our main hope is that the child can improve their physical fitness and willpower. A parent of a student from an indoor skiing institution said that now they only have one class per week, but increasing…	0
Chaotic. On the day of school registration, parent Ms. Li found out after asking around that many people had changed their children's original weekend subject training classes to weekday evenings. Worrying that the children's academic workload would be too heavy, Ms. Li was still hesitating whether to continue registering her child for subject training. After finding out, she realized that the of…	Neutral	Baidu Baijia	https://baijiahao.baidu.com/s?id=1709840060831041388#1117386376228656316	1500	double reduction，sport	Comment	2021/09/03 15:06:14	On the day of school registration, parent Ms. Li asked around other parents and found that many had changed their children's extracurricular subject training classes from weekends to weekday evenings. The director of the Institute of Educational Economics and Management, Xue Haiping, said that this is like we are all in a theater. Now, the front-row people are asked to sit down, but the theater i…	13
Beware! Parents, don't fall into the misunderstanding of reducing burdens.	Neutral	WeChat	http://mp.weixin.qq.com/s?__biz=MzU3MDk0MDIwMQ==&mid=2247486790&idx=2&sn=50c269f2d16ba5e8925050cee3bf0f5b	1500	double reduction，sport	WeChat	2021/09/03 15:05:20	On the day of school registration, parent Ms. Li asked around other parents and found that many had changed their children's subject training classes from weekends to weekday evenings. Xue Haiping, director of the Institute of Educational Economics and Management, said it's like we are all in a theater, and now we are asked to sit down, but the theater is big, and parents don't know the situation…	73
The rich have already hired private tutors into their homes, alas. After the 'Double Reduction' policy was announced, after-school extended services have followed, greatly reducing the homework and extracurricular training burdens for primary and secondary school students. The first semester after the 'Double Reduction' has already begun, the new atmosphere of the new semester has inspired us, bu…	Neutral	Baidu Baijia	https://baijiahao.baidu.com/s?id=1709757417296866028#1117386370616634118	1500	double reduction，sport	Comment	2021/09/03 15:05:18	After the announcement of 'Double Reduction', after-school extended services followed closely, greatly reducing the homework burden and extracurricular training burden for primary and secondary school students. But no matter what, the trend has been set and the situation is decided. If one wants to continue running their own tutoring classes in the future, they must meet the aforementioned prereq…	841
Investment decisions should not be influenced by emotions. To have a wonderful life, one must continuously invest in oneself. Be sure to invest within the limits of your own understanding. Big牛 World, stock market leading stocks, those who think they are good, pay attention. At the appropriate time, give the opportunity to others. Source: East Money Research Center. Reviewing Thursday's A-share m…	Neutral	Stock Bar	http://mguba.eastmoney.com/mguba/article/0/1080347275####9079820189	1500	double reduction，sport	Comment	2021/09/03 15:05:14	Investment decisions should not be influenced by emotions. To have a fulfilling life, one must continuously invest in oneself, and one must invest within the limits of their own understanding. In the world of major players, Guosen Securities points out that the style of the A-share market has been frequently changing recently, and there has been a clear switch between high and low positions in th…	1
Investment decisions should not be influenced by emotions. To have an exciting life, one must continuously invest in oneself. It's important to invest within the limits of one's understanding. Good attention should be paid to the leading stocks in the bull market. Seize the opportunity to let others take it at the right moment. Source: Oriental Fortune Research Center. Reviewing Thursday's A-shar…	Neutral	East Money	http://finance.eastmoney.com/a/202109032079494159.html####9079820189	1500	double reduction，sport	Comment	2021/09/03 15:05:14	Investment decisions should not be influenced by emotions. To have a fulfilling life, one must continuously invest in oneself, and one must invest within the limits of their own understanding. In the world of major players, Guosen Securities points out that the style of the A-share market has been frequently changing recently, and there has been a clear switch between high and low positions in th…	1
It's not that I'm unwilling to work in a factory or farm, but rather that the ratio of effort to reward is extremely disproportionate and there's no security. [Sweat][Left捂脸][捂脸][Crying笑] Population is the most basic component of a country. Nowadays, China's population is showing an aging trend, and the number of newborns is declining year by year. This phenomenon has attracted high attention fro…	Neutral	Baidu Baijia	https://baijiahao.baidu.com/s?id=1709680162034241667#1117386366052167012	1500	double reduction，sport	Comment	2021/09/03 15:04:32	It's not that people are unwilling to work in factories or farm, but that your efforts are not proportionate to the benefits you receive, and there is no security. [Sweat] [Left捂脸] [捂脸] [Crying with laughter]. Because now parents generally believe that only by getting into a good university can you find a good job, so they focus on giving students tutoring and taking university entrance exams. Po…	0
In response to the 'Double Reduction' policy, implementing 'Five-Managements' - A letter to parents from Baihua Primary School.	Neutral	WeChat	http://mp.weixin.qq.com/s?__biz=MzAxODIxNTcxMQ==&mid=2651222248&idx=1&sn=2595be9c9569e19281e5f391c42863bd	1500	double reduction，sport	WeChat	2021/09/03 15:04:25	Children's education is the joint responsibility of families and schools. The healthy growth of children requires the joint efforts of families and schools. In order to actively respond to the call of the Ministry of Education to implement the 'Five Management Measures' and 'Double Reduction' for primary and secondary school students, to further establish and improve the school-family-society col…	0
【Attention】A letter to parents of all primary and secondary schools in the district.	Neutral	WeChat	http://mp.weixin.qq.com/s?__biz=MzAxNDE0MDg1Mg==&mid=2651297386&idx=2&sn=c4c234e18eaf2346ff073d0031141c06	1500	double reduction，sport	WeChat	2021/09/03 15:04:19	Dear parent friends: In order to fully implement the Party's educational policy and fulfill the fundamental task of fostering virtue through education, the General Office of the CPC Central Committee and the General Office of the State Council recently issued the 'Opinions on Further Reducing the Homework Burden and Off-campus Training Burden in Compulsory Education', which is a major decision an…	17
No parent wants their child to have extra classes, but even less do they want their child to work hard to earn money. All the hard work now is to give the child more choices and find a better version of themselves. I don't quite understand the meaning of the 'Double Reduction' policy. Is it to make the child better, or to recognize reality earlier? After the 'Double Reduction' was announced, afte…	Neutral	Baidu Baijia	https://baijiahao.baidu.com/s?id=1709757417296866028#1117386362752306215	1500	double reduction，sport	Comment	2021/09/03 15:03:59	No parent wants to补课, but even less want their children to work hard to earn money. However, regardless of how things stand, the trend has been set and the decision has been made. In the future, if you want to continue running your own tutoring classes, you must meet the aforementioned prerequisites and be compliant and legal. All the efforts you make now are to ensure that your children have mor…	0
Green Sprout Card - Outdoor Quality Education Expansion Activity Monthly Card.	Neutral	WeChat	http://mp.weixin.qq.com/s?__biz=MzU5Nzg2NzYxOQ==&mid=2247491300&idx=2&sn=0f66f328765f7c5ddd5fac8f19dcf6e8	1479	double reduction，sport	WeChat	2021/09/03 15:03:27	On July 24, the General Office of the CPC Central Committee and the General Office of the State Council issued the 'Opinions on Further Reducing the Homework Burden and Off-campus Training Burden in Compulsory Education', commonly known as the 'Double Reduction' policy. ➡➡➡ Is the 'Double Reduction' policy equivalent to 'free-range' parenting? If you think that after the double reduction, childre…	0
The 'Double Reduction' only targets academic extracurricular tutoring, not arts specialties... Compared to arts specialties, the cost of academics is much lower... If high education costs alone affect fertility, shouldn't the latter be controlled more? If the goal is to分流 [分流 - channel], then the most important thing to manage should be the expansion of university admissions, reducing university …	Neutral	Sina Weibo	https://weibo.com/5412828908/Kwsry9DEN	680	double reduction，sport	Weibo	2021/09/03 15:03:17	The 'Double Reduction' policy only targets academic extracurricular tutoring, not arts and special skills classes... Compared to arts and special skills classes, academic classes cost significantly less... If high educational costs alone affect fertility, shouldn't the latter be more controlled? If the goal is to achieve diversion, then the root cause that should be managed is the expansion of un…	0
Primary school holiday make-up classes go until 8 p.m. Can that be tolerated? How is it that after the change, it's even more tiring? The after-school care classes are gone, and picking up the children at 5:30 p.m. is still赶不上 [赶不上 - can't make it in time]. According to relevant data and estimates, by the first quarter of 2021, the number of national education and training institutions has exceed…	Neutral	Tencent News	http://kuaibao.qq.com/s/20210903A02UGU00#6839452663650418227	1500	double reduction，sport	Comment	2021/09/03 15:03:05	Elementary school summer vacation tutoring until 8 p.m., how can this be tolerated? How is it that after the change it's even more tiring? With no after-school care programs, picking up children at 5:30 p.m. is still赶不上. This means that aside from these times, other times are still available for tutoring. According to relevant data and estimates, the number of educational training institutions ac…	1
Primary school holiday make-up classes go until 8 p.m. Can that be tolerated? How is it that after the change, it's even more tiring? The after-school care classes are gone, and picking up the children at 5:30 p.m. is still赶不上 [赶不上 - can't make it in time]. According to relevant data and estimates, by the first quarter of 2021, the number of national education and training institutions has exceed…	Neutral	Tencent News	https://new.qq.com/omn/20210903/20210903A02UGU00#6839452663650418227	1500	double reduction，sport	Comment	2021/09/03 15:03:05	Elementary school summer vacation tutoring until 8 p.m., how can this be tolerated? How is it that after the change it's even more tiring? With no after-school care programs, picking up children at 5:30 p.m. is still赶不上. This means that aside from these times, other times are still available for tutoring. According to relevant data and estimates, the number of educational training institutions ac…	1
Setting the pace. Written by | Education Consensus (Original, strictly prohibited from plagiarism, infringement will be pursued). The implementation of the 'Double Reduction' policy requires a real reduction in students' burdens. Major tutoring institutions have been strictly limited in their make-up classes. The policy stipulates that students should not be given make-up classes on weekends, leg…	Neutral	UC Headlines	http://m.uczzd.cn/ucnews/news?aid=12607676368748336757####8189344539	1500	double reduction，sport	Comment	2021/09/03 15:02:50	The implementation of the dual reduction policy requires a real effort to reduce the burden on students. Major tutoring institutions are strictly restricted from offering extra lessons. Parents who signed up for New Oriental tutoring courses revealed that the originally scheduled weekend classes have been moved to weekday evenings after the new semester began, and the class hours have been shorte…	221
Confucius: It's a good thing I was born during the Warring States period [smug] Article | Education Consensus (Original, plagiarism strictly prohibited, infringement will be pursued) The implementation of the dual-reduction policy requires a tangible reduction in students' workload, with tutoring institutions being strictly limited in their extra lessons. The policy stipulates that no extra lesso…	Neutral	UC Headlines	http://m.uczzd.cn/ucnews/news?aid=12607676368748336757####8189075860	1500	double reduction，sport	Comment	2021/09/03 15:02:34	The implementation of the dual reduction policy requires a real effort to reduce the burden on students. Major tutoring institutions are strictly restricted from offering extra lessons. Parents who signed up for New Oriental tutoring courses revealed that the originally scheduled weekend classes have been moved to weekday evenings after the new semester began, and the class hours have been shorte…	221
Ensure physical education classes! Reading guide: Chairman of the National Steering Committee for Health Education in Primary and Secondary Schools: Physical fitness, for primary and secondary school students, whether it's the speed quality of a 50-meter run, flexibility, or endurance quality, a 1000-meter run for boys, an 800-meter run for girls, there has been an improvement in middle school st…	Neutral	Dongchedi	https://m.dcdapp.com/motor/m/feed/detail?group_id=7003567119615033893####7003599322349044483	1500	double reduction，sport	Comment	2021/09/03 15:02:22	On September 3rd, the Ministry of Education held a press conference to introduce the findings of the eighth national student physical fitness and health survey. A reporter from China National Radio's China Rural Voice asked about the physical fitness and health of rural students, which has always been a topic of concern. Wang Dengfeng: The eighth national student physical fitness and health surve…	57
Ensure physical education classes! Reading guide: Chairman of the National Steering Committee for Health Education in Primary and Secondary Schools: Physical fitness, for primary and secondary school students, whether it's the speed quality of a 50-meter run, flexibility, or endurance quality, a 1000-meter run for boys, an 800-meter run for girls, there has been an improvement in middle school st…	Neutral	Toutiao	https://weitoutiao.zjurl.cn/ugc/share/wap/comment/7003599322349044483/#4f9c163e7052248a508baede0cb31026	1500	double reduction，sport	Comment	2021/09/03 15:02:22	On September 3rd, the Ministry of Education held a press conference to introduce the findings of the eighth national student physical fitness and health survey. A reporter from China National Radio's China Rural Voice asked about the physical fitness and health of rural students, which has always been a topic of concern. Wang Dengfeng: The eighth national student physical fitness and health surve…	57
This is quite a load of nonsense. Wang Dengfeng, Director of the Department of Physical Education, Health, and Arts Education, Ministry of Education: The 8th National Student Physical Fitness and Health Research was initiated in 2019 and was originally scheduled to release the results in June 2020. However, due to the impact of the pandemic, the progress of various tasks has been greatly affected…	Neutral	UC Headlines	http://m.uczzd.cn/ucnews/news?aid=15594619330989421002####8189344522	1500	double reduction，sport	Comment	2021/09/03 15:01:23	On September 3rd, the physical and health survey results for 2019 were released. A reporter from China National Radio's China Rural Voice asked about the physical fitness and health of rural students, which has always been a topic of concern. From the information we currently have, the survey results basically align with the current state of students' physical fitness and health. I mainly want to…	11
Thoroughly reducing the burden! Able to lay bricks! Able to live stream! Mastering singing and dancing is most important. Article | Education Consensus (Original, plagiarism strictly prohibited, infringement will be pursued) The implementation of the dual-reduction policy requires a tangible reduction in students' workload, with tutoring institutions being strictly limited in their extra lessons.…	Neutral	UC Headlines	http://m.uczzd.cn/ucnews/news?aid=12607676368748336757####8189512319	1500	double reduction，sport	Comment	2021/09/03 15:01:22	The reduction of burdens is complete!!! You can do bricklaying! You can do live streaming! It's most important to learn singing and dancing well! Parents who signed up for New Oriental tutoring courses revealed that the originally scheduled weekend classes have been moved to weekday evenings after the new semester began, and the class hours have been shortened to two hours. The implementation of …	240
Directly shut down all related. Article | Education Consensus (Original, plagiarism strictly prohibited, infringement will be pursued) The implementation of the dual-reduction policy requires a tangible reduction in students' workload, with tutoring institutions being strictly limited in their extra lessons. The policy stipulates that no extra lessons are allowed on weekends, legal holidays, or d…	Neutral	NetEase News	https://c.m.163.com/news/a/GIU1EF7M0536KRL5.html#601785849	1500	double reduction，sport	Comment	2021/09/03 15:01:19	The implementation of the Double Reduction policy requires a real effort to reduce students' burdens. Major tutoring institutions have been strictly limited in their extra classes. Parents who signed up for New Oriental tutoring courses revealed that after the new school term started, the originally scheduled weekend classes were moved to weekday evenings, and the class hours were shortened to tw…	221
Policy Interpretation The 'Double Reduction' has closed the door on subject training and opened the window to football youth training.	Neutral	WeChat	http://mp.weixin.qq.com/s?__biz=MzIwNDAzNzQxMg==&mid=2650867376&idx=4&sn=fc7234736a5313108bc0ecd9ad19e797	1500	double reduction，sport	WeChat	2021/09/03 15:00:56	On July 30th, the General Office of the Ministry of Education issued the 'Notice on Further Clarifying the Scope of Subject and Non-Subject Classes in Extracurricular Training During Compulsory Education', stating that physical education falls under the non-subject category. The notice proposes that, in accordance with the regulations on the curriculum for compulsory education in the country, any…	0
Suddenly announced bankruptcy! Ningbo parents shed tears paying the IQ tax! Is children's English a subject category or not?	Neutral	Kuaibao	http://kuaibao.qq.com/s/20210903A078VL00	809	double reduction，sport	News	2021/09/03 15:00:34	On June 25th, the applicant requested the cancellation of the registration. The poster paid 7182 yuan for 104 English classes on July 10th, and only attended 12 classes. Logically, they should be able to get a refund of nearly 6000 yuan. At the end of August, they were still promoting and signing up students. When the poster asked if the Double Reduction policy had any impact, the person in charg…	14
Suddenly announced bankruptcy! Ningbo parents shed tears paying the IQ tax! Is children's English a subject category or not?	Neutral	WeChat	http://mp.weixin.qq.com/s?__biz=MjM5MjQ1NjI4MA==&mid=2652353107&idx=2&sn=eb8835110b280e21d1d7325a5f67bac5	951	double reduction，sport	WeChat	2021/09/03 15:00:34	Registered on August 25th, and still had teachers heavily promoting sign-ups on August 31st. At the end of August, they were still promoting and signing up students. When the poster asked if the Double Reduction policy had any impact, the person in charge said that children's English falls under the category of arts, not subjects. Following this conversation with the Silver Dolphin English teache…	14
School has suddenly canceled classes on Saturdays for third-year junior high students! Isn't this disrupting the established teaching plan? So arbitrary? If the school's education is good, parents won't have to send their kids to cram schools! Article | Education Consensus (Original, strictly prohibited from plagiarism, infringement will be pursued)	Negative	UC Headlines	http://m.uczzd.cn/ucnews/news?aid=12607676368748336757####8189630642	1500	double reduction，sport	Comment	2021/09/03 15:00:34	The school suddenly does not allow classes on Saturdays for junior three students! Isn't this disrupting the established teaching plan? Parents who signed up for New Oriental tutoring courses revealed that after the new school term started, the originally scheduled weekend classes were moved to weekday evenings, and the class hours were also shortened to two hours. The implementation of the Doubl…	0
Suddenly announced bankruptcy! Ningbo parents tearfully pay for the IQ tax! Is children's English tuition part of the subject category?	Neutral	Tencent Web	https://new.qq.com/omn/20210903/20210903A078VL00	809	double reduction，sport	News	2021/09/03 15:00:34	On June 25th, the applicant requested the cancellation of the registration. The poster paid 7182 yuan for 104 English classes on July 10th, and only attended 12 classes. Logically, they should be able to get a refund of nearly 6000 yuan. At the end of August, they were still promoting and signing up students. When the poster asked if the Double Reduction policy had any impact, the person in charg…	14
Will this affect my losses? Northbound funds net inflow reached 1 billion yuan. Relevant reports Morning meeting highlights: A clear high and low position switching in the A-share market, with low-valuation sectors performing relatively well. Reviewing Thursday's A-share market, the Shanghai and Shenzhen stock markets showed a clear divergence in performance. After the Shanghai Composite Index op…	Neutral	East Money	http://finance.eastmoney.com/a/202109032080432133.html####9079813289	1500	double reduction，sport	Comment	2021/09/03 15:00:21	Related Reports Morning Meeting Highlights: A clear shift from high to low positions in the A-share market, with low-valued sectors performing relatively better. Reviewing Thursday's A-share market, the Shanghai and Shenzhen exchanges showed a significant divergence. Guosen Securities pointed out that the A-share market style has been frequently changing recently, with a clear shift from high to …	0
My son says that now domestic games can be played for an hour, if not allowed to play more, then you can play foreign games, is this true? If so, both domestic and foreign games must be regulated! Introduction: The director of the National Primary and Secondary School Health Education Teaching Guidance Committee: Physical fitness, from the perspective of primary and secondary school students, whe…	Neutral	Dongchedi	https://m.dcdapp.com/motor/m/feed/detail?group_id=7003567119615033893####7003598726908756777	1500	double reduction，sport	Comment	2021/09/03 15:00:02	On September 3rd, the Ministry of Education held a press conference to introduce the findings of the 8th National Student Physical Fitness and Health Survey. A reporter from China National Radio's China Rural Voice asked about the physical fitness and health of rural students, a topic of ongoing concern. Wang Dengfeng: The 8th National Student Physical Fitness and Health Survey was launched in 20…	1
My son says that now domestic games can be played for an hour, if not allowed to play more, then you can play foreign games, is this true? If so, both domestic and foreign games must be regulated! Introduction: The director of the National Primary and Secondary School Health Education Teaching Guidance Committee: Physical fitness, from the perspective of primary and secondary school students, whe…	Neutral	Toutiao	https://weitoutiao.zjurl.cn/ugc/share/wap/comment/7003598726908756777/#71c41e2f0819aeb885b76b38ff4c9697	1500	double reduction，sport	Comment	2021/09/03 15:00:02	On September 3rd, the Ministry of Education held a press conference to introduce the findings of the 8th National Student Physical Fitness and Health Survey. A reporter from China National Radio's China Rural Voice asked about the physical fitness and health of rural students, a topic of ongoing concern. Wang Dengfeng: The 8th National Student Physical Fitness and Health Survey was launched in 20…	1
Suddenly announced bankruptcy! Ningbo parents tearfully pay for the IQ tax! Is children's English tuition part of the subject category?	Neutral	Sohu News	http://www.sohu.com/a/487516283_120669	903	double reduction，sport	News	2021/09/03 15:00:00	Registration started on August 25th, and there was still strong promotion by teachers for parents to register until August 31st. At the end of August, the poster continued to promote registration. When a parent asked if the 'Double Reduction' policy would have any impact, the person in charge said that children's English falls under the category of arts, not subjects. Following a conversation wit…	14
Who has fallen into the misunderstanding of the double reduction policy? Not the parents, right! On the day of school registration, parent Ms. Li asked around and found that many parents had moved their children's weekend subject training classes to weekdays in the evening. Concerned that her child's academic workload would be too heavy, Ms. Li was still hesitating whether to continue enrolling h…	Neutral	Baidu Baijia	https://baijiahao.baidu.com/s?id=1709840060831041388#1117386336693491719	1500	double reduction，sport	Comment	2021/09/03 14:59:39	On the day of school reopening, after asking around other parents, Ms. Li discovered that many had changed their children's weekend subject training classes to weekday evenings. Xue Haiping, director of the Institute of Educational Economics and Management, said this is like being in a theater where the front-row people are asked to sit down, but the theater is large, and parents don't know how o…	83
Implementing the 'Double Reduction Policy', strengthening the 'Five-Managements---Daqing City Datong District Xinhua Subsidiary School	Neutral	Dongchedi	https://m.dcdapp.com/motor/m/feed/detail?group_id=7003596755858129445	519	double reduction，sport	APP	2021/09/03 14:59:27	On the morning of September 3rd, our school held a 'Standardized School Operations - 'Double Reduction' and 'Five Management' Work专题会议'. School leaders, cadres, and teachers together studied the 'Opinions on Further Reducing Homework Burden and Off-campus Training Burden in Compulsory Education', '10 Questions and Answers on How to Deepen the Work of 'Double Reduction' Explained by the Ministry o…	5
Implementing the 'Double Reduction Policy', strengthening the 'Five-Managements---Daqing City Datong District Xinhua Subsidiary School	Neutral	Toutiao	http://www.toutiao.com/item/7003596755858129445/	520	double reduction，sport	News	2021/09/03 14:59:27	On the morning of September 3rd, our school held a special meeting on the topic of 'Regulating School Management - 'Double Reduction' and 'Five-Managements'. School leaders, cadres, and teachers all studied the document 'Opinions on Further Reducing the Homework and Off-campus Training Burdens in Compulsory Education' and '10 Q&As on How to Deepen the 'Double Reduction' Work? - Ministry of Educat…	5
East wind prevails over West wind, the essence has not changed. 'With extracurricular classes for languages, math, and English no longer allowed, let's sign up for a basketball class for the child.' After the summer vacation, during this 'Double Reduction' policy落地假期, many parents have enrolled their children in sports project courses such as basketball and martial arts. At the same time, some pa…	Neutral	Dongchedi	https://m.dcdapp.com/motor/m/feed/detail?group_id=7003321300785562125####7003598575121220392	1500	double reduction，sport	Comment	2021/09/03 14:59:26	If we can't send our children to after-school classes for Chinese, Math, and English, then let's sign them up for a basketball class. Industry insiders reveal that price increases for courses are characterized by regional concentration, mainly in first-tier cities like Beijing, Shanghai, and Guangzhou. Ms. Feng frankly stated that she believes this is the most valuable experience in her child's g…	89
Fortunately, we withdrew from New Oriental. Now, the children don't get out of school until 7 pm. If they had to go to tutoring, they wouldn't get home until almost 10 pm. Article | Education Consensus (Original, strictly prohibited from plagiarism, infringement will be pursued) The implementation of the Double Reduction policy requires a real reduction in students' workload. Major tutoring insti…	Neutral	UC Headlines	http://m.uczzd.cn/ucnews/news?aid=12607676368748336757####8188967570	1500	double reduction，sport	Comment	2021/09/03 14:59:17	It's a good thing we withdrew from New Oriental. Now my child doesn't get home until after 7 p.m. If we were to add tutoring, it would be almost 10 p.m. by the time they got home. A parent who signed up for New Oriental tutoring classes revealed that after the new semester started, the originally scheduled weekend tutoring time was changed to evenings from Monday to Friday, and the class duration…	240
What's this talk about being in the same theater? Your theater itself is uneven, with some sitting high and others sitting low. The seats are not arranged by height either; everyone is sitting, and there's a bunch of tall people in front blocking the view. If I stand up, you don't even allow that. Before you go around checking who's standing, why don't you level your theater first and then arrang…	Neutral	Baidu Baijia	https://baijiahao.baidu.com/s?id=1709840060831041388#1117386330522234018	1500	double reduction，sport	Comment	2021/09/03 14:58:37	Talking about being in the same theater! Your theater itself is uneven, some sit high, some low, the seating arrangement isn't by height either, everyone is sitting, and there are tall people in front blocking the view, you can't even stand up, and they won't let you. Institute of Educational Economics and Management Director Xue Haiping states that this is like we are all in the same theater, no…	5
The school's extended class program is well-run, solving parents' worries. Charging a reasonable service fee is correct; teachers work very hard. Unlike previous years, the first new semester after the落地 (implementation) of the Double Reduction policy has attracted a lot of attention. More than a month ago, on July 24th, the General Office of the CPC Central Committee and the General Office of th…	Positive	Toutiao	https://weitoutiao.zjurl.cn/ugc/share/wap/comment/7003598331037713165/#b1ad34cb6a7f608faf2f0f665937d0b6	1500	double reduction，sport	Comment	2021/09/03 14:58:31	On July 24th, the General Office of the CPC Central Committee and the General Office of the State Council issued the 'Opinions on Further Reducing the Homework and Off-campus Training Burdens in Compulsory Education'. Li Shuai introduced that in this one-hour session, students are guaranteed 20 minutes of physical activity time, and the remaining 40 minutes are arranged for students to complete t…	710
The school's extended class program is well-run, solving parents' worries. Charging a reasonable service fee is correct; teachers work very hard. Unlike previous years, the first new semester after the落地 (implementation) of the Double Reduction policy has attracted a lot of attention. More than a month ago, on July 24th, the General Office of the CPC Central Committee and the General Office of th…	Positive	Dongchedi	https://m.dcdapp.com/motor/m/feed/detail?group_id=7003515885247955470####7003598331037713165	1500	double reduction，sport	Comment	2021/09/03 14:58:31	On July 24th, the General Office of the CPC Central Committee and the General Office of the State Council issued the 'Opinions on Further Reducing the Homework and Off-campus Training Burdens in Compulsory Education'. Li Shuai introduced that in this one-hour session, students are guaranteed 20 minutes of physical activity time, and the remaining 40 minutes are arranged for students to complete t…	710
I estimate the editor made a mistake! They wrote it backwards. 'This article source: City Express' On September 1st this year, a non-typical school opening day, Zhejiang primary and secondary school students welcomed a new semester under the promotion of the Double Reduction policy. This year on July 24th, the General Office of the CPC Central Committee and the General Office of the State Council…	Positive	Baidu Baijia	https://baijiahao.baidu.com/s?id=1709838148485357327#1117386328099154719	1500	double reduction，sport	Comment	2021/09/03 14:58:13	September 1st marked an unusual school opening day as primary and secondary school students in Zhejiang welcomed the new semester under the impetus of the 'Double Reduction' policy. On July 24th this year, the General Office of the CPC Central Committee and the General Office of the State Council issued the 'Opinions on Further Reducing the Homework Burden and Off-campus Training Burden for Compu…	23
Is nearsightedness the thing you worry about the most? Article | Education Consensus (Original, strictly prohibited from plagiarism, infringement will be pursued) The implementation of the Double Reduction policy requires a real reduction in students' workload. Major tutoring institutions are strictly limited in their tutoring. The policy stipulates that on weekends, public holidays, and during s…	Neutral	UC Headlines	http://m.uczzd.cn/ucnews/news?aid=12607676368748336757####8189571723	1500	double reduction，sport	Comment	2021/09/03 14:58:09	The implementation of the Double Reduction policy requires a genuine reduction of burdens for students. Major tutoring institutions have been strictly limited in offering extra lessons. Parents who signed up for New Oriental tutoring courses revealed that the originally scheduled weekend classes were moved to weekday evenings, and the class duration was shortened to two hours. The policy stipulat…	21
In the second half of 2021, the Ministry of Education issued the Double Reduction policy. The Double Reduction policy strictly limits extracurricular education and training institutions. What the Double Reduction policy reduces is the pressure of homework and extracurricular tutoring for primary and secondary school students. Currently, there are three subjects that are not affected by the Double…	Neutral	Sina Weibo	https://weibo.com/2285183780/Kwsp4alnE	180	double reduction，sport	Weibo	2021/09/03 14:57:10	The 'Double Reduction' aims to alleviate the homework pressure and off-campus tutoring pressure for primary and secondary school students. Currently, three subjects are unaffected by the Double Reduction policy: physical education, arts, and comprehensive practical activities. As a result, some training institutions are using the guise of arts to act with impunity.	0
Xuhui Dongsheng Primary School's letter to parents about 'alleviating the burden of extracurricular tutoring for students'	Neutral	WeChat	http://mp.weixin.qq.com/s?__biz=MzI4MzA4NTQzMg==&mid=2660853445&idx=1&sn=cae68454e1f0f44234cd27f3b9a7a53f	1287	double reduction，sport	WeChat	2021/09/03 14:57:06	Recently, the General Office of the CPC Central Committee and the General Office of the State Council officially issued the 'Opinions on Further Reducing the Homework Burden and Off-campus Training Burden for Compulsory Education Students.' To actively implement the spirit of 'Double Reduction' and safeguard the normal order of education and teaching, as well as the rights of students and parents…	0
Students themselves may not need to take extra lessons, but the right to do so for children from families with the means should not be deprived. After the implementation of the dual reduction policy, the inequality in education will further increase.	Neutral	UC Headlines	http://m.uczzd.cn/ucnews/news?aid=12607676368748336757####8189055935	1500	double reduction，sport	Comment	2021/09/03 14:56:55	One can choose not to attend extra lessons, but one cannot deprive children from families with the means to do so of their right to attend extra lessons. Parents who signed up for New Oriental tutoring courses revealed that the originally scheduled weekend classes were moved to weekday evenings, and the class duration was shortened to two hours. The implementation of the Double Reduction policy r…	0
The Ministry of Education: Physical fitness of primary and secondary school students has improved, but that of college students has declined.	Neutral	Machine Headlines News	https://news.ji-qi.com/china/domestic/202109/88-2239026.html	1500	double reduction，sport	News	2021/09/03 14:56:42	On September 3rd, the Ministry of Education held a press conference to introduce the findings of the Eighth National Student Physical Fitness and Health Survey. A reporter from China National Radio's China Rural Voice asked about the physical fitness and health of rural students, which has always been a topic of concern. Wang Dengfeng, Director of the Department of Physical Education, Health, and…	31
The Ministry of Education and four other departments issued a document requiring that students be guaranteed at least one hour of physical activity at school and outside every day, what impact will this have?	Neutral	Zhihu	https://www.zhihu.com/answer/2100770303	1337	double reduction，sport	Forum	2021/09/03 14:56:32	This might be guidance on what kind of after-school care services schools should provide. My child seems to be entering the early stages of puberty recently; under their armpits, there's accessory breast tissue, just like the little rolls of fat adults often have under their collarbones. I've started having my daughter do a set of chest-expansion exercises every day. Guiding schools to pay more a…	0
If you let kids play when they're young, they won't be able to go to university. There wouldn't be anything that follows. Wang Dengfeng, Director of the Department of Physical Education, Health, and Art Education at the Ministry of Education: The Eighth National Student Physical Fitness and Health Survey was launched in 2019 and was originally scheduled to be released in June 2020. However, due t…	Neutral	UC Headlines	http://m.uczzd.cn/ucnews/news?aid=15594619330989421002####8189512248	1500	double reduction，sport	Comment	2021/09/03 14:55:51	On September 3rd, the 2019 physical fitness and health survey results were released. A reporter from China National Radio's China Rural Voice asked about the physical fitness and health of rural students, which has always been a topic of concern. From what we currently know, the survey results basically reflect the current state of students' physical fitness and health. I will mainly report on th…	24
Everyone is going to vocational and technical schools, millions of students are going to learn skills, capital is everywhere. Full text 1596 words, estimated reading time about 4 minutes. 'If you can't take extra classes for Chinese, math, and English, then sign your child up for a basketball class.' Now that summer is over, during this holiday when the 'dual reduction' policy has been implemente…	Neutral	Tencent News	https://new.qq.com/omn/20210903/20210903A01XQH00#6839450674501723526	1500	double reduction，sport	Comment	2021/09/03 14:55:11	All the students are heading to vocational and technical schools, millions of them are rushing to learn skills. Capital is everywhere. Industry insiders reveal that nationwide, the rise in course prices is characterized by regional differences, mainly concentrated in first-tier cities like Beijing, Shanghai, and Guangzhou. A teacher from an institution specializing in English football training sa…	1
Everyone is going to vocational and technical schools, millions of students are going to learn skills, capital is everywhere. Full text 1596 words, estimated reading time about 4 minutes. 'If you can't take extra classes for Chinese, math, and English, then sign your child up for a basketball class.' Now that summer is over, during this holiday when the 'dual reduction' policy has been implemente…	Neutral	Tencent News	http://kuaibao.qq.com/s/20210903A01XQH00#6839450674501723526	1500	double reduction，sport	Comment	2021/09/03 14:55:11	All the students are heading to vocational and technical schools, millions of them are rushing to learn skills. Capital is everywhere. Industry insiders reveal that nationwide, the rise in course prices is characterized by regional differences, mainly concentrated in first-tier cities like Beijing, Shanghai, and Guangzhou. A teacher from an institution specializing in English football training sa…	1
There are no more physical education classes after sophomore year, junior year is for certifications, senior year is for civil service exams, graduate school exams, and internships, sitting all day long, where is the time for exercise? Guiding text: Chairman of the National Teaching Guidance Committee for Health Education in Primary and Secondary Schools: Physical fitness, from the perspective of…	Neutral	Toutiao	https://weitoutiao.zjurl.cn/ugc/share/wap/comment/7003597330671272742/#895d02d7d2effd7e565251b06c945bb3	1500	double reduction，sport	Comment	2021/09/03 14:54:39	On September 3rd, the Ministry of Education held a press conference to introduce the eighth national student physical fitness and health survey. A reporter from China National Radio's China Rural Voice asked about the physical fitness and health of rural students, which has always been a topic of concern. Wang Dengfeng: The eighth national student physical fitness and health survey was initiated …	57
There are no more physical education classes after sophomore year, junior year is for certifications, senior year is for civil service exams, graduate school exams, and internships, sitting all day long, where is the time for exercise? Guiding text: Chairman of the National Teaching Guidance Committee for Health Education in Primary and Secondary Schools: Physical fitness, from the perspective of…	Neutral	Dongchedi	https://m.dcdapp.com/motor/m/feed/detail?group_id=7003567119615033893####7003597330671272742	1500	double reduction，sport	Comment	2021/09/03 14:54:39	On September 3rd, the Ministry of Education held a press conference to introduce the eighth national student physical fitness and health survey. A reporter from China National Radio's China Rural Voice asked about the physical fitness and health of rural students, which has always been a topic of concern. Wang Dengfeng: The eighth national student physical fitness and health survey was initiated …	57
It's over, college students will also have to limit gaming to three hours a week. Guiding text: Chairman of the National Teaching Guidance Committee for Health Education in Primary and Secondary Schools: Physical fitness, from the perspective of primary and secondary school students, whether it's speed quality in a 50-meter dash, flexibility, or endurance quality in a 1000-meter run (boys) or 800…	Neutral	Dongchedi	https://m.dcdapp.com/motor/m/feed/detail?group_id=7003567119615033893####7003597130439574307	1500	double reduction，sport	Comment	2021/09/03 14:53:50	On September 3rd, the Ministry of Education held a press conference to introduce the findings of the 8th National Student Physical Fitness and Health Survey. A journalist from the National Radio Network and China Rural Voice asked about the physical fitness and health of rural students, which has always been a concern. Wang Dengfeng: The 8th National Student Physical Fitness and Health Survey was…	57
Game Over, College Students Also Limited to Three Hours of Gaming Per Week - Guideline: The chairman of the National Health Education Teaching Steering Committee for Primary and Secondary Schools: Physical fitness, for primary and secondary school students, whether it's speed quality of a 50-meter dash, flexibility, or endurance quality, a 1000-meter run for boys, an 800-meter run for girls, all …	Neutral	Toutiao	https://weitoutiao.zjurl.cn/ugc/share/wap/comment/7003597130439574307/#26641a1d42e9ced77f2a409954c6a64b	1500	double reduction，sport	Comment	2021/09/03 14:53:50	On September 3rd, the Ministry of Education held a press conference to introduce the findings of the 8th National Student Physical Fitness and Health Survey. A journalist from the National Radio Network and China Rural Voice asked about the physical fitness and health of rural students, which has always been a concern. Wang Dengfeng: The 8th National Student Physical Fitness and Health Survey was…	57
The Indulgent Will Never Get Better - Guideline: The chairman of the National Health Education Teaching Steering Committee for Primary and Secondary Schools: Physical fitness, for primary and secondary school students, whether it's speed quality of a 50-meter dash, flexibility, or endurance quality, a 1000-meter run for boys, an 800-meter run for girls, all show improvement among middle school st…	Neutral	Toutiao	https://weitoutiao.zjurl.cn/ugc/share/wap/comment/7003597061350654759/#9e6a2fffa697186064e1da0ab1aab646	1500	double reduction，sport	Comment	2021/09/03 14:53:35	On September 3rd, the Ministry of Education held a press conference to introduce the findings of the 8th National Student Physical Fitness and Health Survey. A journalist from the National Radio Network and China Rural Voice asked about the physical fitness and health of rural students, which has always been a concern. Wang Dengfeng: The 8th National Student Physical Fitness and Health Survey was…	57
The Indulgent Will Never Get Better - Guideline: The chairman of the National Health Education Teaching Steering Committee for Primary and Secondary Schools: Physical fitness, for primary and secondary school students, whether it's speed quality of a 50-meter dash, flexibility, or endurance quality, a 1000-meter run for boys, an 800-meter run for girls, all show improvement among middle school st…	Neutral	Dongchedi	https://m.dcdapp.com/motor/m/feed/detail?group_id=7003567119615033893####7003597061350654759	1500	double reduction，sport	Comment	2021/09/03 14:53:35	On September 3rd, the Ministry of Education held a press conference to introduce the findings of the 8th National Student Physical Fitness and Health Survey. A journalist from the National Radio Network and China Rural Voice asked about the physical fitness and health of rural students, which has always been a concern. Wang Dengfeng: The 8th National Student Physical Fitness and Health Survey was…	57
Too Many Students, Quality of After-School Tutoring Cannot Be Guaranteed - Unlike previous years, the first new semester after the implementation of the 'Double Reduction' policy has attracted a lot of attention. More than a month ago, on July 24th, the General Office of the CPC Central Committee and the General Office of the State Council issued the 'Opinions on Further Reducing the Homework Bur…	Positive	Toutiao	https://weitoutiao.zjurl.cn/ugc/share/wap/comment/7003597037228901133/#288585f21cc89df495ccf19197dcfb49	1500	double reduction，sport	Comment	2021/09/03 14:53:30	On July 24th, the General Office of the CPC Central Committee and the General Office of the State Council issued the 'Opinions on Further Alleviating the Burden of Homework and Extracurricular Training in Compulsory Education'. Li Shuai introduced that within this one-hour period, students are guaranteed to have 20 minutes of physical activity time, and the remaining 40 minutes are arranged for s…	710
Too Many Students, Quality of After-School Tutoring Cannot Be Guaranteed - Unlike previous years, the first new semester after the implementation of the 'Double Reduction' policy has attracted a lot of attention. More than a month ago, on July 24th, the General Office of the CPC Central Committee and the General Office of the State Council issued the 'Opinions on Further Reducing the Homework Bur…	Positive	Dongchedi	https://m.dcdapp.com/motor/m/feed/detail?group_id=7003515885247955470####7003597037228901133	1500	double reduction，sport	Comment	2021/09/03 14:53:30	On July 24th, the General Office of the CPC Central Committee and the General Office of the State Council issued the 'Opinions on Further Alleviating the Burden of Homework and Extracurricular Training in Compulsory Education'. Li Shuai introduced that within this one-hour period, students are guaranteed to have 20 minutes of physical activity time, and the remaining 40 minutes are arranged for s…	710
After-school tutoring has been banned, but one type of training class is about to 'rise', and the Ministry of Education does not oppose and even supports it.	Positive	WeChat	http://mp.weixin.qq.com/s?__biz=MzU5NTg3NDMyNA==&mid=2247492695&idx=3&sn=b6b3d846967f87e14583e8d25add0c4d	1500	double reduction，sport	WeChat	2021/09/03 14:53:29	Before reading this article, please click on the blue font above first, then click 'Follow', so that you can continue to receive articles for free. This has achieved the problem of reducing students' academic burden, but parents' anxiety has not decreased; instead, it has increased. Disclaimer: This article is from the internet. If there is any infringement, please contact the author to delete it…	37
#Bengbu Headline# How big is the impact of the Double Reduction policy on Bengbu primary and secondary schools? Parents have something to say. A parent in Bengbu complained that classes used to go on until 7 or 8 PM before junior high school, and it's still the same now, or like Bengbu No. 5 Middle School, under the guise of Double Reduction after-school services, classes go on until 21:20, amazi…	Negative	Toutiao	http://www.toutiao.com/item/1709862548178951/	426	double reduction，sport	News	2021/09/03 14:53:16	A parent from Bengbu complained that before junior high, classes ended at 7 or 8 in the evening, and it's still the same now. Or like Bengbu No. 5 Middle School, using the name of the Double Reduction after-school service, classes go on until 21:20. Amazing! For elementary school, before fourth grade, kids used to be out by 3:30 pm, but now it's 17:30. If the after-school service was按规定, with tea…	19
How big is the impact of the Double Reduction policy on Bengbu primary and secondary schools? Parents have something to say.	Neutral	58 Local Version	https://wxgfoctongzhen.ganji.com/new/frowstyvincula/search/c/hexosanpuffin/wechatSharingDetailNew?infoid=1300147847736352768&source=19	432	double reduction，sport	News	2021/09/03 14:53:16	A parent from Bengbu complained that before junior high, classes ended at 7 or 8 in the evening, and it's still the same now. Or like Bengbu No. 5 Middle School, using the name of the Double Reduction after-school service, classes go on until 21:20. Amazing! For elementary school, before fourth grade, kids used to be out by 3:30 pm, but now it's 17:30. If the after-school service was按规定, with tea…	19
#Bengbu Headline# How big is the impact of the Double Reduction policy on Bengbu primary and secondary schools? Parents have something to say. A parent in Bengbu complained that classes used to go on until 7 or 8 PM before junior high school, and it's still the same now, or like Bengbu No. 5 Middle School, under the guise of Double Reduction after-school services, classes go on until 21:20, amazi…	Negative	Dongchedi	https://m.dcdapp.com/motor/m/feed/detail?group_id=1709862548178951	426	double reduction，sport	APP	2021/09/03 14:53:16	A parent from Bengbu complained that before junior high, classes ended at 7 or 8 in the evening, and it's still the same now. Or like Bengbu No. 5 Middle School, using the name of the Double Reduction after-school service, classes go on until 21:20. Amazing! For elementary school, before fourth grade, kids used to be out by 3:30 pm, but now it's 17:30. If the after-school service was按规定, with tea…	19
Of course, not supplementing is okay. No one is holding a gun to your head, so why act weak? Article | Education Consensus (Original, plagiarism strictly prohibited, will be prosecuted for infringement) The implementation of the Double Reduction policy requires a real reduction in students' academic burdens. Major tutoring institutions are strictly limited in their ability to offer extra classes.…	Neutral	UC News	http://m.uczzd.cn/ucnews/news?aid=12607676368748336757####8189581489	1500	double reduction，sport	Comment	2021/09/03 14:52:15	Of course, you don't have to补. Nobody is holding a gun to your head, pretending to be弱势. A parent who signed up for New Oriental tutoring classes revealed that the originally scheduled weekend tutoring times have been changed to evenings from Monday to Friday, and the class time has also been shortened to two hours. The implementation of the Double Reduction policy requires us to actually reduce …	240
There are plenty of people who supplement. Those who didn't achieve 985 or 211 are hoping their children will, and the parents of 985 or 211 hopefuls don't want their children to fall behind the previous generation. [crying with laughter][crying with laughter][crying with laughter] Article | Education Consensus (Original, plagiarism strictly prohibited, will be prosecuted for infringement) The im…	Neutral	UC News	http://m.uczzd.cn/ucnews/news?aid=12607676368748336757####8189066074	1500	double reduction，sport	Comment	2021/09/03 14:51:57	There are many people补. Those who didn't achieve 985, 211 are hoping for the next generation. Parents of 985, 211 are also hoping that the next wave won't be worse than the previous one [smiling crying][smiling crying][smiling crying]. A parent who signed up for New Oriental tutoring classes revealed that the originally scheduled weekend tutoring times have been changed to evenings from Monday to…	0
Even for civil service exams, physical education will be added, especially for education system personnel, with standards relaxed to the level of junior high school students' assessments. Introduction: Chairman of the National Steering Committee for Health Education in Primary and Secondary Schools: Physical fitness, for primary and secondary school students, whether it's speed quality in a 50-me…	Neutral	Toutiao	https://weitoutiao.zjurl.cn/ugc/share/wap/comment/7003596565092811528/#6c718b4949941fc1474e339ce8c36af7	1500	double reduction，sport	Comment	2021/09/03 14:51:40	On September 3rd, the Ministry of Education held a press conference to introduce the findings of the eighth national student physical fitness and health survey. A reporter from China National Radio's China Village Voice asked about the physical fitness and health of rural students, a topic of continuous concern. Wang Dengfeng: The eighth national student physical fitness and health survey was ini…	1
Even for civil service exams, physical education will be added, especially for education system personnel, with standards relaxed to the level of junior high school students' assessments. Introduction: Chairman of the National Steering Committee for Health Education in Primary and Secondary Schools: Physical fitness, for primary and secondary school students, whether it's speed quality in a 50-me…	Neutral	Dongchedi	https://m.dcdapp.com/motor/m/feed/detail?group_id=7003567119615033893####7003596565092811528	1500	double reduction，sport	Comment	2021/09/03 14:51:40	On September 3rd, the Ministry of Education held a press conference to introduce the findings of the eighth national student physical fitness and health survey. A reporter from China National Radio's China Village Voice asked about the physical fitness and health of rural students, a topic of continuous concern. Wang Dengfeng: The eighth national student physical fitness and health survey was ini…	1
I have to ask everyone: Who is to blame for prostitution, men's needs or women's temptations? Is it right or wrong to offer extra classes? Is it the parents' fault, or the institutions'? Article | Education Consensus (Original, plagiarism strictly prohibited, will be prosecuted for infringement) The implementation of the Double Reduction policy requires a real reduction in students' academic burd…	Negative	UC News	http://m.uczzd.cn/ucnews/news?aid=12607676368748336757####8188967449	1500	double reduction，sport	Comment	2021/09/03 14:50:52	I ask everyone: who is to blame for prostitution, the male demand or the female temptation? A parent who registered for New Oriental tutoring classes revealed that after the new semester started, the originally scheduled weekend tutoring times were changed to evenings from Monday to Friday, and the class duration was shortened to two hours. The implementation of the 'Double Reduction' policy aims…	240
School teachers won't just let the children fail, they'll just blame the parents. After the 'Double Reduction' announcement, after-school extended services followed, greatly reducing the homework and extracurricular training burdens of primary and secondary school students. The first semester after the 'Double Reduction' has started, and the new atmosphere of the new semester has given us a boost…	Neutral	Baidu Baijia	https://baijiahao.baidu.com/s?id=1709757417296866028#1117386283736196616	1500	double reduction，sport	Comment	2021/09/03 14:50:49	School teachers would never let the children fail. If they don't complete it, they will only find the parents. But no matter what, the trend is set, the deal is done. To continue running their own tutoring classes in the future, they must meet the aforementioned prerequisites and be compliant and legal. After the 'Double Reduction' policy was announced, after-school extension services followed cl…	841
Food safety, quick-fix food, water-injected meat, please investigate strictly. Wang Dengfeng, Director of the Department of Physical Education, Health, and Art Education, Ministry of Education: The eighth national survey on students' physical fitness and health was launched in 2019 and was supposed to be released in June 2020. However, due to the impact of the pandemic, the progress of various ta…	Negative	UC News	http://m.uczzd.cn/ucnews/news?aid=15594619330989421002####8189046021	1500	double reduction，sport	Comment	2021/09/03 14:50:28	On September 3rd, the physical fitness and health survey results from 2019 were released. A reporter from China National Radio's China Village Voice asked about the physical fitness and health of rural students, a topic of continuous concern. From the information we currently have, these survey results basically align with the current state of students' physical fitness and health. I mainly want …	24
How can it be completely banned? If training institutions stop operating, won't those with better economic foundations and higher education levels still hire one-on-one tutors for their children? Those with higher education degrees don't know how to tutor themselves? / Article | Education Consensus (Original, unauthorized reproduction is strictly prohibited, infringement will be pursued) The impl…	Neutral	UC News	http://m.uczzd.cn/ucnews/news?aid=12607676368748336757####8188947594	1500	double reduction，sport	Comment	2021/09/03 14:50:07	Completely banned,怎么可能,培训机构 don't do it anymore, those with financial resources and a good economic foundation will of course opt for one-on-one tutoring, those with higher education don't know how to tutor themselves. A parent who registered for New Oriental tutoring classes revealed that after the new semester started, the originally scheduled weekend tutoring times were changed to evenings fro…	0
Our local training institutions have already started offering in-home one-on-one tutoring services. Article | Education Consensus (Original, unauthorized reproduction is strictly prohibited, infringement will be pursued) The implementation of the Double Reduction policy requires a real reduction of students' burdens. Major tutoring institutions are strictly limited in providing after-school lesso…	Neutral	UC News	http://m.uczzd.cn/ucnews/news?aid=12607676368748336757####8189155383	1500	double reduction，sport	Comment	2021/09/03 14:49:50	The implementation of the Double Reduction policy aims to genuinely alleviate the burden on students, with tutoring institutions being strictly limited in their supplementary classes. Parents who enrolled in New Oriental's tutoring courses revealed that the originally scheduled weekend classes have been moved to evenings from Monday to Friday, and the class duration has been shortened to two hour…	221
Languages, math, and English have 'cooled down,' while physical education classes have increased in price, capital is rushing in, and the number of players has nearly doubled!	Neutral	Sina News	https://finance.sina.com.cn/chanjing/cyxw/2021-09-03/doc-iktzqtyt3767607.shtml#6131C57A-2790891E-574357C4-932-94E	1500	double reduction，sport	Comment	2021/09/03 14:49:30	With extracurricular classes in languages and mathematics no longer an option, parents are enrolling their children in basketball classes. Industry insiders reveal that price increases in courses are characterized regionally, concentrating in first-tier cities like Beijing, Shanghai, and Guangzhou. A teacher from an institution specializing in English football training notes that initially, 80% t…	10
Tianma Junior High: Make the 'First Lesson of the New School Year' a good one, take the first step of the new school year well.	Neutral	WeChat	http://mp.weixin.qq.com/s?__biz=Mzg5NzEwNTQxOQ==&mid=2247489171&idx=1&sn=bbd5a800a94bddf2848e4a1cfb0bd513	1262	double reduction，sport	WeChat	2021/09/03 14:48:46	The damp start of the school year hasn't dampened the good spirits of teachers and students. As Principal Wang Quangang puts it, 'we want the children to realize that if you want a clean environment now, and in the future a valuable job and a comfortable life, you need to cultivate a sense of labor from now on. Labor class is the first class for the children when they enter the school.' It's been…	0
I just want to say, whose idea was it to cancel tutoring institutions? Isn't this the result of parents' pleas? Now it's what you wanted [grinning face]. Article | Education Consensus (Original, unauthorized reproduction is strictly prohibited, infringement will be pursued) The implementation of the Double Reduction policy requires a real reduction of students' burdens. Major tutoring institution…	Neutral	UC News	http://m.uczzd.cn/ucnews/news?aid=12607676368748336757####8189105427	1500	double reduction，sport	Comment	2021/09/03 14:48:36	I just want to say, who was the one who came up with the idea to cancel tutoring institutions? Isn't this the result of parents' lamentations? Parents who enrolled in New Oriental's tutoring courses revealed that the originally scheduled weekend classes have been moved to evenings from Monday to Friday, and the class duration has been shortened to two hours. The implementation of the Double Reduc…	0
These past few days have been so busy, I've hardly had time for extensive reading [捂脸]	Neutral	Toutiao	http://www.toutiao.com/item/7003595427790570276/	1500	double reduction，sport	News	2021/09/03 14:47:15	As the new school year approaches, many parents have received the specific times for their children's dismissal. Most primary schools in Wuhan let out around 5:30 to 6:00 PM. Parents are taken aback, as this time makes it nearly impossible to fit in extra-curricular tutoring. A physical education teacher with 20 years of experience stated that for the first time, they spoke at a parent-teacher me…	3
The issue is that some cram schools are still operating and not refunding fees. After the announcement of 'Double Reduction,' after-school extended services have followed one after another, greatly reducing the homework and extracurricular training burdens of primary and secondary school students. The first semester after 'Double Reduction' has already begun, and the new atmosphere of the new sem…	Neutral	Baidu Baijia	https://baijiahao.baidu.com/s?id=1709757417296866028#1117386258883998218	1500	double reduction，sport	Comment	2021/09/03 14:46:41	After the 'Double Reduction' policy was announced, after-school extension services quickly followed, significantly reducing the homework and extracurricular training burdens for primary and secondary school students. Nonetheless, no matter how you look at it, the trend has been set and the situation has been decided. For those who want to continue running their own tutoring classes in the future,…	841
Ministry of Education: Rural students' physical fitness is generally better than that of urban students.	Neutral	China.com	https://toutiao.china.com/shsy/gundong/13000120/20210903/39962260.html	1500	double reduction，sport	News	2021/09/03 14:45:55	On September 3rd, the Ministry of Education held a press conference to introduce the findings of the 8th National Student Physical Fitness and Health Survey. A reporter from the China National Radio's China Rural Voice asked about the physical fitness and health of rural students, which has always been a concern. Wang Dengfeng, Director of the Sports, Health, and Art Education Department of the M…	7
No one is forcing you to attend extra lessons [crying with laughter][crying with laughter][crying with laughter] There are after-school extended services that you're not participating in [crying with laughter][crying with laughter][crying with laughter] You're missing out on something so happy, joyful, and healthy, who's to blame? [crying with laughter][crying with laughter][crying with laughter]…	Neutral	UC News	http://m.uczzd.cn/ucnews/news?aid=12607676368748336757####8189224950	1500	double reduction，sport	Comment	2021/09/03 14:45:54	No one is forcing you to attend extra classes [crying with laughter][crying with laughter][crying with laughter] There's an after-school service that you're not participating in [crying with laughter][crying with laughter][crying with laughter], skipping something so joyful, happy, and healthy, who's to blame? [crying with laughter][crying with laughter][crying with laughter], a parent who signed…	240
Physical fitness of primary and secondary school students has improved (¨constitution) But the physical fitness of college students is declining ≤Education Department≥	Neutral	Crazy Football	http://www.101fk.com/html/othernews/2021/0903/1663459.html	1501	double reduction，sport	News	2021/09/03 14:45:34	On September 3rd, the Ministry of Education held a press conference to introduce the findings of the 8th National Student Physical Fitness and Health Survey. A reporter from the China National Radio's China Rural Voice asked about the physical fitness and health of rural students, which has always been a concern. Wang Dengfeng, Director of the Sports, Health, and Art Education Department of the M…	0
Physical fitness of primary and secondary school students has improved [¨research] But the physical fitness of college students is declining ≤Health≥	Neutral	MIL Sports	http://miejw.com/html/othernews/2021/0903/1685702.html	1504	double reduction，sport	News	2021/09/03 14:45:33	On September 3rd, the Ministry of Education held a press conference to introduce the findings of the 8th National Student Physical Fitness and Health Survey. A reporter from the China National Radio's China Rural Voice asked about the physical fitness and health of rural students, which has always been a concern. Wang Dengfeng, Director of the Sports, Health, and Art Education Department of the M…	31
Ministry of Education: Rural students' physical fitness is generally better than that of urban students.	Neutral	Elenews	http://www.eooele.net/guandian/chuanmei/654105.html	1500	double reduction，sport	News	2021/09/03 14:45:00	On September 3rd, the Ministry of Education held a press conference to introduce the findings of the 8th National Student Physical Fitness and Health Survey. A reporter from the China National Radio's China Rural Voice asked about the physical fitness and health of rural students, which has always been a concern. Wang Dengfeng, Director of the Sports, Health, and Art Education Department of the M…	7
Ministry of Education: Rural students' physical fitness is generally better than that of urban students.	Neutral	Global Current Affairs	http://la83.com/toutiao/guonei/153616.html	1500	double reduction，sport	News	2021/09/03 14:45:00	On September 3rd, the Ministry of Education held a press conference to introduce the findings of the 8th National Student Physical Fitness and Health Survey. A reporter from the China National Radio's China Rural Voice asked about the physical fitness and health of rural students, which has always been a concern. Wang Dengfeng, Director of the Sports, Health, and Art Education Department of the M…	7
Latest news, this type of after-school tutoring classes for primary and secondary schools can continue to operate, but they must meet one prerequisite	Neutral	Penguin Number	https://page.om.qq.com/page/OSmX-U80IQh5HNn6elZ4LK5w0	1500	double reduction，sport	APP	2021/09/03 14:44:00	The reduction of extracurricular tutoring classes, less homework, and the implementation of after-school extended services have overall reduced the pressure on students. Parents are happy that their children's academic stress has decreased and that they no longer have to stay up late doing homework, ensuring better sleep quality. However, on the other hand, they worry that the upcoming first divi…	27
The first opening of the school under the 'Double Reduction', teachers and students have officially entered a new era of education!!	Neutral	Zhihu Column	https://zhuanlan.zhihu.com/p/406483156	1155	double reduction，sport	News	2021/09/03 14:43:41	On August 30th, the Ministry of Education held a press conference to introduce the work on elementary and secondary school education and teaching in the fall semester and the supervision of the 'dual reduction' and 'five management' policies. The conference emphasized that to fulfill the 'dual reduction' tasks, schools must strictly enforce the discipline of educational and teaching work. As the …	2
The issue is not refunding the money, how to compensate for the loss? Article | Educational Consensus (original, strictly prohibit plagiarism, infringement will be pursued) The implementation of the Double Reduction policy requires a tangible reduction of students' burdens, with strict restrictions on tutoring institutions offering extra classes. The policy states that students cannot be given ex…	Negative	UC News	http://m.uczzd.cn/ucnews/news?aid=12607676368748336757####8189006740	1500	double reduction，sport	Comment	2021/09/03 14:43:08	The implementation of the dual reduction policy requires that students' burdens be effectively alleviated. Major tutoring institutions have been strictly limited in their after-school classes. Parents who signed up for New Oriental tutoring classes revealed that the scheduled weekend classes have been moved to evenings from Monday to Friday, and the class time has been shortened to two hours. The…	240
Not banning midweek gives institutions the feeling that there is still a way out; 5+2 is the soft blade that treats your midweek! If you say one-on-one, as long as you report it, it's over! Article | Educational Consensus (original, strictly prohibit plagiarism, infringement will be pursued) The implementation of the Double Reduction policy requires a tangible reduction of students' burdens, with…	Neutral	UC News	http://m.uczzd.cn/ucnews/news?aid=12607676368748336757####8189402615	1500	double reduction，sport	Comment	2021/09/03 14:42:45	Not banning weekdays gives institutions the feeling that there is still a way out; 5+2 is a soft knife治你周中! If you say one-on-one, just report and you're done! Parents who signed up for New Oriental tutoring classes revealed that the scheduled weekend classes have been moved to evenings from Monday to Friday, and the class time has been shortened to two hours. The implementation of the dual reduc…	0
(SGY) After the implementation of the 'Double Reduction' policy, what should parents do?	Neutral	WeChat	http://mp.weixin.qq.com/s?__biz=MzI0NzU4MTQyNg==&mid=2247490890&idx=5&sn=515d70e905dc58f9e1cbdbc1768734ee	1500	double reduction，sport	WeChat	2021/09/03 14:42:02	On July 24th, the General Office of the CPC Central Committee and the General Office of the State Council issued the 'Opinions on Further Reducing the Homework Burden and Off-campus Training Burden in Compulsory Education'. Some netizens commented that it's not about the parents' academic qualifications or financial resources, but rather about the concept, literacy, level of education, and the ab…	2
Making a comeback!!! After the announcement of the 'Double Reduction' policy, after-school extended services followed closely, greatly reducing the homework and extracurricular training burdens of primary and secondary school students. The first semester after the 'Double Reduction' has begun, the new atmosphere of the new semester has invigorated us, but many parents still have lingering concern…	Neutral	Baidu Baijia	https://baijiahao.baidu.com/s?id=1709757417296866028#1117386229015724918	1500	double reduction，sport	Comment	2021/09/03 14:41:42	After the 'dual reduction' policy was announced, after-school extended services followed, greatly alleviating the homework and off-campus training burdens of primary and secondary school students. Regardless of how things stand, the future of continuing to run one's own tutoring center must meet the aforementioned prerequisites and must be compliant and legal. The first semester after the 'dual r…	841
Completely banning games, only open on weekends The Director of the Sports, Health, and Arts Education Department of the Ministry of Education, Wang Dengfeng Wang Dengfeng: The Eighth National Student Physical Fitness and Health Survey was launched in 2019, and the survey results were supposed to be released in June 2020. However, due to the impact of the pandemic, the progress of various tasks h…	Neutral	UC News	http://m.uczzd.cn/ucnews/news?aid=15594619330989421002####8189462346	1500	double reduction，sport	Comment	2021/09/03 14:40:53	On September 3rd, the results of the 2019 physical fitness and health survey were released. A reporter from China National Radio's China Rural Voice asked about the physical fitness and health of rural students, a topic of concern to many. From the information we have, the survey results basically reflect the current physical fitness and health status of students. I will mainly report on three as…	24
Language, math, and English have 'cooled down', physical education classes have increased in price, capital is rushing in, and the number of players has nearly doubled!	Neutral	Sina News	https://finance.sina.com.cn/chanjing/cyxw/2021-09-03/doc-iktzqtyt3767607.shtml#6131C364-7145D7F8-605D6F20-932-897	1500	double reduction，sport	Comment	2021/09/03 14:40:36	“If you can't take extracurricular classes in language, math, and English, then sign your child up for a basketball class.” Industry insiders reveal that price increases for courses are characterized by regional differences, mainly in first-tier cities like Beijing, Shanghai, and Guangzhou. A teacher from an institution specializing in English football training said that initially, 80% to 90% of …	56
Brazen fraud? Parents had just signed up when a training institution in Ningbo announced it was closing!	Negative	Yidianzixun	http://www.yidianzixun.com/article/0XDw0ngr	568	double reduction，sport	News	2021/09/03 14:40:06	Since the implementation of the Double Reduction policy, training institutions in Ningbo have been struggling. The person in charge stated that children's English classes fall under the category of arts, not subjects. Many Ningbo residents have something to say: Lü Xiaomi, the person in charge, said that children's English classes are part of arts education, not academic subjects. Many parents ha…	21
Brazen fraud? Parents had just signed up when a training institution in Ningbo announced it was closing!	Negative	Baidu Baijia	https://baijiahao.baidu.com/s?id=1709854446428200586	568	double reduction，sport	News	2021/09/03 14:40:00	Since the implementation of the Double Reduction policy, training institutions in Ningbo have been struggling. The person in charge stated that children's English classes fall under the category of arts, not subjects. Many Ningbo residents have something to say: Lü Xiaomi, the person in charge, said that children's English classes are part of arts education, not academic subjects. Many parents ha…	21
Do you still have the scar from the tubal ligation on your belly? If you can still have children, find several men and keep having children until you're infertile, your back won't hurt, it doesn't matter whose children they are,反正不用你负责...... The population is the most basic component of a country, and now our population has shown a trend of aging, the number of newborns is declining year by year,…	Neutral	Baidu Baijia	https://baijiahao.baidu.com/s?id=1709680162034241667#1117386218828934011	1500	double reduction，sport	Comment	2021/09/03 14:40:00	If you could still have children, find several men and keep having children until you're infertile. Your back won't hurt, and it doesn't matter whose children they are; you don't have to take responsibility anyway... Nowadays, parents generally believe that only by getting into a good university can you find a good job, so they focus on giving students extra lessons and helping them prepare for u…	119
Ha Bu Ha Bu: Difficult to solve the back-to-school syndrome for divine beasts? Quickly let your child come and play soccer with us	Neutral	Yidianzixun	http://www.yidianzixun.com/article/0XDels04	1138	double reduction，sport	News	2021/09/03 14:39:15	Since the Ministry of Education introduced the 'Double Reduction policy', 'Double Reduction' has become a topic of great concern across all sectors of society. Children who play soccer can more easily gain admission to prestigious universities like 985 and 211. To alleviate the burden on students and foster the all-around development of children and adolescents in moral, intellectual, physical, a…	2
Ha Bu Ha Bu: Difficult to solve the back-to-school syndrome for divine beasts? Quickly let your child come and play soccer with us	Neutral	Sohu News	http://www.sohu.com/a/487511722_121181130	943	double reduction，sport	News	2021/09/03 14:39:00	Since the Ministry of Education introduced the 'Double Reduction Policy', 'Double Reduction' has become a topic of great concern across all sectors of society. From high school to university, children who play football can more easily enter prestigious 985 and 211 universities than other children. To reduce the burden on students and cultivate children and adolescents who are well-developed in mo…	2
You don't work for money, you go do volunteer work, don't hit people with one stick. After the announcement of the 'Double Reduction', after-school extended services followed closely, greatly reducing the homework and extracurricular training burdens of primary and secondary school students. The first semester after the 'Double Reduction' has begun, the new atmosphere of the new semester has invi…	Neutral	Baidu Baijia	https://baijiahao.baidu.com/s?id=1709757417296866028#1117386212315887313	1500	double reduction，sport	Comment	2021/09/03 14:38:55	If you're not working for money, then you're doing volunteer work. Don't lump everyone together, but regardless of what's said, the trend is set and the situation is decided. If you want to continue running your own tutoring classes in the future, you must meet the aforementioned prerequisites and be compliant and legal. After the announcement of 'Double Reduction', after-school extended services…	841
HaBu HaBu: Can't solve the divine beast's back-to-school syndrome? Quickly bring your child to play football with us.	Neutral	Zhihu Column	https://zhuanlan.zhihu.com/p/406463751	1163	double reduction，sport	News	2021/09/03 14:38:49	Since the Ministry of Education introduced the 'Double Reduction Policy', 'Double Reduction' has become a topic of great concern across all sectors of society. From high school to university, children who play football can more easily enter prestigious 985 and 211 universities than other children. To reduce the burden on students and cultivate children and adolescents who are well-developed in mo…	2
Develop good habits from a young age, and you won't have to worry about playing video games or using smartphones. After the 'Double Reduction' policy was announced, after-school extension services followed, greatly reducing the homework and extracurricular training burdens of primary and secondary school students. The first semester after the 'Double Reduction' has started, and the new atmosphere…	Neutral	Baidu Baijia	https://baijiahao.baidu.com/s?id=1709757417296866028#1117386211146148010	1500	double reduction，sport	Comment	2021/09/03 14:38:43	If you develop good habits from a young age, you won't have the hassle of playing video games or using your phone. But regardless of what's said, the trend is set and the situation is decided. If you want to continue running your own tutoring classes in the future, you must meet the aforementioned prerequisites and be compliant and legal. After the announcement of 'Double Reduction', after-school…	841
Support this viewpoint! Wang Dengfeng, the director of the Sports, Health, and Art Education Department of the Ministry of Education, said: 'The eighth national student physical fitness and health survey was launched in 2019 and was originally scheduled to be released in June 2020. However, due to the impact of the pandemic, the progress of various tasks has been greatly affected, but we have sti…	Neutral	UC News	http://m.uczzd.cn/ucnews/news?aid=15594619330989421002####8189026061	1500	double reduction，sport	Comment	2021/09/03 14:38:27	On September 3rd, the results of the 2019 Physical Fitness and Health Survey were released. A reporter from China National Radio's China Rural Voice asked about the physical fitness and health of rural students, which has always been a topic of concern. From what we currently know, these survey results basically align with the current physical fitness and health of students. I will mainly inform …	24
If you can't stand it, don't补. Article | Educational Consensus (original, strictly prohibited from plagiarism, infringement will be pursued). The implementation of the 'Double Reduction' policy requires substantial efforts to reduce the burden on students, and major tutoring institutions have been strictly limited in their extra classes. The policy stipulates that extra classes are not allowed on…	Neutral	UC News	http://m.uczzd.cn/ucnews/news?aid=12607676368748336757####8189601320	1500	double reduction，sport	Comment	2021/09/03 14:38:26	The implementation of the Double Reduction Policy requires a real commitment to reducing students' burdens. Major tutoring institutions are strictly limited in their ability to offer additional classes. Parents who signed up for New Oriental tutoring classes revealed that the originally scheduled weekend classes have been moved to evenings from Monday to Friday, and the class time has been shorte…	221
Um [sweat] don't you know that this process of change started in the third year of high school? I have been practicing Brazilian Jiu-Jitsu since I was a child, and I gained a lot of weight in the third year of high school. Wang Dengfeng, the director of the Sports, Health, and Art Education Department of the Ministry of Education, said: 'The eighth national student physical fitness and health sur…	Neutral	UC News	http://m.uczzd.cn/ucnews/news?aid=15594619330989421002####8189324218	1500	double reduction，sport	Comment	2021/09/03 14:38:06	On September 3rd, the 2019 physical fitness and health survey results were released. A reporter from China National Radio's China Rural Voice asked about the physical fitness and health of rural students, a topic of concern to everyone. From the information we currently have, the survey results basically reflect the current physical fitness and health status of students. I will mainly report on t…	0
The '5+2' model is here! New semester, new atmosphere everywhere.	Neutral	People's Daily Client	https://wap.peopleapp.com/article/rmh23205851/0	1438	double reduction，sport	APP	2021/09/03 14:38:00	At present, the vast majority of primary and secondary schools and kindergartens across the country have already resumed classes. Lu Yugang, the director of the Department of Basic Education of the Ministry of Education, stated that teachers should be cared for and loved, and flexible working hours can be arranged for teachers. Compensation should be given to teachers participating in after-schoo…	6
This is what makes children uneasy. After the 'Double Reduction' policy was announced, after-school extension services followed, greatly reducing the homework and extracurricular training burdens of primary and secondary school students. The first semester after the 'Double Reduction' has started, and the new atmosphere of the new semester has given us a lift, but many parents still have lingerin…	Neutral	Baidu Baijia	https://baijiahao.baidu.com/s?id=1709757417296866028#1117386205878679213	1500	double reduction，sport	Comment	2021/09/03 14:37:51	After the announcement of the 'Double Reduction' policy, after-school extended services followed in rapid succession, greatly reducing the homework and extracurricular training burdens of primary and secondary school students. However, regardless of how it goes, the trend has been set and the situation is determined. In the future, if one wants to continue running their own tutoring classes, they…	841
What Chinese children need to补 now is physical education class!	Neutral	WeChat	http://mp.weixin.qq.com/s?__biz=MzI3NzU2MzU0NQ==&mid=2247485033&idx=1&sn=be226fa6e26078b17aed3eedd9d383e8	1500	double reduction，sport	WeChat	2021/09/03 14:37:35	The famous German philosopher Karl Jaspers once said, 'True education is about using one tree to shake another tree, one cloud to push another cloud, and one soul to awaken another soul.' Professor Wang Zongping from Nanjing University of Science and Technology's research report indicates why athletes and students with exercise habits have a lower incidence of suicide. Physical education is itsel…	27
Great, children can have teacher tutoring classes [Agree][Agree][Agree]. After the 'Double Reduction' policy was announced, after-school extension services followed, greatly reducing the homework and extracurricular training burdens of primary and secondary school students. The first semester after the 'Double Reduction' has started, and the new atmosphere of the new semester has given us a lift,…	Neutral	Baidu Baijia	https://baijiahao.baidu.com/s?id=1709757417296866028#1117386203336124912	1500	double reduction，sport	Comment	2021/09/03 14:37:25	Wonderful, children can have teacher辅导课 [Agree][Agree][Agree]. But regardless of how it goes, the trend has been set and the situation is determined. In the future, if one wants to continue running their own tutoring classes, they must meet the aforementioned prerequisites and be compliant and legal. After the announcement of the 'Double Reduction', after-school extended services followed in rapi…	841
Latest news, this type of after-school tutoring classes for primary and secondary schools can continue to operate, but must meet one prerequisite.	Neutral	Tencent Look	https://post.mp.qq.com/kan/article/1692949105-1772528766.html?_wv=2147483777&sig=c83a8d9e111af01ec26dd45bb1188217&article_id=1772528766&time=1630650953&_pflag=1&x5PreFetch=1&rowkey=2916131c1fc05552&cc_media_type=10001	1500	double reduction，sport	News	2021/09/03 14:37:24	No need to go to extracurricular tutoring classes, a reduction in written homework, and the implementation of after-school extended services have overall reduced the pressure on students. Many parents report that after the Double Reduction policy, no one can offer tutoring anymore. Wealthier parents have started hiring one-on-one tutors for their children, while those without the means cannot aff…	27
All subjects should be conducted in school. After school, interest classes begin, and students sign up for classes based on their hobbies. This way, parents can be at ease, and the school can generate some income. At the same time, it reduces the burden on parents, allowing students with special talents to be discovered, especially those from less affluent families. After the announcement of 'Dou…	Neutral	Baidu Baijia	https://baijiahao.baidu.com/s?id=1709757417296866028#1117386198454111611	1500	double reduction，sport	Comment	2021/09/03 14:36:36	After school, interest classes begin. Students choose interest classes based on their hobbies. Regardless of the situation, the trend is set and the future of continuing to run one's own tutoring classes must meet the aforementioned prerequisites, be compliant and legal, while also reducing the burden on parents. Only then can students from less affluent families but with unique talents be discov…	27
Time is one of the standards for testing truth.接送孩子 is one of the biggest confusions in growing up. Many parents find it troublesome to pick up their children, not because they are unwilling, but due to time conflicts. As the saying goes, do you choose bread or love? Young parents nowadays focus their work on their jobs, and it is very difficult to have both fish and bear's paw.	Neutral	NetEase News	https://c.m.163.com/news/a/GITU16VB0552D82Q.html#601779195	1158	double reduction，sport	Comment	2021/09/03 14:36:22	Picking up and dropping off children is one of the biggest confusions in the journey of growth. Many parents, I believe, find this task头疼, not because they are unwilling, but due to conflicting schedules. There's a saying that captures it well: do you choose bread or love? Young parents today have largely focused their work efforts, and to have it all—both career and family—is difficult and hard …	267
With languages, math, and English 'cooling down', physical education classes are becoming more valuable, and capital is rushing in. The number of players has almost doubled!	Neutral	Sina News	https://finance.sina.com.cn/chanjing/cyxw/2021-09-03/doc-iktzqtyt3767607.shtml#6131C20D-75945C18-3EF74073-932-899	1500	double reduction，sport	Comment	2021/09/03 14:34:53	As long as there is a place and a basketball, can't you just play on your own? Why bother with classes? Industry insiders reveal that nationwide, the rise in prices for courses is characterized by regional differences, concentrated in first-tier cities like Beijing, Shanghai, and Guangzhou. A teacher from an institution specializing in English football training says that initially, 80% to 90% of …	56
Under the 'Double Reduction', primary and secondary school teachers: the quality of work is required to improve, looking forward to increasing 'after-school care allowances'.	Neutral	Southern Number	https://static.nfapp.southcn.com/content/202109/03/c5706782.html	1500	double reduction，sport	APP	2021/09/03 14:34:38	The gradual implementation of the 'Double Reduction' policy in primary and secondary schools has left many teachers deeply affected. (Alias) told the 21st Century Economic Report journalist that I strongly support the 'Double Reduction' policy. If students in elementary school listen carefully and understand how to preview and review, that is enough for them. A grade-level Chinese teacher, Chen L…	84
Physical education teachers need to work hard. Wang Dengfeng, Director of the Department of Sports Health and Art Education of the Ministry of Education: The 8th National Student Physical Fitness and Health Survey was launched in 2019 and was supposed to be released in June 2020. However, due to the impact of the epidemic, the progress of various tasks has been greatly affected. Nevertheless, we …	Neutral	UC News	http://m.uczzd.cn/ucnews/news?aid=15594619330989421002####8189571439	1500	double reduction，sport	Comment	2021/09/03 14:33:42	On September 3rd, the 2019 Physical Fitness and Health Research results were released. A reporter from China National Radio's Rural Voice asked a question about the physical fitness and health of rural students, which has always been a topic of concern. From what we currently know, the survey results basically reflect the current physical fitness and health situation of students. I will mainly re…	11
With languages, math, and English 'cooling down', physical education classes are becoming more valuable, and capital is rushing in. The number of players has almost doubled!	Neutral	Sina News	https://finance.sina.com.cn/chanjing/cyxw/2021-09-03/doc-iktzqtyt3767607.shtml#6131C1C0-249C5603-48F41B9A-932-851	1500	double reduction，sport	Comment	2021/09/03 14:33:36	If we can't send the kids to language, math, and English extracurricular classes, then let's sign them up for a basketball class. Industry insiders reveal that nationwide, the rise in prices for courses is characterized by regional differences, concentrated in first-tier cities like Beijing, Shanghai, and Guangzhou. A teacher from an institution specializing in English football training says that…	56
If academics aren't your thing, then interests it is. Has the price of physical education classes gone up?	Neutral	Shanghai Business Network	http://www.shbiz.com.cn/jiao/2021/0903/32376.html	1500	double reduction，sport	News	2021/09/03 14:33:10	“After the extracurricular classes in language, math, and English are no longer available, consider signing your child up for a basketball class. Industry insiders reveal that nationwide, the increase in prices for courses is characterized by regional concentration, especially in first-tier cities such as Beijing, Shanghai, and Guangzhou. Ms. Feng frankly states that she believes this is the most…	10
Nobody really thinks teachers would take these words seriously, right? After the announcement of 'Double Reduction', after-school extension services followed suit, greatly alleviating the homework and extracurricular training burdens of primary and secondary school students. The first semester after 'Double Reduction' has begun, and the new atmosphere of the new semester has given us a boost, but…	Neutral	Baidu Baijia	https://baijiahao.baidu.com/s?id=1709757417296866028#1117386177503351212	1500	double reduction，sport	Comment	2021/09/03 14:33:07	After the “Double Reduction” policy was announced, after-school extended service followed, greatly reducing the homework and extracurricular training burdens for primary and secondary school students. Regardless, the trend is set, and the future of continuing to run one's own tutoring classes must meet the aforementioned prerequisites and must be in compliance and legal. The first semester after …	841
We should transform into psychological counseling institutions! Foreign investment is strictly prohibited. After the announcement of 'Double Reduction', after-school extension services followed suit, greatly alleviating the homework and extracurricular training burdens of primary and secondary school students. The first semester after 'Double Reduction' has begun, and the new atmosphere of the ne…	Neutral	Baidu Baijia	https://baijiahao.baidu.com/s?id=1709757417296866028#1117386177183411211	1500	double reduction，sport	Comment	2021/09/03 14:33:04	After the “Double Reduction” policy was announced, after-school extended service followed, greatly reducing the homework and extracurricular training burdens for primary and secondary school students. Regardless, the trend is set, and the future of continuing to run one's own tutoring classes must meet the aforementioned prerequisites and must be in compliance and legal. The first semester after …	841
Only let children learn calligraphy, art, and other subjects, no more academic tutoring. After the announcement of 'Double Reduction', after-school extension services followed suit, greatly alleviating the homework and extracurricular training burdens of primary and secondary school students. The first semester after 'Double Reduction' has begun, and the new atmosphere of the new semester has giv…	Neutral	Baidu Baijia	https://baijiahao.baidu.com/s?id=1709757417296866028#1117386164135815412	1500	double reduction，sport	Comment	2021/09/03 14:30:53	Only allow children to learn calligraphy, arts, etc., and do not supplement academic subjects. Regardless, the trend is set, and the future of continuing to run one's own tutoring classes must meet the aforementioned prerequisites and must be in compliance and legal. After the “Double Reduction” policy was announced, after-school extended service followed, greatly reducing the homework and extrac…	841
My thoughts on Chinese football	Neutral	Toutiao	http://www.toutiao.com/item/7003571151863857694/	1136	double reduction，sport	News	2021/09/03 14:30:51	In the early 1990s, watching soccer matches, I felt that over the past thirty years, Chinese football has been on a steady decline. The gap with Japan has widened, and even playing against Southeast Asian teams has become problematic. In my memory, in the 1990s, starting against Southeast Asian teams such as Thailand, Vietnam, the Philippines, and Malaysia, we would score at least three goals. Fa…	1
My thoughts on Chinese football	Neutral	Dongchedi	https://m.dcdapp.com/motor/m/feed/detail?group_id=7003571151863857694	1130	double reduction，sport	APP	2021/09/03 14:30:51	In the early 1990s, watching soccer matches, I felt that over the past thirty years, Chinese football has been on a steady decline. The gap with Japan has widened, and even playing against Southeast Asian teams has become problematic. In my memory, in the 1990s, starting against Southeast Asian teams such as Thailand, Vietnam, the Philippines, and Malaysia, we would score at least three goals. Fa…	1
College students eating in the cafeteria, too much junk food. Director Wang Dengfeng of the Department of Education's Sports Health and Art Education Division: The 8th National Student Physical Fitness and Health Survey was initiated in 2019 and was originally scheduled to be released in June 2020. However, due to the impact of the pandemic, the progress of various tasks has been greatly affected…	Neutral	UC News	http://m.uczzd.cn/ucnews/news?aid=15594619330989421002####8189085507	1500	double reduction，sport	Comment	2021/09/03 14:30:46	On September 3rd, the results of the 2019 Constitution and Health Survey were released. A reporter from National Radio and China Rural Voice asked about the physical fitness and health of rural students, which has always been a concern. From the information we currently have, the survey results basically align with the current situation of students' physical fitness and health. I mainly want to r…	1
Accurate reading: Chairman of the National Primary and Secondary School Health Education Teaching Steering Committee: From the perspective of primary and secondary school students, whether it's speed quality in a 50-meter run, flexibility, or endurance quality in a 1000-meter run (male) and 800-meter run (female), there has been improvement among middle school students. However, for college stude…	Neutral	Toutiao	https://weitoutiao.zjurl.cn/ugc/share/wap/comment/7003591079459308320/#fcf1d14b67867912b70c1a07e0aedf8b	1500	double reduction，sport	Comment	2021/09/03 14:30:23	On September 3rd, the Ministry of Education held a press conference to introduce the relevant situation of the Eighth National Student Constitution and Health Survey. A reporter from National Radio and China Rural Voice asked about the physical fitness and health of rural students, which has always been a concern. Wang Dengfeng: The Eighth National Student Constitution and Health Survey was initi…	57
Accurate reading: Chairman of the National Primary and Secondary School Health Education Teaching Steering Committee: From the perspective of primary and secondary school students, whether it's speed quality in a 50-meter run, flexibility, or endurance quality in a 1000-meter run (male) and 800-meter run (female), there has been improvement among middle school students. However, for college stude…	Neutral	Dongchedi	https://m.dcdapp.com/motor/m/feed/detail?group_id=7003567119615033893####7003591079459308320	1500	double reduction，sport	Comment	2021/09/03 14:30:23	On September 3rd, the Ministry of Education held a press conference to introduce the relevant situation of the Eighth National Student Constitution and Health Survey. A reporter from National Radio and China Rural Voice asked about the physical fitness and health of rural students, which has always been a concern. Wang Dengfeng: The Eighth National Student Constitution and Health Survey was initi…	57
Because they weren't allowed to play when they were kids. Director Wang Dengfeng of the Department of Education's Sports Health and Art Education Division: The 8th National Student Physical Fitness and Health Survey was initiated in 2019 and was originally scheduled to be released in June 2020. However, due to the impact of the pandemic, the progress of various tasks has been greatly affected, bu…	Neutral	UC News	http://m.uczzd.cn/ucnews/news?aid=15594619330989421002####8189383429	1500	double reduction，sport	Comment	2021/09/03 14:29:42	On September 3rd, the results of the 2019 Constitution and Health Survey were released. A reporter from National Radio and China Rural Voice asked about the physical fitness and health of rural students, which has always been a concern. From the information we currently have, the survey results basically align with the current situation of students' physical fitness and health. I mainly want to r…	11
Suggestions regarding school dismissal times: 1, Recently, many parents have complained and even complained about the dismissal time of 17:30 being wrong, but they don't understand the good intentions of the country. I am very supportive of the double reduction policy. 2, I am also a mother of a primary school student, and I feel that passive tutoring affects the child's active judgment and choic…	Negative	Dongchedi	https://m.dcdapp.com/motor/m/feed/detail?group_id=1709861045273613	326	double reduction，sport	APP	2021/09/03 14:29:23	I believe that passive tutoring affects a child's ability for active judgment and choice. Students are allowed to choose different subjects for elective courses, but they must complete a certain number of credits for academic and sports and cultural activities by the end of the term, balancing both. Moreover, the credit records are included in the final assessment.	2
Suggestions regarding school dismissal times: 1, Recently, many parents have complained and even complained about the dismissal time of 17:30 being wrong, but they don't understand the good intentions of the country. I am very supportive of the double reduction policy. 2, I am also a mother of a primary school student, and I feel that passive tutoring affects the child's active judgment and choic…	Negative	Toutiao	http://www.toutiao.com/item/1709861045273613/	326	double reduction，sport	News	2021/09/03 14:29:23	I believe that passive tutoring affects a child's ability for active judgment and choice. Students are allowed to choose different subjects for elective courses, but they must complete a certain number of credits for academic and sports and cultural activities by the end of the term, balancing both. Moreover, the credit records are included in the final assessment.	2
Poor physical fitness among college students is due to playing games. Reading: Chairman of the National Primary and Secondary School Health Education Teaching Steering Committee: From the perspective of primary and secondary school students, whether it's speed quality in a 50-meter run, flexibility, or endurance quality in a 1000-meter run (male) and 800-meter run (female), there has been improve…	Neutral	Toutiao	https://weitoutiao.zjurl.cn/ugc/share/wap/comment/7003590721316455179/#5829aa9241b58ee88ea0995a389026a5	1500	double reduction，sport	Comment	2021/09/03 14:28:59	On September 3rd, the Ministry of Education held a press conference to introduce the relevant situation of the Eighth National Student Constitution and Health Survey. A reporter from National Radio and China Rural Voice asked about the physical fitness and health of rural students, which has always been a concern. Wang Dengfeng: The Eighth National Student Constitution and Health Survey was initi…	57
Poor physical fitness among college students is due to excessive gaming. Lead: Chairman of the National Health Education Teaching Guidance Committee for Primary and Secondary Schools: Physical fitness, for primary and secondary school students, whether it's speed quality in a 50-meter run, flexibility, or endurance quality in a 1000-meter run (for boys) and an 800-meter run (for girls), has seen …	Neutral	Dongchedi	https://m.dcdapp.com/motor/m/feed/detail?group_id=7003567119615033893####7003590721316455179	1500	double reduction，sport	Comment	2021/09/03 14:28:59	On September 3rd, the Ministry of Education held a press conference to introduce the findings of the 8th National Survey on Students' Physical Fitness and Health. A reporter from the National Radio and China Rural Voice asked about the physical fitness and health of rural students, which has always been a concern. Wang Dengfeng: The 8th National Survey on Students' Physical Fitness and Health was…	57
Shenzhen middle school students should be on the rise. Wang Dengfeng, Director of the Sports, Health and Art Education Department, Ministry of Education: The Eighth National Student Physical Fitness and Health Survey was launched in 2019 and was originally scheduled to release the results in June 2020. However, due to the impact of the pandemic, the progress of various tasks has been greatly affe…	Neutral	UC Today	http://m.uczzd.cn/ucnews/news?aid=15594619330989421002####8189264793	1500	double reduction，sport	Comment	2021/09/03 14:28:55	On September 3rd, the results of the 2019 physical fitness and health survey were released. A reporter from the National Radio and China Rural Voice asked about the physical fitness and health of rural students, which has always been a concern. From the information we currently have, the survey results basically align with the current situation of students' physical fitness and health. I will mai…	24
Aside from arriving at school ten minutes later in the morning, nothing has changed. Where is the so-called 5+2? Children come back home and do homework until past ten at night, speechless! What's the point of such news every day? What is the purpose of education? You might say, to let students learn more knowledge, to contribute to the motherland in the future, to benefit humanity, that's the ma…	Neutral	UC Today	http://m.uczzd.cn/ucnews/news?aid=5953774838055069779####8189541632	1500	double reduction，sport	Comment	2021/09/03 14:28:10	Apart from arriving ten minutes late for school in the morning, nothing has changed. Where is the so-called 5+2? You might say that by learning more knowledge, students will contribute to the country in the future and benefit humanity. That's a macro thought. However, the fundamental purpose of education is not just that. It is essentially about applying existing experience and knowledge to other…	0
In the future, when buying a house, I will locate it around those with a nine-year system. Due to recent pandemic prevention and control, many schools in Xiaogan have implemented a staggered school start and end time system, so the time to pick up children will no longer be unified. Xiaogan parents should pay attention! (Picture shows the gate of Xiaogan Experimental Primary School, 'students' qu…	Neutral	Baidu Baijia	https://baijiahao.baidu.com/s?id=1709840527041570739#1117386147301027012	959	double reduction，sport	Comment	2021/09/03 14:28:05	Due to recent epidemic prevention and control measures, many schools in Xiaogan have implemented staggered school schedules, and the time for picking up children will no longer be unified. Xiaogan parents need to pay attention! This has always been a problem for double-income couples who cannot pick up their children after work if they have to work normally, and if they pick up their children, th…	7
Wuzhong District's list of offline training institutions for extracurricular training (first batch)	Neutral	Suzhou LocalTreasure	http://suzhou.bendibao.com/edu/202193/93873.shtm	1500	double reduction，sport	News	2021/09/03 14:28:00	Wuzhong District has approved a list of extracurricular training institutions allowed to resume offline training. There are 65 institutions with complete credentials for academic subjects, and existing arts, sports, science and technology, and other non-academic training programs are not affected by the 'Double Reduction' policy. Sequence Number, Institution Name, Institution Address, Training Co…	0
College students game too much. Wang Dengfeng, Director of the Sports, Health and Art Education Department, Ministry of Education: The Eighth National Student Physical Fitness and Health Survey was launched in 2019 and was originally scheduled to release the results in June 2020. However, due to the impact of the pandemic, the progress of various tasks has been greatly affected, but we have conti…	Neutral	UC Today	http://m.uczzd.cn/ucnews/news?aid=15594619330989421002####8188889882	1500	double reduction，sport	Comment	2021/09/03 14:27:59	On September 3rd, the results of the 2019 physical fitness and health survey were released. A reporter from the National Radio and China Rural Voice asked about the physical fitness and health of rural students, which has always been a concern. From the information we currently have, the survey results basically align with the current situation of students' physical fitness and health. I will mai…	1
Good for the child? You're overthinking it; it's just about wanting you to have more labor force. Picking up and dropping off children is also one of the biggest confusions in the growth journey. Many parents find picking up children a headache, not because they are unwilling, but because of time conflicts. There's a saying that goes well, 'Do you want bread or love?' Young parents nowadays all p…	Neutral	NetEase News	https://c.m.163.com/news/a/GITU16VB0552D82Q.html#601774241	1164	double reduction，sport	Comment	2021/09/03 14:27:48	Fetching and dropping off children is also one of the biggest confusions in the growth career. Many parents feel头疼头疼 about fetching and dropping off their children, not because they are unwilling, but because of time conflicts. There is a saying that goes well, do you choose bread or love? Young parents nowadays focus their work on their jobs, and it is very difficult and hard to persist in havin…	267
The homepage Jiaxing Yaozhuang California Sun City has a rare good apartment layout, an opportunity not to be missed.	Neutral	Huangqiao Online	https://www.hqol.cn/zxfy/syfu/j7oh5nv/305440095.html	1266	double reduction，sport	News	2021/09/03 14:27:42	The homepage of Jiashan Yaozhuang California Sun City rarely has good housing types, and the opportunity cannot be missed. California Sun City integrates with Shanghai, aligns with the new era of Shanghai, and integrates Shanghai and Jiaxing as a whole. The sensor park city is surrounded by water on both sides. The current housing area has a construction area of 89 square meters: two bedrooms, tw…	0
Children are going to school for longer, and they still don't get enough sleep, less than 7 hours. What has really changed? Picking up and dropping off children is also one of the biggest confusions in the growth journey. Many parents find picking up children a headache, not because they are unwilling, but because of time conflicts. There's a saying that goes well, 'Do you want bread or love?' Yo…	Neutral	NetEase News	https://c.m.163.com/news/a/GITU16VB0552D82Q.html#601756924	1172	double reduction，sport	Comment	2021/09/03 14:27:32	Children are spending more time in school, and their sleep is still less than 7 hours. What has changed? Fetching and dropping off children is also one of the biggest confusions in the growth career. Many parents feel头疼头疼 about fetching and dropping off their children, not because they are unwilling, but because of time conflicts. There is a saying that goes well, do you choose bread or love? You…	267
The 'Double Reduction' policy aims to genuinely alleviate students' burdens, with strict restrictions on tutoring institutions to offer extra classes. The policy dictates that students must not be given extra classes on weekends, public holidays, or during the winter and summer vacations. However, with 'policies from above and countermeasures from below,' some industry giants, in order to survive…	Neutral	NetEase News	https://c.m.163.com/news/a/GIU1EF7M0536KRL5.html#601765622	1500	double reduction，sport	Comment	2021/09/03 14:27:25	The implementation of the 'Double Reduction' policy requires a real reduction of students' burdens. Major tutoring institutions have been strictly limited in after-school classes. Parents who signed up for New Oriental tutoring classes revealed that after the new semester started, the originally scheduled after-school classes were changed to evenings from Monday to Friday, and the class hours wer…	221
Parents suggest that the Ministry of Education orders no extra classes from Monday to Friday either, to eliminate any loopholes and ensure students can focus on learning with their subject teachers at school. After the announcement of the 'Double Reduction' policy, extended after-school services have followed, significantly reducing the homework and extracurricular training burdens for primary an…	Negative	Baidu Baijia	https://baijiahao.baidu.com/s?id=1709757417296866028#1117386136474377711	1500	double reduction，sport	Comment	2021/09/03 14:26:17	Parents suggest that the Ministry of Education orders from Monday to Friday not to allow after-school classes, to make a complete ban without leaving any room for loopholes, so that students can focus solely on following the subject teachers' learning in school. But no matter what, the trend has been set and the situation has been decided. In the future, if one wants to continue running their own…	0
To be honest, you really can't afford it [捂脸]. The population is the most fundamental component of a nation. Nowadays, China's population has shown an aging trend, with the number of newborns declining year by year, a phenomenon that has attracted the high attention of the state. From the continuously deferred retirement age in China, it is evident that the aging problem has gradually become seve…	Positive	Baidu Baijia	https://baijiahao.baidu.com/s?id=1709680162034241667#1117386129034898619	1500	double reduction，sport	Comment	2021/09/03 14:25:02	Population is the most basic component of a country. Nowadays, China's population has shown an aging trend, and the number of newborns is decreasing year by year. This phenomenon has attracted the high attention of the country. Because now parents generally believe that only by getting into a good university can one find a good job, they are dedicated to tutoring students, taking college entrance…	119
Implementing the 'Double Reduction' policy, strengthening 'five management aspects'---Daqing City Datong District Xinhua Subsidiary School	Neutral	Baidu Baijia	https://baijiahao.baidu.com/s?id=1709860810173863355	519	double reduction，sport	News	2021/09/03 14:25:00	On the morning of September 3rd, our school held a special meeting on the topic of 'Standardizing School Operations - 'Double Reduction' and Five Management Measures'. School leaders, cadres, and teachers all participated in a serious study of the 'Opinions on Further Reducing the Homework and After-School Training Burdens for Students in Compulsory Education', as well as the '10 Q&A from the Min…	5
Implementing the 'Double Reduction' policy, strengthening 'five management aspects'---Daqing City Datong District Xinhua Subsidiary School	Neutral	The Paper	https://www.thepaper.cn/newsDetail_forward_14339710	521	double reduction，sport	News	2021/09/03 14:25:00	On the morning of September 3rd, our school held a special meeting on the topic of 'Standardizing School Operations - 'Double Reduction' and Five Management Measures'. School leaders, cadres, and teachers all participated in a serious study of the 'Opinions on Further Reducing the Homework and After-School Training Burdens for Students in Compulsory Education', as well as the '10 Q&A from the Min…	5
Implementing the 'Double Reduction' policy, strengthening 'five management aspects'---Daqing City Datong District Xinhua Subsidiary School	Neutral	The Paper	https://m.thepaper.cn/newsDetail_forward_14339710	521	double reduction，sport	APP	2021/09/03 14:25:00	On the morning of September 3rd, our school held a special meeting on the topic of 'Standardizing School Operations - 'Double Reduction' and Five Management Measures'. School leaders, cadres, and teachers all participated in a serious study of the 'Opinions on Further Reducing the Homework and After-School Training Burdens for Students in Compulsory Education', as well as the '10 Q&A from the Min…	5
After the announcement of the 'Double Reduction,' after-school extended services have come in rapid succession, greatly reducing the homework and extracurricular training burdens for primary and secondary school students. The first semester after the 'Double Reduction' has begun, and the new atmosphere of the new term is invigorating. However, many parents still have lingering concerns. Whether m…	Neutral	Baidu Baijia	https://baijiahao.baidu.com/s?id=1709757417296866028#1117386127717679415	1500	double reduction，sport	Comment	2021/09/03 14:24:49	After the 'Double Reduction' policy was announced, after-school extension services followed suit, greatly reducing the homework and after-school training burdens for primary and secondary school students. However, regardless of the circumstances, the trend has been set and the decision is final. For those who wish to continue running their own tutoring classes, they must meet the aforementioned p…	841
Agree. It's the third day of school, let's talk about the feelings, 1. The rigid 5:30pm school dismissal has now been relaxed, with each school being different. It is suggested that you privately message the class teacher for specific details, analyze each situation specifically, and combine it with your own reality. 2. The lunch break time is longer, usually reaching 45 minutes. Teachers suggest…	Neutral	Toutiao	https://weitoutiao.zjurl.cn/ugc/share/wap/comment/7003589490472387342/#b11381acc2b6fe6cff6db681c3679aea	648	double reduction，sport	Comment	2021/09/03 14:24:13	1. The rigid 5:30 PM school dismissal has become more flexible, with each school being different. It is recommended that you private message the class teacher for specific details. Analyze each situation individually and in light of your own circumstances. 2. The lunch break is quite long, usually reaching 45 minutes. The teacher suggests sleeping趴在桌子上, but for lively children, this is unrealisti…	24
Agree. It's the third day of school, let's talk about the feelings, 1. The rigid 5:30pm school dismissal has now been relaxed, with each school being different. It is suggested that you privately message the class teacher for specific details, analyze each situation specifically, and combine it with your own reality. 2. The lunch break time is longer, usually reaching 45 minutes. Teachers suggest…	Neutral	懂车帝 (Dongchedi)	https://m.dcdapp.com/motor/m/feed/detail?group_id=1709851560061006####7003589490472387342	648	double reduction，sport	Comment	2021/09/03 14:24:13	1. The rigid 5:30 PM school dismissal has become more flexible, with each school being different. It is recommended that you private message the class teacher for specific details. Analyze each situation individually and in light of your own circumstances. 2. The lunch break is quite long, usually reaching 45 minutes. The teacher suggests sleeping趴在桌子上, but for lively children, this is unrealisti…	24
Let's put it this way, a third-grade child, after the first lesson, the vocabulary dictation was done 5 times! The total number of times copied in the middle adds up to about 10 times! Some children got it right on the first dictation, while others kept making mistakes! If you were the teacher, would you just keep checking those few words without moving on to new lessons? After the announcement o…	Neutral	Toutiao	https://baijiahao.baidu.com/s?id=1709757417296866028#1117386122097265810	1500	double reduction，sport	Comment	2021/09/03 14:23:53	Let's put it this way, a third-grade child, after the first lesson, has listened to the vocabulary words five times! The total number of times they've written them out comes to about 10 times! Some children got it right on the first try, while others kept making mistakes! If you were a teacher, would you just keep checking those words instead of moving on to new lessons? But no matter what, the s…	27
This depends on the level of the soul of the soul engineer. September 1, 2021, the first day of school. But this year's September 1 is a bit different, the difference is not that the opening time in some places with sporadic outbreaks is delayed, but the new concept of 'Double Reduction' in compulsory education for primary and secondary schools, which is a significant change that affects children…	Positive	Baidu Baijia	https://baijiahao.baidu.com/s?id=1709776664262507986#1117386121370748514	1500	double reduction，sport	Comment	2021/09/03 14:23:46	But this September 1st is different, not because of the scattered outbreaks delaying the reopening of schools, but because of a new concept in compulsory education for primary and secondary schools—the 'Double Reduction' education policy. This is a significant change that affects children, parents, and teachers alike, especially the highly watched 'after-school services' making its debut like a '…	0
There must be a midday break. Introduction: The director of the National Health Education Teaching Guidance Committee for Primary and Secondary Schools: From the perspective of physical fitness, whether it's speed quality 50-meter run, flexibility, or endurance quality, 1000-meter run (male), 800-meter run (female), all have improved among middle school students. However, for college students, th…	Neutral	Toutiao	https://weitoutiao.zjurl.cn/ugc/share/wap/comment/7003589257852207906/#82a6715e59d4659a87ebcbcfe6100eff	1500	double reduction，sport	Comment	2021/09/03 14:23:17	On September 3rd, the Ministry of Education held a press conference to introduce the findings of the eighth national student physical fitness and health survey. A reporter from China National Radio's China Rural Voice asked about the physical fitness and health of rural students, a topic of constant concern. Wang Dengfeng: The eighth national student physical fitness and health survey was initiat…	57
There must be a midday break. Introduction: The director of the National Health Education Teaching Guidance Committee for Primary and Secondary Schools: From the perspective of physical fitness, whether it's speed quality 50-meter run, flexibility, or endurance quality, 1000-meter run (male), 800-meter run (female), all have improved among middle school students. However, for college students, th…	Neutral	懂车帝 (Dongchedi)	https://m.dcdapp.com/motor/m/feed/detail?group_id=7003567119615033893####7003589257852207906	1500	double reduction，sport	Comment	2021/09/03 14:23:17	On September 3rd, the Ministry of Education held a press conference to introduce the findings of the eighth national student physical fitness and health survey. A reporter from China National Radio's China Rural Voice asked about the physical fitness and health of rural students, a topic of constant concern. Wang Dengfeng: The eighth national student physical fitness and health survey was initiat…	57
Under the 'Double Reduction' policy, teachers in primary and secondary schools: the quality of work is required to be improved, looking forward to an increase in 'after-school care allowance'.	Neutral	People's Daily Client	https://wap.peopleapp.com/article/rmh23205460/0	1500	double reduction，sport	APP	2021/09/03 14:23:00	The gradual implementation of the 'Double Reduction' policy in primary and secondary schools has deeply affected many teachers. (Name changed) told the 21st Century Economic Report journalist that I strongly support the 'Double Reduction' policy. If you listen carefully and understand how to preview and review in elementary school, that's enough for the child. Grade Chinese teacher Chen Lu (Name …	84
The '5+2' model is here! New semester, new atmosphere everywhere.	Neutral	懂车帝 (Dongchedi)	https://m.dcdapp.com/motor/m/feed/detail?group_id=7003585595520172556	1301	double reduction，sport	APP	2021/09/03 14:22:56	At present, most regions across the country have already opened schools for primary and secondary schools and kindergartens. Teachers participating in after-school services will be subsidized. The Director of the Basic Education Department of the Ministry of Education, Lv Yugang, stated that teachers should be cared for and cherished, and flexible work schedules can be arranged for teachers, with…	6
The '5+2' model is here! New semester, new atmosphere everywhere.	Neutral	Toutiao	http://www.toutiao.com/item/7003585595520172556/	1334	double reduction，sport	News	2021/09/03 14:22:56	At present, the vast majority of primary and secondary schools and kindergartens across the country have resumed classes. The notice encourages the implementation of a no-homework day once a week, with at least 1.5 hours of sports activities on campus every day. This fall semester is also the first semester for primary and secondary schools to fully implement the deployment requirements related t…	6
Languages, math, and foreign languages 'cool down', while physical education classes are in demand, capital is rushing in, and the number of players has nearly doubled!	Neutral	Sina News	https://finance.sina.com.cn/chanjing/cyxw/2021-09-03/doc-iktzqtyt3767607.shtml#6131BF20-DF68ED46-7B911FCE-932-95A	1500	double reduction，sport	Comment	2021/09/03 14:22:24	If you can't take extracurricular classes for languages, math, and English, then sign your child up for a basketball class. Industry insiders reveal that price increases for courses are characterized by regional differences, mainly concentrated in first-tier cities such as Beijing, Shanghai, and Guangzhou. A teacher from an institution specializing in English football training says that in the be…	56
Ask primary and secondary school students if their Mandarin is good, if they haven't mastered their mother tongue, learning a foreign language is nonsense. Since English is so important, just like India and Singapore, use English as the official language directly, why bother speaking Chinese? Article by Jumping Mama on Education.	Neutral	Toutiao	https://weitoutiao.zjurl.cn/ugc/share/wap/comment/7003588864028263183/#3fe358e238d3e91315d04414b0ec9d0b	1500	double reduction，sport	Comment	2021/09/03 14:21:45	Ask middle and elementary school students if they have mastered Mandarin. If they haven't even mastered their mother tongue, studying a foreign language is nonsense. There are even messages with insider information: Shanghai's college entrance exam English will be reduced to 50 points, and the score for physical education will be increased to 50 points, making English and physical education the s…	1
Ask primary and secondary school students if their Mandarin is good, if they haven't mastered their mother tongue, learning a foreign language is nonsense. Since English is so important, just like India and Singapore, use English as the official language directly, why bother speaking Chinese? Article by Jumping Mama on Education. 'English' has always been the main direction of study for primary a…	Neutral	懂车帝 (Dongchedi)	https://m.dcdapp.com/motor/m/feed/detail?group_id=7003219473046045192####7003588864028263183	1500	double reduction，sport	Comment	2021/09/03 14:21:45	Ask middle and elementary school students if they have mastered Mandarin. If they haven't even mastered their mother tongue, studying a foreign language is nonsense. There are even messages with insider information: Shanghai's college entrance exam English will be reduced to 50 points, and the score for physical education will be increased to 50 points, making English and physical education the s…	1
The Ministry of Education should strictly control and truly eradicate after-school training classes! After the announcement of the 'Double Reduction' policy, after-school extended service followed suit, greatly reducing the homework and after-school training burdens of primary and secondary school students. The first semester after the 'Double Reduction' has begun, the new semester's atmosphere h…	Positive	Baidu Baijia	https://baijiahao.baidu.com/s?id=1709757417296866028#1117386106321460612	1500	double reduction，sport	Comment	2021/09/03 14:21:15	Hope that the Ministry of Education strictly supervises and truly eradicates the extracurricular training institutions and tutoring classes! But no matter how you look at it, the trend has passed and the situation is decided. In the future, if you want to continue running your own tutoring classes, you must meet the aforementioned prerequisites and also be compliant and legal. After the 'Double R…	841
Tutoring is often the wish of anxious parents, fearing their children will not be able to enter high school or university. They add extra tutoring based on their children's individual needs. Because schools provide collective education, it is difficult to accommodate individual students who are struggling. Parents do not want to give up on their children's pursuit of higher academic levels. Despi…	Neutral	Baidu Baijia	https://baijiahao.baidu.com/s?id=1709757417296866028#1117386105132527519	1500	double reduction，sport	Comment	2021/09/03 14:21:03	Tutoring is the wish of anxious parents, worried that their children will not be able to enter high school or university as desired. They add extra tutoring based on their own circumstances, but no matter how you look at it, the trend has passed and the situation is decided. In the future, if you want to continue running your own tutoring classes, you must meet the aforementioned prerequisites an…	0
Um... Did you guys have classes divided into parts when you were in school? Were there any students not allowed to listen? Did your whole class score the same on exams, with no ranking? After the announcement of the 'Double Reduction', after-school extended service followed suit, greatly reducing the homework and after-school training burdens of primary and secondary school students.	Neutral	Baidu Baijia	https://baijiahao.baidu.com/s?id=1709757417296866028#1117386104146847516	1500	double reduction，sport	Comment	2021/09/03 14:20:53	After the announcement of the 'Double Reduction' policy, after-school extended services followed suit, greatly reducing the homework and extracurricular training burdens of primary and secondary school students. However, no matter what, the trend has been set and the situation has been decided. If one wants to continue running their own after-school tutoring classes in the future, they must meet …	0
Why do we still follow the trend to补课? Is a child's physical and mental health more important, or their grades? Perhaps overworking a child could backfire. After the announcement of the 'Double Reduction', after-school extended service followed suit, greatly reducing the homework and after-school training burdens of primary and secondary school students.	Neutral	Baidu Baijia	https://baijiahao.baidu.com/s?id=1709757417296866028#1117386102445522410	1500	double reduction，sport	Comment	2021/09/03 14:20:36	From September 3rd to 7th, Beijing Broadcasting Station's broadcast convergence live broadcast studio made a new appearance at the Service Trade Fair in the exhibition area of the No. 1 exhibition hall at Shougang Park, launching a special live broadcast program - 'I'm waiting for you at the Service Trade Fair'. From 9:30 to 17:00 every day, Beijing Broadcasting Station's famous hosts, experts, c…	133
I'll meet you at the Service Trade Fair! Beijing Radio and Television Station's new broadcast integration live room debuts at the Service Trade Fair.	Neutral	WeChat	http://mp.weixin.qq.com/s?__biz=MzU1MDk5MDQzMw==&mid=2247572707&idx=1&sn=266c923e0e52f4930039fe21a112ba56	898	double reduction，sport	WeChat	2021/09/03 14:20:32	After the announcement of the 'Double Reduction' policy, after-school extended services followed suit, greatly reducing the homework and extracurricular training burdens of primary and secondary school students. However, no matter what, the trend has been set and the situation has been decided. If one wants to continue running their own after-school tutoring classes in the future, they must meet …	0
Now people are going to bed even later. After the announcement of the 'Double Reduction', after-school extended service followed suit, greatly reducing the homework and after-school training burdens of primary and secondary school students. The first semester after the 'Double Reduction' has begun, the new semester's atmosphere has given us a boost, but many parents still have lingering concerns,…	Neutral	Baidu Baijia	https://baijiahao.baidu.com/s?id=1709757417296866028#1117386095462110619	1500	double reduction，sport	Comment	2021/09/03 14:19:26	After the announcement of the 'Double Reduction' policy, after-school extended services followed suit, greatly reducing the homework and extracurricular training burdens of primary and secondary school students. However, no matter what, the trend has been set and the situation has been decided. If one wants to continue running their own after-school tutoring classes in the future, they must meet …	841
Without a good body, everything is zero. After the announcement of the 'Double Reduction', after-school extended service followed suit, greatly reducing the homework and after-school training burdens of primary and secondary school students. The first semester after the 'Double Reduction' has begun, the new semester's atmosphere has given us a boost, but many parents still have lingering concerns…	Neutral	Baidu Baijia	https://baijiahao.baidu.com/s?id=1709757417296866028#1117386089643121115	1500	double reduction，sport	Comment	2021/09/03 14:18:28	After the announcement of the 'Double Reduction' policy, after-school extended services followed suit, greatly reducing the homework and extracurricular training burdens of primary and secondary school students. However, no matter what, the trend has been set and the situation has been decided. If one wants to continue running their own after-school tutoring classes in the future, they must meet …	841
The 'Double Reduction' policy has made physical education a new favorite, and investors are quickly entering the market.	Neutral	Tonghuan S.E.W.	http://www.thxxww.com/jiaoyu/37217.html	1500	double reduction，sport	News	2021/09/03 14:18:22	If 'language, math, and foreign language extra classes are not allowed, then sign the child up for a basketball class.' Industry insiders reveal that price increases for courses are characterized by regional concentration, mainly in first-tier cities like Beijing, Shanghai, and Guangzhou. Ms. Feng candidly said that she believes this is the most valuable experience in her child's growth process. …	10
Under the 'Double Reduction', teachers in primary and secondary schools: work quality requirements have increased, looking forward to an increase in 'custodial allowances'.	Neutral	NetEase Official Account	https://c.m.163.com/news/a/GIVPA4JL05199NPP.html	1500	double reduction，sport	APP	2021/09/03 14:18:21	Reporters from the 21st Century Economic Report interviewed teachers from primary and secondary schools in Guangzhou and Zhangzhou on the gradual implementation of the 'Double Reduction' policy, which has left many teachers with profound impressions. One teacher, using a pseudonym, told the reporter, 'I strongly support the	84
Now on weekends, groups of 5 people go to students' homes for tutoring, rotating through 5 students' homes every week! After the announcement of the 'Double Reduction' policy, after-school extended services have followed, greatly reducing the homework and extracurricular training burdens of primary and secondary school students. The first semester after the 'Double Reduction' has started, bringin…	Neutral	Baidu Baijia	https://baijiahao.baidu.com/s?id=1709757417296866028#1117386087740958911	1500	double reduction，sport	Comment	2021/09/03 14:18:09	Now, groups of five people go to students' homes for tutoring every weekend, rotating among five students' homes once a week! However, regardless of how it goes, the big trend has been set and the outcome is decided. To continue running private tutoring classes in the future, one must meet the aforementioned prerequisites and be compliant and legal. After the announcement of the 'Double Reduction…	841
Behind it all, it's the phone, the trouble caused by games. The full text is 1596 words long and takes about 4 minutes to read. 'With the extracurricular classes for language, math, and English no longer available, let's sign our child up for a basketball class.' Just as the summer vacation ended, in this vacation when the 'Double Reduction' policy was implemented, many parents signed their child…	Neutral	Tencent News	http://kuaibao.qq.com/s/20210903A01XQH00#6839441216341922614	1500	double reduction，sport	Comment	2021/09/03 14:17:36	The entire article is 1596 words long and takes about 4 minutes to read. 'Since extracurricular classes in language, math, and English are no longer an option, why not sign your child up for a basketball class?' Industry insiders reveal that nationwide, course price increases are characterized by regional differences, concentrated in first-tier cities such as Beijing, Shanghai, and Guangzhou. A t…	89
Behind it all, it's the phone, the trouble caused by games. The full text is 1596 words long and takes about 4 minutes to read. 'With the extracurricular classes for language, math, and English no longer available, let's sign our child up for a basketball class.' Just as the summer vacation ended, in this vacation when the 'Double Reduction' policy was implemented, many parents signed their child…	Neutral	Tencent News	https://new.qq.com/omn/20210903/20210903A01XQH00#6839441216341922614	1500	double reduction，sport	Comment	2021/09/03 14:17:36	The entire article is 1596 words long and takes about 4 minutes to read. 'Since extracurricular classes in language, math, and English are no longer an option, why not sign your child up for a basketball class?' Industry insiders reveal that nationwide, course price increases are characterized by regional differences, concentrated in first-tier cities such as Beijing, Shanghai, and Guangzhou. A t…	89
Prefer to send the child to tutoring classes rather than let them watch TV and play with their phones after school. After all, few children are self-disciplined, and if they can't watch TV or play with their phones, they'll argue with me [捂脸][捂脸][捂脸]. After the announcement of the 'Double Reduction', after-school extended services have followed, greatly reducing the homework and extracurricular t…	Neutral	Baidu Baijia	https://baijiahao.baidu.com/s?id=1709757417296866028#1117386084285200311	1500	double reduction，sport	Comment	2021/09/03 14:17:35	Rather than let the children watch TV or play with their phones after school, they'd prefer to send them to tutoring classes. After all, few children are self-disciplined, and if you don't let them watch TV or play with their phones, they even argue with me [face with tears of joy][face with tears of joy][face with tears of joy]. But regardless of how it goes, the big trend has been set and the o…	4
Lingjiaba Elementary School: Implementing the 'Double Reduction' policy, strictly managing the 'Five Aspects'.	Neutral	WeChat	http://mp.weixin.qq.com/s?__biz=Mzg3NTAxMjY3OA==&mid=2247536180&idx=1&sn=25d1c9ca8bd1a8334ecaa0537a215670	1500	double reduction，sport	WeChat	2021/09/03 14:17:34	In response to the 'Double Reduction Policy' proposed by the General Office of the CPC Central Committee and the General Office of the State Council - 'Opinions on Further Reducing the Homework and Extracurricular Training Burdens of Compulsory Education Students' and the call from the Ministry of Education to implement the five management measures of 'homework, sleep, mobile phones, reading mate…	6
You're right, only with a good body is there a better future! After the announcement of the 'Double Reduction', after-school extended services have followed, greatly reducing the homework and extracurricular training burdens of primary and secondary school students. The first semester after the 'Double Reduction' has started, bringing a new atmosphere to the new semester that has invigorated us, …	Neutral	Baidu Baijia	https://baijiahao.baidu.com/s?id=1709757417296866028#1117386082477680219	1500	double reduction，sport	Comment	2021/09/03 14:17:17	After the announcement of the 'Double Reduction' policy, after-school extension services have followed suit, greatly reducing the homework and extracurricular training burdens of primary and secondary school students. Nonetheless, no matter what, the trend has already set, and the future of continuing to run one's own tutoring classes must meet the aforementioned prerequisites and be compliant an…	841
Under the 'Double Reduction', elementary and middle school teachers: work quality requirements are increased, looking forward to an increase in 'custodial allowances'.	Neutral	NetEase News	https://3g.163.com/edu/article/GIVP787G00297VGM.html	1500	double reduction，sport	APP	2021/09/03 14:16:46	The gradual implementation of the 'Double Reduction' in primary and secondary schools has deeply moved many teachers. (Name) told the 21st Century Economic Report journalist, 'I strongly support the 'Double Reduction' policy. If students listen carefully and understand how to preview and review in the primary school stage, that is enough for them.' Grade-level Chinese teacher Chen Lu (Name) told …	84
Under the 'Double Reduction', elementary and middle school teachers: work quality requirements are increased, looking forward to an increase in 'custodial allowances'.	Neutral	China Express News	http://www.gfsoso.org/jiaoyu/375116.html	1500	double reduction，sport	News	2021/09/03 14:16:46	The gradual implementation of the 'Double Reduction' in primary and secondary schools has deeply moved many teachers. (Name) told the 21st Century Economic Report journalist, 'I strongly support the 'Double Reduction' policy. If students listen carefully and understand how to preview and review in the primary school stage, that is enough for them.' Grade-level Chinese teacher Chen Lu (Name) told …	84
Under the 'Double Reduction', elementary and middle school teachers: work quality requirements are increased, looking forward to an increase in 'custodial allowances'.	Neutral	Shenzhen Metropolis Online	http://www.szqhwl.com/jiaoyu/790637.html	1500	double reduction，sport	News	2021/09/03 14:16:46	The gradual implementation of the 'Double Reduction' in primary and secondary schools has deeply moved many teachers. (Name) told the 21st Century Economic Report journalist, 'I strongly support the 'Double Reduction' policy. If students listen carefully and understand how to preview and review in the primary school stage, that is enough for them.' Grade-level Chinese teacher Chen Lu (Name) told …	84
Under the 'Double Reduction', elementary and middle school teachers: work quality requirements are increased, looking forward to an increase in 'custodial allowances'.	Neutral	NetEase	https://c.m.163.com/news/a/GIVP787G00297VGM.html	1500	double reduction，sport	News	2021/09/03 14:16:46	The gradual implementation of the 'Double Reduction' in primary and secondary schools has deeply moved many teachers. (Name) told the 21st Century Economic Report journalist, 'I strongly support the 'Double Reduction' policy. If students listen carefully and understand how to preview and review in the primary school stage, that is enough for them.' Grade-level Chinese teacher Chen Lu (Name) told …	84
The state must manage, you can't cheat parents. Some children are just meant for learning, but you insist on testing for qualities. 'The extracurricular classes for language, math, and English can't be taken anymore, then sign our child up for a basketball class.' Just as the summer vacation ended, in this vacation when the 'Double Reduction' policy was implemented, many parents signed their chil…	Negative	懂车帝 (Dongchedi)	https://m.dcdapp.com/motor/m/feed/detail?group_id=7003511267751264799####7003587542604235558	1500	double reduction，sport	Comment	2021/09/03 14:16:39	If 'language, math, and English extracurricular classes can no longer be attended, then sign the child up for a basketball class,' insiders reveal that across the country, course price increases are characterized by regional differences, mainly concentrated in first-tier cities like Beijing, Shanghai, and Guangzhou. A teacher at an institution specializing in English football training states that…	89
Middle and primary school teachers under 'Double Reduction': Quality of work requirements increase, looking forward to increasing 'after-school care allowances'	Neutral	Finance Diamond	https://www.cjz.vip/210334962.html	1500	double reduction，sport	News	2021/09/03 14:16:00	Reports from Guangzhou and Zhangzhou on the gradual implementation of the	9
Ministry of Education: Cancel tutoring classes! Why is this training class going to 'rise'?	Neutral	WeChat	http://mp.weixin.qq.com/s?__biz=MzU3MTY0MTA2OQ==&mid=2247499675&idx=2&sn=6cee68b1de86262b639148c2ebde8ce3	1500	double reduction，sport	WeChat	2021/09/03 14:15:46	Before reading this article, please click on the	1
Concerning after-school training and after-school services! Suzhou Municipal Bureau of Education answers parents' questions	Neutral	WeChat	http://mp.weixin.qq.com/s?__biz=MzIxNDk2Mjk1Mw==&mid=2247489376&idx=3&sn=5467fd55792b8f6b5b44daef13e988a2	1500	double reduction，sport	WeChat	2021/09/03 14:15:38	The	1
Middle and primary school teachers under 'Double Reduction': Quality of work requirements increase, looking forward to increasing 'after-school care allowances'	Neutral	Tencent Highlights	https://post.mp.qq.com/kan/article/3069824121-1772497734.html?_wv=2147483777&sig=1c36e0ec449eb3a9d29454e036d6f521&article_id=1772497734&time=1630649749&_pflag=1&x5PreFetch=1&rowkey=7156131bb8003652&cc_media_type=10001	1500	double reduction，sport	News	2021/09/03 14:15:17	Reports from Guangzhou and Zhangzhou on the gradual implementation of the	84
Latest news, this type of after-school tutoring classes for middle and primary schools can continue to operate, but must meet a precondition	Neutral	Sohu News	https://3g.k.sohu.com/t/n553838825	1500	double reduction，sport	APP	2021/09/03 14:15:00	No need to go to extracurricular tutoring classes, reduction of written homework, and the implementation of after-school extended services have overall reduced the pressure on students. Many parents have indicated that with the	27
Thoughtful Education's revenue for the first half of 2021 reached 517 million yuan, an increase of 58.8%	Neutral	Tencent Highlights	https://post.mp.qq.com/kan/article/2789451863-1772492563.html?_wv=2147483777&sig=4f7908b77e1458cefcb5ee91a7ddf2aa&article_id=1772492563&time=1630649600&_pflag=1&x5PreFetch=1&rowkey=8656131b81a28452&cc_media_type=10001	585	double reduction，sport	News	2021/09/03 14:14:53	Thinking China Education has released its interim performance report for the six months ended June 30, 2021, stating that in order to comply with the national	18
College students also need to add physical education grades to graduate - Guide: Chairman of the National Steering Committee for Health Education in Primary and Secondary Schools: Physical fitness, from the perspective of primary and secondary school students, whether it's speed quality 50-meter dash, flexibility, or endurance quality, 1000-meter dash (male), 800-meter dash (female), in middle sc…	Neutral	懂车帝 (Dongchedi)	https://m.dcdapp.com/motor/m/feed/detail?group_id=7003567119615033893####7003587027883721502	1500	double reduction，sport	Comment	2021/09/03 14:14:39	On September 3rd, the Ministry of Education held a press conference to introduce the findings of the 8th National Student Physical Fitness and Health Survey. A reporter from China National Radio's China Rural Voice asked about the physical fitness and health of rural students, which has always been a concern. Wang Dengfeng said: The 8th National Student Physical Fitness and Health Survey was init…	57
College students also need to add physical education grades to graduate - Guide: Chairman of the National Steering Committee for Health Education in Primary and Secondary Schools: Physical fitness, from the perspective of primary and secondary school students, whether it's speed quality 50-meter dash, flexibility, or endurance quality, 1000-meter dash (male), 800-meter dash (female), in middle sc…	Neutral	Toutiao	https://weitoutiao.zjurl.cn/ugc/share/wap/comment/7003587027883721502/#fffadeb2a6649e31db4e1fcd1f188ce7	1500	double reduction，sport	Comment	2021/09/03 14:14:39	On September 3rd, the Ministry of Education held a press conference to introduce the findings of the 8th National Student Physical Fitness and Health Survey. A reporter from China National Radio's China Rural Voice asked about the physical fitness and health of rural students, which has always been a concern. Wang Dengfeng said: The 8th National Student Physical Fitness and Health Survey was init…	57
Latest news, this type of after-school tutoring classes for middle and primary schools can continue to operate, but must meet a precondition Latest news, this type of after-school tutoring classes for middle and primary schools can continue to operate, but must meet a precondition The 'Double Reduction' policy will strictly manage one-to-one tutoring and in-service teacher tutoring. Under the 'Do…	Neutral	MeYou	http://news-node.seeyouyima.com/news/share?news_id=68247145	1500	double reduction，sport	APP	2021/09/03 14:14:33	No need to attend after-school tutoring classes, reduction in written homework, and implementation of after-school extended services have overall reduced students' stress. Many parents have expressed that with the 'Double Reduction' policy, no one can offer extra classes, and those with financial means have started to hire private tutors for their children. Those without the means cannot afford t…	27
All ruined by playing King of Glory [crying][crying][crying] - Guide: Chairman of the National Steering Committee for Health Education in Primary and Secondary Schools: Physical fitness, from the perspective of primary and secondary school students, whether it's speed quality 50-meter dash, flexibility, or endurance quality, 1000-meter dash (male), 800-meter dash (female), in middle school studen…	Neutral	Toutiao	https://weitoutiao.zjurl.cn/ugc/share/wap/comment/7003587003703051048/#68f29d7f70778384068966bfeed138fe	1500	double reduction，sport	Comment	2021/09/03 14:14:32	On September 3rd, the Ministry of Education held a press conference to introduce the findings of the 8th National Student Physical Fitness and Health Survey. A reporter from China National Radio's China Rural Voice asked about the physical fitness and health of rural students, which has always been a concern. Wang Dengfeng said: The 8th National Student Physical Fitness and Health Survey was init…	57
All ruined by playing King of Glory [crying][crying][crying] - Guide: Chairman of the National Steering Committee for Health Education in Primary and Secondary Schools: Physical fitness, from the perspective of primary and secondary school students, whether it's speed quality 50-meter dash, flexibility, or endurance quality, 1000-meter dash (male), 800-meter dash (female), in middle school studen…	Neutral	懂车帝 (Dongchedi)	https://m.dcdapp.com/motor/m/feed/detail?group_id=7003567119615033893####7003587003703051048	1500	double reduction，sport	Comment	2021/09/03 14:14:32	On September 3rd, the Ministry of Education held a press conference to introduce the findings of the 8th National Student Physical Fitness and Health Survey. A reporter from China National Radio's China Rural Voice asked about the physical fitness and health of rural students, which has always been a concern. Wang Dengfeng said: The 8th National Student Physical Fitness and Health Survey was init…	57
Sorry, it seems our small town is lagging behind After the 'Double Reduction' policy was announced, after-school extended services followed, greatly reducing the homework and after-school training burden for primary and middle school students. The first semester after 'Double Reduction' has begun, the new atmosphere of the new semester has given us a boost, but many parents still have a faint wor…	Neutral	Baidu Baijia	https://baijiahao.baidu.com/s?id=1709757417296866028#1117386065811842910	1500	double reduction，sport	Comment	2021/09/03 14:14:30	After the 'Double Reduction' policy was announced, after-school extended services followed, significantly reducing the homework and extracurricular training burdens for primary and secondary school students. But regardless, the trend has been set and the situation is decided. For those who wish to continue running their own tutoring classes in the future, they must meet the aforementioned prerequ…	841
Indeed, this has cut off a batch of after-school activities that cannot be compensated for. After the 'Double Reduction' policy was announced, after-school extension services have followed in quick succession, greatly alleviating the homework and extracurricular training burdens for primary and secondary school students. The first semester after the 'Double Reduction' has already begun, and the n…	Neutral	Baidu Baijia	https://baijiahao.baidu.com/s?id=1709757417296866028#1117386065633896616	1500	double reduction，sport	Comment	2021/09/03 14:14:28	After the announcement of the 'Double Reduction' policy, after-school extended services followed suit, greatly alleviating the homework and extracurricular training burdens for primary and secondary school students. However, no matter how it is, the trend has passed and the situation is set. To continue running one's own tutoring classes in the future, it is necessary to meet the aforementioned p…	841
Latest news, these extracurricular tutoring classes for primary and secondary schools can continue to operate, but they must meet one prerequisite.	Neutral	NetEase Official Account	https://c.m.163.com/news/a/GIVP26070536SCFP.html	1500	double reduction，sport	APP	2021/09/03 14:14:02	No need to go to extracurricular tutoring classes, reduction of written homework, implementation of after-school extended services, all these have generally reduced the pressure on students. Many parents have expressed that under the 'Double Reduction' policy, everyone cannot have tutoring anymore. Wealthy parents have started to hire private tutors for their children, while those without the mea…	27
Latest news, these extracurricular tutoring classes for primary and secondary schools can continue to operate, but they must meet one prerequisite.	Neutral	Sohu News	http://www.sohu.com/a/487505372_120933060	1443	double reduction，sport	News	2021/09/03 14:14:00	On one hand, parents are happy that the learning pressure on students has decreased, and the quality of sleep is assured as homework doesn't need to be done late into the night. Many parents have expressed that under the 'Double Reduction' policy, everyone cannot have tutoring anymore. Wealthy parents have started to hire private tutors for their children, while those without the means cannot aff…	27
Latest news, these extracurricular tutoring classes for primary and secondary schools can continue to operate, but they must meet one prerequisite.	Neutral	Sohu News	http://news.sohu.com/a/487505372_120933060	1500	double reduction，sport	News	2021/09/03 14:14:00	No need to go to extracurricular tutoring classes, reduction of written homework, implementation of after-school extended services, all these have generally reduced the pressure on students. Many parents have expressed that under the 'Double Reduction' policy, everyone cannot have tutoring anymore. Wealthy parents have started to hire private tutors for their children, while those without the mea…	27
Don't parents have any self-discipline? Knowing that this is bad for the child, still competing. If your son gets into college sick all over, isn't everything reduced to zero? After the 'Double Reduction' was announced, after-school extension services have followed in quick succession, greatly alleviating the homework and extracurricular training burdens for primary and secondary school students.…	Neutral	Baidu Baijia	https://baijiahao.baidu.com/s?id=1709757417296866028#1117386062820322017	1500	double reduction，sport	Comment	2021/09/03 14:14:00	Knowing that this is not good for the child, still competing. If your son gets into university with a sick body, isn't everything back to zero? But no matter how it is, the trend has passed and the situation is set. To continue running one's own tutoring class in the future, it is necessary to meet the aforementioned prerequisites and be compliant and legal. After the announcement of the 'Double …	133
Latest news, these extracurricular tutoring classes for primary and secondary schools can continue to operate, but they must meet one prerequisite.	Neutral	Yidianzixun	http://www.yidianzixun.com/article/0XDcqyuD	1500	double reduction，sport	News	2021/09/03 14:13:53	After the 'Double Reduction' policy, many changes have occurred in students' new semester. Many parents have expressed that under the 'Double Reduction' policy, everyone cannot have tutoring anymore. Wealthy parents have started to hire private tutors for their children, while those without the means cannot afford it, which is not fair. No need to go to extracurricular tutoring classes, reduction…	27
The 'Double Reduction' should be about placing all children on the same track, the same starting line, and in the end, children who love to learn and have excellent grades should have the opportunity to further their education.	Neutral	Toutiao	http://www.toutiao.com/item/7003586753672495883/	1500	double reduction，sport	News	2021/09/03 14:13:36	September 1st, an extraordinary school opening day, Zhejiang primary and secondary school students ushered in the new semester under the promotion of the 'Double Reduction' policy. Double reduction should be about placing all children on the same track and the same starting line, with those who love learning and perform excellently getting the opportunity for further education, while those who do…	1
The 'Double Reduction' should be about placing all children on the same track, the same starting line, and in the end, children who love to learn and have excellent grades should have the opportunity to further their education, while those who do not love learning, or have indeed tried hard but are not cut out for studying, should turn to learn a skill, balancing every industry, and every industr…	Positive	Toutiao	https://weitoutiao.zjurl.cn/ugc/share/wap/comment/7003586753672495883/#00a6d969588bcdf7529dcf7528af09d5	1500	double reduction，sport	Comment	2021/09/03 14:13:36	September 1st, an extraordinary school opening day, Zhejiang primary and secondary school students ushered in the new semester under the promotion of the 'Double Reduction' policy. Double reduction should be about placing all children on the same track and the same starting line, with those who love learning and perform excellently getting the opportunity for further education, while those who do…	1
Latest news, these extracurricular tutoring classes for primary and secondary schools can continue to operate, but they must meet one prerequisite.	Neutral	Kuaibao News	http://kuaibao.qq.com/s/20210903A06JOI00	1500	double reduction，sport	News	2021/09/03 14:13:26	No need to attend after-school tutoring classes, less written homework, and the implementation of after-school extended services have overall reduced the pressure on students. Many parents report that with the Double Reduction policy, no one can offer tutoring anymore. Parents with financial means have started to hire private tutors for their children, while those without the means can't afford i…	27
Latest news, these extracurricular tutoring classes for primary and secondary schools can continue to operate, but they must meet one prerequisite.	Neutral	Tencent Net	https://new.qq.com/omn/20210903/20210903A06JOI00	1500	double reduction，sport	News	2021/09/03 14:13:26	No need to attend after-school tutoring classes, less written homework, and the implementation of after-school extended services have overall reduced the pressure on students. Many parents report that with the Double Reduction policy, no one can offer tutoring anymore. Parents with financial means have started to hire private tutors for their children, while those without the means can't afford i…	27
Masters produce good disciples, believing that there are vast differences in the level of responsibility of teachers, encountering a good teacher is a blessing, when I was in junior high school, the teachers themselves couldn't even solve the problems in the textbook. After the 'Double Reduction' was announced, after-school extension services have followed in quick succession, greatly alleviating…	Neutral	Baidu Baijia	https://baijiahao.baidu.com/s?id=1709757417296866028#1117386058672613610	1500	double reduction，sport	Comment	2021/09/03 14:13:19	A good teacher produces good disciples, believing that the level of responsibility among teachers varies greatly. Encountering a good teacher is a blessing. When I was in junior high, the teacher couldn't even do the problems in the textbook. But no matter how you look at it, the trend has gone, and the situation has been decided. In the future, if you want to continue running your own tutoring c…	0
Latest news, these extracurricular tutoring classes for primary and secondary schools can continue to operate, but they must meet one prerequisite.	Neutral	UC Headlines	http://m.uczzd.cn/ucnews/news?aid=8371555110998504222	1500	double reduction，sport	APP	2021/09/03 14:13:18	No need to attend after-school tutoring classes, less written homework, and the implementation of after-school extended services have overall reduced the pressure on students. Many parents report that with the Double Reduction policy, no one can offer tutoring anymore. Parents with financial means have started to hire private tutors for their children, while those without the means can't afford i…	27
The Ministry of Education: The physical fitness of primary and secondary school students has improved, but the physical fitness of college students has declined.	Neutral	China Finance Network	http://www.cfi.cn/p20210903000748.html	1500	double reduction，sport	News	2021/09/03 14:13:18	On September 3rd, the Ministry of Education held a press conference to introduce the findings of the eighth national student physical fitness and health survey. A reporter from China National Radio's China Village Voice asked about the physical fitness and health of rural students, which has always been a topic of concern. Wang Dengfeng, Director of the Department of Physical Education, Health an…	31
Latest news, these extracurricular tutoring classes for primary and secondary schools can continue to operate, but they must meet one prerequisite.	Neutral	UC	http://a.mp.uc.cn/article.html?uc_param_str=frdnsnpfvecpntnwprdssskt&wm_cid=441676984909574144	1500	double reduction，sport	News	2021/09/03 14:13:18	The 'Double Reduction' policy, which includes not needing to attend after-school tutoring classes, a reduction in written homework, and the implementation of extended after-school services, has overall reduced the stress on students. Many parents have expressed that since the 'Double Reduction' policy prohibits all forms of tutoring, economically capable parents have started to hire one-on-one tu…	27
You haven't seen how many people are suffering from psychological depression. After the announcement of the 'Double Reduction' policy, the after-school extension services followed, greatly reducing the homework and extracurricular training burdens of primary and secondary school students. The first semester after the 'Double Reduction' has begun, and the new atmosphere of the new semester has inv…	Neutral	Baidu Baijia	https://baijiahao.baidu.com/s?id=1709757417296866028#1117386058453962214	1500	double reduction，sport	Comment	2021/09/03 14:13:16	After the announcement of the 'Double Reduction' policy, extended after-school services have greatly reduced the homework and extracurricular training burdens for primary and secondary school students. Regardless, the trend has been set and is now established. For those who wish to continue running their own tutoring classes in the future, they must meet the aforementioned prerequisites and opera…	841
To be honest, this so-called after-school extension custody is just to comply with national policies. We might as well send our children to homework custody classes, where the teacher picks them up after school. At least the children have ample time to do homework and study there. It's cheaper than school and really makes the most of the time. What is the purpose of education? You might say, to l…	Neutral	Baidu Baijia	https://baijiahao.baidu.com/s?id=1709773648884335415#1117386055471772514	1500	double reduction，sport	Comment	2021/09/03 14:12:47	To be honest, this so-called after-school extended care is just a way to comply with national policies. We might as well send our children to homework care centers where teachers pick them up after school, giving them ample time to do homework and study. It's cheaper than at school and truly makes the most of the time. You might say that we should teach students more knowledge so they can contrib…	0
Sports and arts tutoring is more expensive than academic subjects! After the announcement of the 'Double Reduction', the after-school extension services followed, greatly reducing the homework and extracurricular training burdens of primary and secondary school students. The first semester after the 'Double Reduction' has begun, and the new atmosphere of the new semester has invigorated us. Howev…	Neutral	Baidu Baijia	https://baijiahao.baidu.com/s?id=1709757417296866028#1117386051730142014	1500	double reduction，sport	Comment	2021/09/03 14:12:09	After the announcement of the 'Double Reduction' policy, extended after-school services have greatly reduced the homework and extracurricular training burdens for primary and secondary school students. Regardless, the trend has been set and is now established. For those who wish to continue running their own tutoring classes in the future, they must meet the aforementioned prerequisites and opera…	841
Beware! Parents should not fall into the misunderstanding of reducing burdens.	Neutral	Baidu Baijia	https://baijiahao.baidu.com/s?id=1709859968572858651	1500	double reduction，sport	News	2021/09/03 14:12:00	On the day of registration for the new term, parent Ms. Li asked around other parents and found that many had moved their children's original weekend subject training classes to weekday evenings. Xue Haiping, director of the Institute of Educational Economics and Management, said it's like we're all in a theater. Now we're asking the people in the front row to sit down, but the theater is huge, a…	73
Primary and secondary school teachers under the 'Double Reduction': The quality of work requirements has increased, looking forward to increasing 'custodial allowances'.	Neutral	East Money	http://finance.eastmoney.com/a/20210903141158581860580.html	1500	double reduction，sport	Forum	2021/09/03 14:11:59	The gradual implementation of the 'double reduction' policy in primary and secondary schools has deeply affected many teachers. A teacher who wishes to remain anonymous told the 21st Century Economic Report journalist that they strongly support the 'double reduction' policy. 'If students listen carefully and know how to preview and review during the elementary school stage, that is enough for the…	84
Primary and secondary school teachers under the 'Double Reduction': The quality of work requirements has increased, looking forward to increasing 'custodial allowances'.	Neutral	East Money	http://mguba.eastmoney.com/mguba/article/0/1080640766	1500	double reduction，sport	Forum	2021/09/03 14:11:59	The gradual implementation of the 'double reduction' policy in primary and secondary schools has deeply affected many teachers. A teacher who wishes to remain anonymous told the 21st Century Economic Report journalist that they strongly support the 'double reduction' policy. 'If students listen carefully and know how to preview and review during the elementary school stage, that is enough for the…	84
Primary and secondary school teachers under the 'Double Reduction': The quality of work requirements has increased, looking forward to increasing 'custodial allowances'.	Neutral	East Money	http://finance.eastmoney.com/a/202109032080321455.html	1500	double reduction，sport	Forum	2021/09/03 14:11:58	The gradual implementation of the 'double reduction' policy in primary and secondary schools has deeply affected many teachers. A teacher who wishes to remain anonymous told the 21st Century Economic Report journalist that they strongly support the 'double reduction' policy. 'If students listen carefully and know how to preview and review during the elementary school stage, that is enough for the…	84
Primary and secondary school teachers under the 'Double Reduction': The quality of work requirements has increased, looking forward to increasing 'custodial allowances'.	Neutral	East Money	http://mguba.eastmoney.com/mguba/article/0/1080644288	1500	double reduction，sport	Forum	2021/09/03 14:11:58	The gradual implementation of the 'double reduction' policy in primary and secondary schools has deeply affected many teachers. A teacher who wishes to remain anonymous told the 21st Century Economic Report journalist that they strongly support the 'double reduction' policy. 'If students listen carefully and know how to preview and review during the elementary school stage, that is enough for the…	84
Primary and secondary school teachers under the 'Double Reduction': The quality of work requirements has increased, looking forward to increasing 'custodial allowances'.	Neutral	East Money	https://wap.eastmoney.com/info/detail/202109032080321455	1500	double reduction，sport	APP	2021/09/03 14:11:58	The gradual implementation of the 'double reduction' policy in primary and secondary schools has deeply affected many teachers. A teacher who wishes to remain anonymous told the 21st Century Economic Report journalist that they strongly support the 'double reduction' policy. 'If students listen carefully and know how to preview and review during the elementary school stage, that is enough for the…	84
Primary and secondary school teachers under the 'Double Reduction': The quality of work requirements has increased, looking forward to increasing 'custodial allowances'.	Neutral	Harbin Information Port	http://96963.com/jiaoyu/38452.html	1500	double reduction，sport	News	2021/09/03 14:11:54	The gradual implementation of the 'double reduction' policy in primary and secondary schools has deeply affected many teachers. A teacher who wishes to remain anonymous told the 21st Century Economic Report journalist that they strongly support the 'double reduction' policy. 'If students listen carefully and know how to preview and review during the elementary school stage, that is enough for the…	84
Seeing so many training institutions, we really need to reflect. Core Highlights: 660,000 sports training institutions, standing at the forefront of the trend. Sports have been officially included in the exam subjects, and the Ministry of Education has clearly classified them as non-academic. The threshold for the sports training industry is increasingly rising, and advancement and upgrading are …	Positive	NetEase News	https://c.m.163.com/news/a/GIVHAH7Q051480G7.html#601765026	1500	double reduction，sport	Comment	2021/09/03 14:11:36	Sports has been officially included as an examination subject, with the Ministry of Education clearly defining it as a non-academic subject. A parent from Haidian District in Beijing told the media that their main hope is for their child to improve in physical fitness and willpower. A parent from an indoor skiing institution said that at present, their child only has one class per week, but they …	24
Self-study, before it wasn't all self-study on weekends, and if there was a problem with evening self-study, you could ask questions. It was good, it saved money and could cultivate self-discipline. After the announcement of the 'Double Reduction', the after-school extension services followed, greatly reducing the homework and extracurricular training burdens of primary and secondary school stude…	Neutral	Baidu Baijia	https://baijiahao.baidu.com/s?id=1709757417296866028#1117386047155056218	1500	double reduction，sport	Comment	2021/09/03 14:11:23	Self-study, wasn't it always the case that you studied on your own during weekends, and asked questions when you had problems with your evening studies? It was cost-effective and it fostered self-discipline. But regardless of all that, the trend is set, the decision has been made. If you want to continue running your own after-school tutoring classes in the future, you must meet the aforementione…	133
What's with our school? Normal dismissal time is 3:10 PM, and then there's a 40-minute Huipu托管 where the teachers are supposed to supervise homework. At 4 PM, parents are expected to pay for individualized courses until 5:30 PM. Then, from 5:30 PM to 6 PM, there's another half-hour of Huipu托管. If we don't choose the paid individualized courses, we still have to pick up our child at 4 PM because w…	Neutral	Baidu Baijia	https://baijiahao.baidu.com/s?id=1709773648884335415#1117386045225126812	1500	double reduction，sport	Comment	2021/09/03 14:11:04	What's our school all about? The regular dismissal time is 3:10 PM, and then there's a 40-minute universal after-school care session, where they say the teachers will supervise the homework, and that's until 4:00 PM. Then parents have to pay for the personalized courses, which run until 5:30 PM. After that, from 5:30 PM to 6:00 PM, there's another half-hour of universal after-school care. If you …	0
Middle and primary school teachers under 'Double Reduction': Quality of work expected to improve, looking forward to increased 'after-school care allowances'.	Neutral	Finance Diamond	https://www.cjz.vip/210336944.html	1500	double reduction，sport	News	2021/09/03 14:11:00	The gradual implementation of the 'Double Reduction' policy in primary and secondary schools has left many teachers deeply affected. A teacher from a public junior high school in Zhangzhou, Zhao Qing (pseudonym), told the 21st Century Economic Report that their school has just started and there aren't many clear and specific measures yet, but the class schedule has been adjusted: morning reading …	84
Middle and primary school teachers under 'Double Reduction': Quality of work expected to improve, looking forward to increased 'after-school care allowances'.	Neutral	Wealth Number	http://caifuhao.eastmoney.com/news/20210903141158581860580	1500	double reduction，sport	News	2021/09/03 14:11:00	The gradual implementation of the 'Double Reduction' policy in primary and secondary schools has left many teachers deeply affected. (Pseudonym) told the 21st Century Economic Report that they strongly support the 'Double Reduction' policy. If students in the elementary school stage listen carefully and understand how to review and preview, that is enough for them. Grade-level Chinese teacher Che…	84
Middle and primary school teachers under 'Double Reduction': Quality of work expected to improve, looking forward to increased 'after-school care allowances'.	Neutral	East Money	https://wap.eastmoney.com/a/202109032080321455.html	1500	double reduction，sport	News	2021/09/03 14:11:00	The gradual implementation of the 'Double Reduction' policy in primary and secondary schools has left many teachers deeply affected. (Pseudonym) told the 21st Century Economic Report that they strongly support the 'Double Reduction' policy. If students in the elementary school stage listen carefully and understand how to review and preview, that is enough for them. Grade-level Chinese teacher Che…	84
Good physical fitness doesn't add points to the college entrance exam! Guideline: The head of the National Primary and Secondary School Health Education Teaching Steering Committee: In terms of physical fitness, whether it's speed quality in a 50-meter dash, flexibility, or endurance quality in a 1000-meter run (for boys) and 800-meter run (for girls), there has been improvement among middle scho…	Neutral	Dongchedi	https://m.dcdapp.com/motor/m/feed/detail?group_id=7003567119615033893####7003586073771655936	1500	double reduction，sport	Comment	2021/09/03 14:10:56	On September 3rd, the Ministry of Education held a press conference to introduce the findings of the 8th National Student Physical Fitness and Health Survey. A reporter from China National Radio's China Village Voice asked about the physical fitness and health of rural students, which has always been a concern. Wang Dengfeng: The 8th National Student Physical Fitness and Health Survey was launche…	57
Good physical fitness doesn't add points to the college entrance exam! Guideline: The head of the National Primary and Secondary School Health Education Teaching Steering Committee: In terms of physical fitness, whether it's speed quality in a 50-meter dash, flexibility, or endurance quality in a 1000-meter run (for boys) and 800-meter run (for girls), there has been improvement among middle scho…	Neutral	Toutiao	https://weitoutiao.zjurl.cn/ugc/share/wap/comment/7003586073771655936/#a9584bf74bbfbda455ad47a7275f29f4	1500	double reduction，sport	Comment	2021/09/03 14:10:56	On September 3rd, the Ministry of Education held a press conference to introduce the findings of the 8th National Student Physical Fitness and Health Survey. A reporter from China National Radio's China Village Voice asked about the physical fitness and health of rural students, which has always been a concern. Wang Dengfeng: The 8th National Student Physical Fitness and Health Survey was launche…	57
This statement sounds like it's from someone who hasn't read a book. After the 'Double Reduction' policy was announced, after-school延时 services came one after another, greatly reducing the homework and extracurricular training burdens for primary and secondary school students. The first semester after the 'Double Reduction' has started, and the new atmosphere of the new semester has given us a bo…	Neutral	Baidu Baijia	https://baijiahao.baidu.com/s?id=1709757417296866028#1117386038830930515	1500	double reduction，sport	Comment	2021/09/03 14:10:00	After the announcement of the 'Double Reduction' policy, after-school extension services followed suit, greatly reducing the homework and extracurricular training burdens of primary and secondary school students. However, regardless of how things have turned out, the future of running one's own tutoring classes will have to meet the aforementioned prerequisites and be compliant and legal. The fir…	841
Languages, math, and foreign languages are 'out', while physical education classes are 'in', and capital is rushing in; the number of players has nearly doubled!	Neutral	Sina News	https://finance.sina.com.cn/chanjing/cyxw/2021-09-03/doc-iktzqtyt3767607.shtml#6131BC37-74C76583-1B19B8188-8B4-8D1	1500	double reduction，sport	Comment	2021/09/03 14:09:59	With 'language, math, and foreign language extracurricular classes no longer available, let's sign our child up for a basketball class,' insiders reveal that the increase in prices for courses is characterized by regional differences, mainly in first-tier cities like Beijing, Shanghai, and Guangzhou. A teacher from an institution that specializes in English football training states that initially…	56
Middle and primary school teachers under 'Double Reduction': Quality of work expected to improve, looking forward to increased 'after-school care allowances'.	Neutral	Dongchedi	https://m.dcdapp.com/motor/m/feed/detail?group_id=7003585811224461855	1500	double reduction，sport	APP	2021/09/03 14:09:52	Many primary and secondary school teachers have been deeply affected by the gradual implementation of the 'Double Reduction' policy in primary and secondary schools. (Alias) told the 21st Century Business Herald reporter that I strongly support the 'Double Reduction' policy. If students in primary school listen carefully and understand how to preview and review, that will suffice for them. Grade …	84
Middle and primary school teachers under 'Double Reduction': Quality of work expected to improve, looking forward to increased 'after-school care allowances'.	Neutral	Toutiao	http://www.toutiao.com/item/7003585811224461855/	1500	double reduction，sport	News	2021/09/03 14:09:52	Many primary and secondary school teachers have been deeply affected by the gradual implementation of the 'Double Reduction' policy in primary and secondary schools. (Alias) told the 21st Century Business Herald reporter that I strongly support the 'Double Reduction' policy. If students in primary school listen carefully and understand how to preview and review, that will suffice for them. Grade …	84
It's okay to add more physical training classes; even if you don't become an expert, at least you'll be strengthening your body and staying healthy.	Neutral	Toutiao	http://www.toutiao.com/item/7003585785152963361/	1500	double reduction，sport	News	2021/09/03 14:09:51	On the evening of August 25th, Shengtong Shares released its 2021 half-year financial report, achieving revenue of 1.264 billion yuan, a 53.36% increase year-on-year, and a net profit of 57.4812 million yuan, turning losses into profits. In a recent interview with Jiemian Education, Wang Shasha stated that there were no significant giants in the field of children's programming at the early stage,…	2
It's okay to add more physical training classes; even if you don't become an expert, at least you'll be strengthening your body and staying healthy. Reporter | Cha Qinjun Editor |	Neutral	Toutiao	https://weitoutiao.zjurl.cn/ugc/share/wap/comment/7003585785152963361/#d653b422d9ce2c92704058a83975ed2a	1500	double reduction，sport	Comment	2021/09/03 14:09:50	On the evening of August 25th, Shengtong Shares released its 2021 half-year financial report, achieving revenue of 1.264 billion yuan, a 53.36% increase year-on-year, and a net profit of 57.4812 million yuan, turning losses into profits. In a recent interview with Jiemian Education, Wang Shasha stated that there were no significant giants in the field of children's programming at the early stage,…	2
As long as there is a certificate, which cram school in the whole country does not have video calls? After the announcement of the 'Double Reduction' policy, after-school extended services have followed in quick succession, greatly reducing the homework and extracurricular training burdens of primary and secondary school students. The first semester after the 'Double Reduction' has already starte…	Neutral	Baidu Baijia	https://baijiahao.baidu.com/s?id=1709757417296866028#1117386034367520510	1500	double reduction，sport	Comment	2021/09/03 14:09:16	After the 'Double Reduction' policy was announced, after-school extension services followed, greatly reducing the homework and extracurricular training burdens of primary and secondary school students. However, no matter what, the trend has been set, and the first semester after the 'Double Reduction' has already started. The new atmosphere of the new semester is invigorating, but many parents st…	841
Languages, Math, and English have 'cooled down', while physical education classes have become more expensive, capital is rushing in, and the number of players has nearly doubled!	Neutral	Sina News	https://finance.sina.com.cn/chanjing/cyxw/2021-09-03/doc-iktzqtyt3767607.shtml#6131BBE3-DF4853C8-1CA4D0E0A-932-838	1500	double reduction，sport	Comment	2021/09/03 14:08:35	With 'language, math, and foreign language extracurricular classes no longer available, let's sign up for a basketball class for the child,' an insider reveals that price increases for courses are characterized by regional differences, mainly concentrated in first-tier cities such as Beijing, Shanghai, and Guangzhou. A teacher from an institution specializing in English football training said tha…	56
Under the 'Double Reduction', teachers in primary and secondary schools: the quality of work is required to improve, looking forward to an increase in 'after-school care allowances'.	Positive	Sina Finance	https://finance.sina.cn/2021-09-03/detail-iktzscyx2068955.d.html	1500	double reduction，sport	APP	2021/09/03 14:08:33	Many primary and secondary school teachers have deeply felt the gradual implementation of the 'Double Reduction' policy. (Alias) told the 21st Century Economic Report journalist that I strongly support the 'Double Reduction' policy. If primary school students listen carefully and understand how to review and preview, it is enough for them. A grade Chinese teacher, Chen Lu (alias), told the 21st C…	84
If we don't close down tutoring centers soon, it won't be long before everyone stops competing for school district housing, and instead competes for which tutoring center their child attends. It won't matter which school they go to anymore; what's important is which brand of tutoring center their child signs up for. They've finally turned snacks into a main course! After the announcement of the '…	Neutral	Baidu Baijia	https://baijiahao.baidu.com/s?id=1709757417296866028#1117386024706175011	1500	double reduction，sport	Comment	2021/09/03 14:07:39	If we don't close down tutoring centers soon, before long, everyone will stop competing for school district housing and instead compete for which tutoring center their child attends. In the future, it won't be important which school the child goes to; what's important is which brand of tutoring center the child is enrolled in. Finally, people are treating snacks as the main meal!!! But no matter …	1
Evening self-study sessions must also arrange for parent volunteers, the children must volunteer to participate, and the parents must volunteer to sign up [I want some quiet]. This year on September 1st, a non-ordinary school opening day, Zhejiang primary and secondary school students welcomed a new semester under the impetus of the 'Double Reduction' policy.	Positive	Toutiao	https://weitoutiao.zjurl.cn/ugc/share/wap/comment/7003585036394251038/#e0c9eb3a8248e924c4e7647d401167f0	1500	double reduction，sport	Comment	2021/09/03 14:06:55	On September 1st, an extraordinary school opening day, Zhejiang primary and secondary school students welcomed a new semester under the promotion of the 'Double Reduction' policy. On July 24th this year, the General Office of the CPC Central Committee and the General Office of the State Council issued the 'Opinions on Further Reducing the Homework Burden and Off-campus Training Burden for Compuls…	0
This statement is correct. After the announcement of the 'Double Reduction', after-school extended services have followed in quick succession, greatly reducing the homework and extracurricular training burdens of primary and secondary school students. The first semester after the 'Double Reduction' has already started, and the new atmosphere of the new semester has invigorated us. However, many p…	Neutral	Baidu Baijia	https://baijiahao.baidu.com/s?id=1709757417296866028#1117386017487634210	1500	double reduction，sport	Comment	2021/09/03 14:06:27	After the announcement of the 'Double Reduction,' after-school extended service followed suit, greatly reducing the homework and off-campus training burden for primary and secondary school students. However, no matter what, the trend has been set and the decision is made. In order to continue running their own tutoring classes in the future, one must meet the aforementioned prerequisites and be c…	841
Languages, Math, and English have 'cooled down', while physical education classes have become more expensive, capital is rushing in, and the number of players has nearly doubled!	Neutral	365 Finance Website	https://www.caijin365.com/caijing/160452.html	1500	double reduction，sport	News	2021/09/03 14:05:49	If we can't enroll our children in language, math, and foreign language extracurricular classes, then let's sign them up for a basketball class. Industry insiders reveal that nationwide, price increases in courses are characterized by regional differences, mainly concentrated in first-tier cities such as Beijing, Shanghai, and Guangzhou. A teacher from an institution specializing in English footb…	56
Under the 'Double Reduction', teachers in primary and secondary schools: the quality of work is required to improve, looking forward to an increase in 'after-school care allowances'.	Neutral	Tencent	https://new.qq.com/omn/20210903/20210903A06FYK00	1500	double reduction，sport	News	2021/09/03 14:05:39	Reports from Guangzhou and Zhangzhou on the gradual implementation of the 'Double Reduction' in primary and secondary schools have left many teachers deeply affected. (Pseudonym) told the 21st Century Economic Report journalist that I strongly support the 'Double Reduction' policy. If primary school students listen carefully and understand how to preview and review, it's enough for them. Chen Lu,…	84
Under the 'Double Reduction', teachers in primary and secondary schools: the quality of work is required to improve, looking forward to an increase in 'after-school care allowances'.	Neutral	Kuaibao	http://kuaibao.qq.com/s/20210903A06FYK00	1500	double reduction，sport	News	2021/09/03 14:05:39	Reports from Guangzhou and Zhangzhou on the gradual implementation of the 'Double Reduction' in primary and secondary schools have left many teachers deeply affected. (Pseudonym) told the 21st Century Economic Report journalist that I strongly support the 'Double Reduction' policy. If primary school students listen carefully and understand how to preview and review, it's enough for them. Chen Lu,…	84
If we don't close down tutoring centers soon, it won't be long before everyone stops competing for school district housing, and instead competes for which tutoring center their child attends. It won't matter which school they go to anymore; what's important is which brand of tutoring center their child signs up for, turning snacks into a main course!! After the announcement of the 'Double Reducti…	Neutral	Baidu Baijia	https://baijiahao.baidu.com/s?id=1709757417296866028#1117386011253074014	1500	double reduction，sport	Comment	2021/09/03 14:05:24	If we don't close the tutoring centers soon, before long, people will no longer compete for school district housing; instead, they will compete for which tutoring brand their children are enrolled in. It won't matter which school you attend; what's important will be which brand of tutoring center your child is registered with, turning snacks into the main meal!!! But no matter what, the trend has…	1
Language has a sensitive period, starting to learn English in high school is twice as effective and wastes a lot of time. How to deal with science subjects? Article by Mama Jump Jump on Education. 'English' has always been a major subject for primary and secondary school students, as one of the three main subjects in learning. With the rise of our country's international status and the increase i…	Neutral	NetEase News	https://c.m.163.com/news/a/GIT89FMG0536SCEQ.html#601740835	1500	double reduction，sport	Comment	2021/09/03 14:05:04	Language has a critical period for learning, starting to learn English in high school is less effective and wastes a lot of time. How should math, physics, and chemistry be handled? There are even rumors with substance claiming internal information: Shanghai's college entrance exam English will be reduced to 50 points, physical education will be increased to 50 points, making English and physical…	69
New Minister of Education: Befriend Art, 'Carrying a Note to the Future'	Neutral	WeChat	http://mp.weixin.qq.com/s?__biz=MzI5MzMzMTUzOQ==&mid=2247500416&idx=1&sn=8503d851fb0b81730b23c1c4dc740b2d	1276	double reduction，sport	WeChat	2021/09/03 14:05:02	The Standing Committee of the National People's Congress announced Huai Jinping as the new Minister of Education, a message that touches the hearts of many parents. Nobel Prize winner in Physics, Tsung-Dao Lee, once said: 'Science and art are inseparable; their common foundation is human creativity, and their goal is the universality of truth.' The exhibits and text in a certain memorial hall, du…	17
Teachers in Primary and Secondary Schools under 'Double Reduction': Quality Work Demands Increase, Anticipating 'After-School Care Allowance'	Neutral	Phoenix News	https://ishare.ifeng.com/c/s/89EhKMi8un7	1500	double reduction，sport	APP	2021/09/03 14:05:00	Reports from Guangzhou and Zhangzhou on the gradual implementation of the 'Double Reduction' policy in primary and secondary schools have left many teachers deeply affected. (Alias) told the 21st Century Economic Report journalist that I strongly support the 'Double Reduction' policy. If you listen carefully and understand how to preview and review at the primary school level, that's enough for t…	84
I've got to hurry and take some pictures of the advertisements and slogans all over the streets. After the announcement of 'Double Reduction', after-school extended services have come in succession, greatly reducing the homework and extracurricular training burdens of primary and secondary school students. The first semester after 'Double Reduction' has begun, bringing a new atmosphere that has i…	Neutral	Baidu Baijia	https://baijiahao.baidu.com/s?id=1709757417296866028#1117386006747748218	1500	double reduction，sport	Comment	2021/09/03 14:04:39	I need to go and take some photos of the advertising signs and slogans of training institutions all over the streets; they will become antiques in the future. But no matter what, the trend has passed and the situation is set. To continue running one's own after-school tutoring class in the future, one must meet the aforementioned prerequisites and be compliant and legal. After the announcement of…	0
Difficult, really a lifetime decision. Metropolis Express News On September 1st, an unusual school opening day, Zhejiang primary and secondary school students welcome the new semester under the promotion of the 'Double Reduction' policy.	Positive	Toutiao	https://weitoutiao.zjurl.cn/ugc/share/wap/comment/7003584340231963392/#f761469c232809caa39daa177a418bd9	1500	double reduction，sport	Comment	2021/09/03 14:04:12	September 1st, an extraordinary school opening day, Zhejiang primary and secondary school students welcome the new semester under the impetus of the 'Double Reduction' policy. On July 24th this year, the General Office of the CPC Central Committee and the General Office of the State Council issued the 'Opinions on Further Alleviating the Homework Burden and Extracurricular Training Burden of Stud…	23
Increasing physical education training is okay, if you don't succeed, at least you're strengthening your body. Reporter | Zha Qinjun Editor |	Neutral	Toutiao	https://weitoutiao.zjurl.cn/ugc/share/wap/comment/7003584188716794639/#7aaef30da116c79a48315f0788fee4b7	1500	double reduction，sport	Comment	2021/09/03 14:03:37	On the evening of August 25th, Shengtong Shares released its 2021 half-year financial report, achieving revenue of 1.264 billion yuan, a year-on-year increase of 53.36%, and a net profit of 57.4812 million yuan, turning losses into profits. Recently,在接受界面教育专访时表示少儿编程前期没有出现特别大的巨头，整个赛道的市场规模不大，约数百亿，但‘双减’之后市场容量将会明显增大。王莎莎对界面教育说未来集团会加大.	2
Teachers in Primary and Secondary Schools under 'Double Reduction': Quality Work Demands Increase, Anticipating 'After-School Care Allowance'	Neutral	Yidianzixun	http://www.yidianzixun.com/article/0XDcFAow	1500	double reduction，sport	News	2021/09/03 14:03:04	The gradual implementation of the 'Double Reduction' policy in elementary and middle schools has left many teachers deeply affected. A teacher known only by a pseudonym told the reporter from 21st Century Economic Report that they strongly support the 'Double Reduction' policy. 'If students listen carefully and know how to preview and review, that is enough for the elementary school stage,' they …	84
Teachers in Primary and Secondary Schools under 'Double Reduction': Quality Work Demands Increase, Anticipating 'After-School Care Allowance'	Neutral	UC Headlines	http://m.uczzd.cn/ucnews/news?aid=1503490137451103770	1500	double reduction，sport	APP	2021/09/03 14:03:04	Reporters Chen Jie and intern Zhang Huilan from 21st Century Economic Report covered the situation in Guangzhou and Zhangzhou. The gradual implementation of the 'Double Reduction' policy in elementary and middle schools has left many teachers deeply affected. A teacher known only by a pseudonym told the reporter that they strongly support the 'Double Reduction' policy. 'If students listen careful…	9
Teachers in Primary and Secondary Schools under 'Double Reduction': Quality Work Demands Increase, Anticipating 'After-School Care Allowance'	Neutral	UC Headlines	http://m.uczzd.cn/ucnews/news?aid=3830193484603368191	1500	double reduction，sport	APP	2021/09/03 14:03:04	Reporters Chen Jie and intern Zhang Huilan from 21st Century Economic Report covered the situation in Guangzhou and Zhangzhou. The gradual implementation of the 'Double Reduction' policy in elementary and middle schools has left many teachers deeply affected. A teacher known only by a pseudonym told the reporter that they strongly support the 'Double Reduction' policy. 'If students listen careful…	9
Teachers in Primary and Secondary Schools under 'Double Reduction': Quality Work Demands Increase, Anticipating 'After-School Care Allowance'	Neutral	UC	http://a.mp.uc.cn/article.html?uc_param_str=frdnsnpfvecpntnwprdssskt&wm_cid=441676017839387648	1500	double reduction，sport	News	2021/09/03 14:03:04	Reporters Chen Jie and intern Zhang Huilan from 21st Century Economic Report covered the situation in Guangzhou and Zhangzhou. The gradual implementation of the 'Double Reduction' policy in elementary and middle schools has left many teachers deeply affected. A teacher known only by a pseudonym told the reporter that they strongly support the 'Double Reduction' policy. 'If students listen careful…	9
Teachers in Primary and Secondary Schools under 'Double Reduction': Quality Work Demands Increase, Anticipating 'After-School Care Allowance'	Neutral	21st Century Business Herald	https://m.21jingji.com/article/20210903/herald/9bc320e17bfbc5e385ec0c124589c509.html	1500	double reduction，sport	APP	2021/09/03 14:03:00	The gradual implementation of the 'Double Reduction' policy in elementary and middle schools has left many teachers deeply affected. A teacher known only by a pseudonym told the reporter from 21st Century Economic Report that they strongly support the 'Double Reduction' policy. 'If students listen carefully and know how to preview and review, that is enough for the elementary school stage,' they …	84
Teachers in Primary and Secondary Schools under 'Double Reduction': Quality Work Demands Increase, Anticipating 'After-School Care Allowance'	Neutral	Sina	https://finance.sina.com.cn/chanjing/cyxw/2021-09-03/doc-iktzscyx2068955.shtml	1500	double reduction，sport	News	2021/09/03 14:03:00	The gradual implementation of the 'Double Reduction' policy in elementary and middle schools has left many teachers deeply affected. A teacher known only by a pseudonym told the reporter from 21st Century Economic Report that they strongly support the 'Double Reduction' policy. 'If students listen carefully and know how to preview and review, that is enough for the elementary school stage,' they …	84
Languages, Math, and English 'cool down', Physical Education classes increase in price: Capital rushes in, the number of players nearly doubles	Neutral	Luobotouyan	https://m-robo.datayes.com/information/news/95166195	1500	double reduction，sport	APP	2021/09/03 14:03:00	Summary: Some parents have reported that the prices of sports training courses have increased during the summer vacation. Industry insiders reveal that the price hikes are regionally characterized, mainly concentrated in first-tier cities like Beijing, Shanghai, and Guangzhou. A teacher from an institution specializing in English football training stated that initially, 80% to 90% of parents who …	56
Teachers in Primary and Secondary Schools under 'Double Reduction': Quality Work Demands Increase, Anticipating 'After-School Care Allowance'	Neutral	ABCNEWS	http://www.lyylj.cn/detail/financeScroll/7c01000c187f.html	1500	double reduction，sport	News	2021/09/03 14:03:00	The gradual implementation of the 'Double Reduction' policy in primary and secondary schools has deeply affected many teachers. A teacher who wishes to remain anonymous told the 21st Century Economic Report journalist that I strongly support the 'Double Reduction' policy. If students in primary school listen carefully and understand how to preview and review, that would be sufficient for them. A …	84
Your posted article meets the requirements for 'Zhoukou Circle Information Officer', a reward of 0.2 yuan has been credited. Post local fresh news to the life circle, the content includes text+images, and the source is cited, you can get a reward, the more you post, the more you get. Recently, the General Office of the CPC Central Committee and the General Office of the State Council issued the '…	Positive	Life Circle	http://tz.fafengtuqiang.cn/weizhan/article/0/31958288134/1568602####801958298519	1500	double reduction，sport	Comment	2021/09/03 14:02:58	Post local fresh news to the community circle, including text and images with a source attribution, and you can receive rewards, the more you post, the more rewards you get. With these questions in mind, the journalist visited educational training institutions, parents, students, and front-line teachers in the central urban area. Teacher Liu also told the journalist that we are currently shutting…	0
The issue on the 5th floor is how to learn English well. The problem should be found in teaching materials, curriculum design, and teachers, not whether to learn English! Education has the functions of general education and talent selection. It can only be said that learning English well from a young age broadens the path. Parents can only reasonably allocate resources based on their own economic…	Neutral	NetEase News	https://c.m.163.com/news/a/GIT89FMG0536SCEQ.html#601746619	1497	double reduction，sport	Comment	2021/09/03 14:01:37	The issue on the 5th floor is about how to learn English well. It should be about finding problems with teaching materials, course settings, and teachers! Not whether we should learn English! There are even rumors with some substance claiming that the internal news is: Shanghai's college entrance exam English will be reduced to 50 points, and the score for physical education will be increased to …	0
As if lowering the scores would make your child get admitted! After the 'Double Reduction' policy was announced, after-school extension services followed in quick succession, greatly reducing the homework and extracurricular training burdens of primary and secondary school students. The first semester after the 'Double Reduction' has begun, the new atmosphere of the new semester has lifted our sp…	Neutral	Baidu Baijia	https://baijiahao.baidu.com/s?id=1709757417296866028#1117385986511892212	1500	double reduction，sport	Comment	2021/09/03 14:01:17	It's as if by lowering the scores, your child can get admitted! But regardless, the trend has passed and the situation has been decided. In the future, if you want to continue running your own after-school tutoring program, you must meet the aforementioned prerequisites and be compliant and legal. After the 'Double Reduction' was announced, after-school延时 services followed, greatly reducing the h…	841
Primary and secondary school students face bad news, 2022 has become a significant turning point, parents are in a state of anxiety.	Neutral	Baidu	https://mbd.baidu.com/newspage/data/landingsuper?context=%7B%22nid%22%3A%22news_9438054143295506958%22%7D	1500	double reduction，sport	APP	2021/09/03 14:01:05	This year's education industry seems particularly turbulent, especially in the second half. On the one hand, the state has paid attention to the pressure on students and promulgated the 'Double Reduction' policy. At the same time, it has also rectified tutoring institutions, teachers offering after-school tutoring, one-on-one tutoring, and online live tutoring. The 5+4 school system implemented i…	3
What about IQ? After the 'Double Reduction' policy was announced, after-school extension services followed in quick succession, greatly reducing the homework and extracurricular training burdens of primary and secondary school students. The first semester after the 'Double Reduction' has begun, the new atmosphere of the new semester has lifted our spirits, but many parents still have a lingering …	Neutral	Baidu Baijia	https://baijiahao.baidu.com/s?id=1709757417296866028#1117385979832704716	1500	double reduction，sport	Comment	2021/09/03 14:00:10	After the announcement of the 'Double Reduction' policy, after-school extended services have followed, greatly reducing the homework and extracurricular training burdens of primary and secondary school students. However, regardless of the situation, the trend has been set and the decision has been made. If one wants to continue running their own tutoring classes in the future, they must meet the …	841
Seeking Truth: The director of the National Health Education Teaching Guidance Committee for Primary and Secondary Schools: From the perspective of primary and secondary school students, whether it's speed quality in the 50-meter run, flexibility, or endurance quality in the 1000-meter run (male) and 800-meter run (female), there has been an improvement among middle school students. However, for …	Neutral	Toutiao	https://weitoutiao.zjurl.cn/ugc/share/wap/comment/7003582877115974438/#1655498b7f27db5a3f8257c409465da7	1500	double reduction，sport	Comment	2021/09/03 13:58:32	On September 3rd, the Ministry of Education held a press conference to introduce the findings of the 8th National Student Physical Fitness and Health Survey. A reporter from China National Radio's China Rural Voice asked about the physical fitness and health of rural students, which has always been a topic of concern. Wang Dengfeng: The 8th National Student Physical Fitness and Health Survey was …	57
Seeking Truth: The director of the National Health Education Teaching Guidance Committee for Primary and Secondary Schools: From the perspective of primary and secondary school students, whether it's speed quality in the 50-meter run, flexibility, or endurance quality in the 1000-meter run (male) and 800-meter run (female), there has been an improvement among middle school students. However, for …	Neutral	Dongchedi	https://m.dcdapp.com/motor/m/feed/detail?group_id=7003567119615033893####7003582877115974438	1500	double reduction，sport	Comment	2021/09/03 13:58:32	On September 3rd, the Ministry of Education held a press conference to introduce the findings of the 8th National Student Physical Fitness and Health Survey. A reporter from China National Radio's China Rural Voice asked about the physical fitness and health of rural students, which has always been a topic of concern. Wang Dengfeng: The 8th National Student Physical Fitness and Health Survey was …	57
Recently, the General Office of the CPC Central Committee and the General Office of the State Council issued the 'Opinions on Further Reducing the Homework Burden and Off-campus Training Burden of Students in Compulsory Education Stage' (the 'Double Reduction'), further reducing the homework burden and off-campus training burden of students in the compulsory education stage.	Neutral	Sina Weibo	https://weibo.com/1041359985/Kws1fAPPp	830	double reduction，sport	Weibo	2021/09/03 13:58:30	On July 30th, the General Office of the Ministry of Education released the 'Notice on Further Clarifying the Scope of Subject and Non-subject Training for Compulsory Education Outside Schools', clarifying the scope of subject and non-subject training for compulsory education outside schools to implement the 'Double Reduction' policy and guide localities in managing extracurricular training. Accor…	2
This year, there's physical education every day. In September, parents finally welcomed the return of primary and secondary schools, knowing that during the summer when the 'Double Reduction' policy was implemented, students didn't have to attend tutoring classes or do homework, and spent most of their time 'fussing around' at home. Many parents who were worn out by their children over the summer…	Positive	Tencent News	http://kuaibao.qq.com/s/20210902A03LI000#6839436217386016434	1500	double reduction，sport	Comment	2021/09/03 13:57:44	In September, parents finally welcomed the reopening of primary and secondary schools. It's important to note that during this summer when the 'Double Reduction' policy was implemented, students didn't have to attend tutoring classes or do homework. Most of their time was spent 'fussing around' at home. Parents helplessly asked, 'Is it really that difficult to consider us?' Many parents who were …	1
This year, physical education classes are held daily. In September, parents finally welcomed the start of the new school year for primary and secondary schools, knowing that during this summer, with the implementation of the dual reduction policy, students did not have to attend tutoring classes or do homework, and most of their time was spent 'messing around' at home. Many parents who were torme…	Positive	Tencent News	https://new.qq.com/omn/20210902/20210902A03LI000#6839436217386016434	1500	double reduction，sport	Comment	2021/09/03 13:57:44	In September, parents finally welcomed the reopening of primary and secondary schools. It's important to note that during this summer when the 'Double Reduction' policy was implemented, students didn't have to attend tutoring classes or do homework. Most of their time was spent 'fussing around' at home. Parents helplessly asked, 'Is it really that difficult to consider us?' Many parents who were …	1
Thinking Education achieved a revenue of 517 million yuan in the first half of 2021, with a year-on-year increase of 58.8%.	Neutral	NetEase Number	https://c.m.163.com/news/a/GIVO4BDJ051480G7.html	718	double reduction，sport	APP	2021/09/03 13:57:43	Released the interim results report for the six months ended June 30, 2021, SiKaoLe Education indicated that in line with the national Double Reduction policy, the group will adjust its subject tutoring business and hopes to be reported by Jiemodui. During the reporting period, SiKaoLe Education achieved revenue of RMB 517 million, a 58.8% increase year-on-year; profit during the period was 42.75…	18
The subjects of language, math, and English are 'cooling down', while physical education classes are becoming more expensive, and capital is rushing in, with the number of players nearly doubling!	Neutral	Sina News	https://finance.sina.com.cn/chanjing/cyxw/2021-09-03/doc-iktzqtyt3767607.shtml#6131B92D-794516A6-9D44C081-932-818	1500	double reduction，sport	Comment	2021/09/03 13:57:01	“If language, math, and English extracurricular classes are no longer allowed, then sign the child up for a basketball class,” an industry insider revealed that nationwide, the rise in prices for courses is characterized by regional differences, mainly concentrated in first-tier cities like Beijing, Shanghai, and Guangzhou. A teacher from an institution specializing in English football training s…	56
You're really a talent [捂脸]. Isn't a talent trained by training classes not a real talent? After the 'Double Reduction' policy was announced, after-school extension services followed one after another, greatly reducing the homework burden and extracurricular training burden for primary and secondary school students. The first semester after the 'Double Reduction' has started, and the new atmosphe…	Neutral	Baidu Baijia	https://baijiahao.baidu.com/s?id=1709757417296866028#1117385957311414917	1500	double reduction，sport	Comment	2021/09/03 13:56:25	You really are a talent [捂脸]. Training classes that produce talents don't count as true talents. But regardless, the trend has already set and it's become a done deal. In the future, if you want to continue running your own tutoring classes, you must meet the aforementioned prerequisites and be compliant and legal. After the announcement of the Double Reduction policy, after-school extension serv…	841
[truncated: 8,156 more rows]
